# Supplementary material for: Ontogeny, distribution and potential roles of 5-hydroxymethylcytosine in human liver function
Source: Genome Biol. 2013 Aug 19;14(8):R83. doi: 10.1186/gb-2013-14-8-r83 (PMC4054829; doi:10.1186/gb-2013-14-8-r83)
Supplement: Additional file 2 — Tab-delimited text file describing all 5hmC blocks discovered in the epigenomes of fetal livers. Fields 1 to 3 contain genomic coordinates (Hg19) of each 5hmC block. Field 4 indicates the number of 5hmC-positive samples in a given age cohort (that is, those samples that manifest a 5hmC peak in a given genomic interval). Fields 5 and 6 provide some metrics of 5hmC occupancy of given 5hmC blocks; field 5 indicates the sum of 5hmC peak lengths (bp), whereas field 6 shows the sum of NGS reads in 5hmC peaks among all 5hmC-positive samples. [file gb-2013-14-8-r83-S2.TXT]

#################################################################
# 5hmC blocks in fetal human livers
# Field_1	Chromosome
# Field_2	Start of 5hmC block
# Field_3	End of 5hmC block
# Field_4	Number of positive samples
# Field_5	Sum of peak lengths (bp)
# Field_6	Sum of NGS reads in peaks
#################################################################
chr1	714924	715874	4	3054	114
chr1	753164	754685	2	2968	103
chr1	766544	767497	3	2553	97
chr1	845753	847462	4	4563	171
chr1	847699	849500	3	4275	173
chr1	854477	856480	5	7171	277
chr1	856560	857537	3	2590	93
chr1	857751	858847	2	1751	58
chr1	866899	868375	2	2236	79
chr1	871839	872827	2	1927	59
chr1	878955	882424	5	6291	195
chr1	894766	895603	2	1339	42
chr1	896358	899605	7	13247	542
chr1	941051	942649	3	3343	113
chr1	954221	954920	4	2274	78
chr1	956272	960998	8	19919	734
chr1	961716	963131	2	2150	76
chr1	966971	967938	3	2554	91
chr1	969565	970462	3	2111	71
chr1	976480	979418	7	10226	376
chr1	979486	981196	6	6422	223
chr1	985567	987177	5	4700	141
chr1	1004969	1005989	3	2431	76
chr1	1016495	1017758	3	2736	100
chr1	1046642	1047582	2	1761	65
chr1	1057546	1059204	6	7506	291
chr1	1059290	1060397	7	6185	233
chr1	1060772	1063823	6	9477	361
chr1	1063831	1066482	4	6100	221
chr1	1066667	1069654	6	7986	271
chr1	1070219	1071684	3	2887	94
chr1	1076921	1078491	2	1825	64
chr1	1078683	1081570	7	8891	354
chr1	1090688	1092419	4	4633	194
chr1	1093681	1094965	3	2554	80
chr1	1098107	1100056	2	3005	115
chr1	1100520	1101765	2	2215	79
chr1	1101908	1104327	4	6301	236
chr1	1117434	1118360	2	1752	64
chr1	1134630	1135780	2	1828	68
chr1	1138979	1139693	2	1372	44
chr1	1143598	1145268	2	2302	86
chr1	1148637	1150833	2	3619	120
chr1	1151267	1152822	4	4523	163
chr1	1156116	1158459	5	7257	245
chr1	1167812	1170804	6	7914	265
chr1	1171533	1175556	7	15602	629
chr1	1176054	1176887	2	1505	57
chr1	1178598	1180287	6	7392	263
chr1	1184849	1187395	8	12346	485
chr1	1189300	1191325	7	8450	300
chr1	1191437	1192695	8	8071	311
chr1	1192968	1194805	5	7183	256
chr1	1194907	1195964	7	6236	204
chr1	1196927	1199381	5	7383	291
chr1	1199944	1202284	3	3997	137
chr1	1205612	1206708	2	1546	52
chr1	1207401	1208675	4	4416	174
chr1	1209727	1210726	4	3583	119
chr1	1216676	1217858	2	1890	65
chr1	1221853	1223272	2	2468	82
chr1	1225681	1230378	7	15161	582
chr1	1231822	1232718	2	1549	48
chr1	1232946	1233876	3	2649	86
chr1	1234369	1236568	3	3183	102
chr1	1238017	1242775	8	26477	1030
chr1	1244526	1246731	6	10768	402
chr1	1247584	1248499	2	1666	48
chr1	1249728	1251114	3	3073	107
chr1	1251153	1252032	2	1684	53
chr1	1252243	1253638	2	1944	58
chr1	1254174	1255712	4	4169	148
chr1	1262657	1263677	2	1659	56
chr1	1267629	1275198	7	21880	785
chr1	1275239	1276345	4	3835	140
chr1	1277823	1281513	5	7213	235
chr1	1282562	1283755	3	2776	111
chr1	1286735	1288248	3	3551	139
chr1	1291911	1293579	4	4256	166
chr1	1293611	1294914	3	2822	108
chr1	1295083	1295996	3	2307	79
chr1	1296186	1297808	2	2380	90
chr1	1306922	1308159	2	1911	63
chr1	1311305	1312092	2	1456	47
chr1	1320418	1321434	6	4688	188
chr1	1322154	1323137	2	1823	70
chr1	1333076	1334189	8	7408	299
chr1	1337179	1338587	4	4495	159
chr1	1341226	1342165	6	4834	163
chr1	1343663	1345812	2	2339	81
chr1	1360581	1361453	2	1582	48
chr1	1363526	1364410	2	1524	50
chr1	1365153	1366350	3	2657	77
chr1	1366673	1371125	8	16372	566
chr1	1373795	1377989	8	23348	861
chr1	1407936	1409960	7	9234	329
chr1	1430150	1431895	3	3223	103
chr1	1439981	1441488	8	7700	296
chr1	1443722	1445465	7	7910	289
chr1	1448834	1450348	2	2799	91
chr1	1460123	1460955	2	1375	47
chr1	1468309	1471450	5	8313	291
chr1	1472739	1475326	7	11209	386
chr1	1476000	1479755	8	21537	1017
chr1	1480600	1482238	2	1940	68
chr1	1483830	1484661	2	1389	46
chr1	1486948	1489630	5	7798	278
chr1	1489803	1490713	2	1703	61
chr1	1496372	1497400	2	1847	58
chr1	1498945	1501445	8	11152	483
chr1	1501706	1505315	6	10740	395
chr1	1505904	1509416	8	14976	530
chr1	1546623	1547640	2	1703	54
chr1	1548811	1550496	2	2373	79
chr1	1558983	1561816	6	9455	361
chr1	1561936	1564770	8	14685	562
chr1	1580234	1580893	3	1859	61
chr1	1596945	1597803	2	1314	44
chr1	1608696	1614370	7	18826	688
chr1	1617267	1619075	6	7570	286
chr1	1656964	1658221	2	1849	57
chr1	1679903	1681156	2	1998	84
chr1	1683407	1686497	7	9393	332
chr1	1688275	1691853	8	21540	1030
chr1	1694941	1696905	7	9003	354
chr1	1700102	1701275	4	4050	148
chr1	1705556	1706864	2	2395	91
chr1	1718089	1719596	2	2361	81
chr1	1735454	1736461	2	1653	58
chr1	1738658	1739943	2	2218	88
chr1	1759943	1761748	6	6813	233
chr1	1763373	1765372	4	4332	151
chr1	1771085	1772690	3	4007	150
chr1	1772916	1774459	3	3824	160
chr1	1776475	1778068	2	2798	99
chr1	1778755	1779853	2	2084	79
chr1	1783034	1784368	4	3730	141
chr1	1786050	1787411	3	3391	116
chr1	1790059	1791683	4	5270	215
chr1	1791774	1793145	2	2021	76
chr1	1793148	1794941	6	8129	270
chr1	1795250	1798729	4	6754	259
chr1	1799524	1804298	5	10392	371
chr1	1805471	1806770	2	1532	55
chr1	1807705	1808945	3	3038	113
chr1	1811383	1814402	8	13547	483
chr1	1815301	1820755	8	26336	1097
chr1	1823215	1824564	4	4276	161
chr1	1825874	1826833	3	2290	76
chr1	1838345	1840175	4	3906	134
chr1	1840930	1842316	4	4249	145
chr1	1849003	1850230	3	2934	100
chr1	1850916	1852840	6	7155	265
chr1	1853853	1855536	4	4237	160
chr1	1873607	1875359	3	3646	125
chr1	1886145	1887990	2	2312	80
chr1	1889040	1890042	2	1346	44
chr1	1920450	1921519	5	3455	111
chr1	1960179	1961536	2	2048	61
chr1	1976354	1978088	6	6387	222
chr1	1982651	1986576	8	15908	621
chr1	1987390	1988882	3	2342	80
chr1	2002241	2005149	3	4827	161
chr1	2018849	2020475	2	2263	76
chr1	2020630	2021762	3	2916	111
chr1	2022791	2023728	2	1654	57
chr1	2024372	2025867	3	2360	84
chr1	2033542	2037339	8	15608	581
chr1	2039256	2040753	2	2435	85
chr1	2055517	2056811	2	2211	76
chr1	2064840	2068177	8	14184	543
chr1	2069172	2070185	2	1721	55
chr1	2107091	2108604	2	1713	51
chr1	2118646	2121009	8	9684	383
chr1	2121262	2123254	7	10748	417
chr1	2123743	2125752	4	5465	218
chr1	2128700	2130739	8	10093	376
chr1	2131630	2132566	2	1561	45
chr1	2134952	2136121	4	3564	121
chr1	2137037	2141788	8	24320	1060
chr1	2142874	2144068	5	4606	175
chr1	2144549	2148094	6	12591	459
chr1	2155734	2158624	5	7307	274
chr1	2161390	2165971	8	27652	1262
chr1	2165993	2175825	8	56607	2405
chr1	2176294	2187191	8	56306	2346
chr1	2187482	2194524	8	39712	1691
chr1	2195717	2197062	4	3572	129
chr1	2197398	2209171	8	54065	2125
chr1	2209408	2212226	6	7041	243
chr1	2214717	2217244	8	13392	484
chr1	2217757	2222157	5	11712	455
chr1	2223374	2226850	7	13469	521
chr1	2227101	2240850	8	58865	2311
chr1	2241308	2243336	8	11710	420
chr1	2243459	2246051	6	10639	401
chr1	2246831	2248373	6	7494	302
chr1	2248925	2251062	3	5539	203
chr1	2251791	2255152	4	6411	231
chr1	2261115	2262092	2	1877	64
chr1	2278930	2280085	2	2004	64
chr1	2323717	2324997	6	5895	222
chr1	2325904	2327377	8	9684	418
chr1	2327725	2329098	2	1923	61
chr1	2335310	2339409	7	14802	547
chr1	2339604	2340569	4	2923	87
chr1	2344984	2345936	3	2633	83
chr1	2372543	2374299	2	1981	66
chr1	2390277	2391660	2	2085	60
chr1	2434584	2438516	8	12693	433
chr1	2444180	2445016	2	1638	60
chr1	2446293	2447546	2	1946	68
chr1	2452014	2456892	8	28845	1146
chr1	2459157	2460714	4	3847	137
chr1	2472655	2474696	8	9638	367
chr1	2475000	2476746	6	7981	312
chr1	2479672	2480615	2	1616	55
chr1	2485010	2489412	7	13969	503
chr1	2499703	2501080	4	3820	129
chr1	2501150	2502213	3	2801	118
chr1	2507651	2511297	5	8434	311
chr1	2512081	2513456	4	2873	89
chr1	2524083	2525811	2	2808	107
chr1	2572673	2573957	4	3796	142
chr1	2995632	2996746	3	2807	98
chr1	3003608	3004491	2	1677	56
chr1	3028304	3030939	3	5249	175
chr1	3031807	3034435	7	10002	361
chr1	3035339	3036455	2	2040	71
chr1	3036672	3038974	4	5868	206
chr1	3041221	3042683	4	4024	139
chr1	3044071	3045709	2	2300	77
chr1	3046786	3048119	2	1560	48
chr1	3049773	3053125	6	11959	464
chr1	3054636	3056499	6	5230	176
chr1	3080322	3081746	3	3287	114
chr1	3082798	3084149	2	1902	64
chr1	3085821	3087060	3	2920	108
chr1	3088005	3090754	5	9112	372
chr1	3099155	3101409	4	4924	169
chr1	3102415	3104871	3	5307	204
chr1	3113976	3115721	3	4202	148
chr1	3134893	3136095	4	3645	134
chr1	3136263	3138445	5	5672	186
chr1	3147355	3148328	2	1671	62
chr1	3151258	3152667	2	2090	73
chr1	3153855	3154832	4	3096	114
chr1	3159812	3161610	2	2228	74
chr1	3192177	3193692	2	2456	86
chr1	3228629	3229982	2	2262	81
chr1	3233474	3234438	2	1513	51
chr1	3238852	3240886	4	4793	166
chr1	3242870	3244590	3	3184	104
chr1	3249130	3250015	2	1596	49
chr1	3250105	3252166	6	8207	293
chr1	3265319	3266338	3	2676	91
chr1	3272299	3275118	6	10016	378
chr1	3275720	3277014	2	1886	62
chr1	3375550	3378934	8	13941	504
chr1	3383489	3384349	2	1551	52
chr1	3388044	3389142	3	2462	74
chr1	3389378	3390643	2	1953	70
chr1	3393118	3397506	8	18093	655
chr1	3463577	3465298	3	3196	108
chr1	3507180	3508159	3	2572	91
chr1	3513774	3515272	2	1820	64
chr1	3518032	3518998	2	1789	58
chr1	3525095	3526403	2	2188	83
chr1	3556641	3557566	4	3151	121
chr1	3584809	3586163	2	2109	65
chr1	3647789	3651509	7	10544	384
chr1	3655296	3656998	3	4612	191
chr1	3661834	3663443	7	7555	261
chr1	3664146	3665555	2	2246	87
chr1	3684053	3686145	4	5484	190
chr1	3687399	3688727	8	9254	366
chr1	3689468	3694174	8	26093	1065
chr1	3695140	3697209	7	10167	368
chr1	3701433	3702367	4	3130	105
chr1	3703320	3704355	3	2642	87
chr1	3810473	3811721	2	1961	64
chr1	3818826	3819753	2	1551	51
chr1	3823198	3824646	4	4336	159
chr1	4168082	4169163	2	1711	62
chr1	4330473	4331201	2	1299	44
chr1	4831050	4832150	3	2545	89
chr1	4834526	4835924	2	1410	42
chr1	6009328	6010417	3	2473	91
chr1	6264533	6265448	2	1639	54
chr1	6296251	6297354	2	1995	72
chr1	6322116	6323377	2	1989	63
chr1	6339631	6342303	5	7391	294
chr1	6354880	6355942	2	1773	55
chr1	6391027	6392621	2	2593	94
chr1	6412318	6414759	7	10129	371
chr1	6417199	6418723	2	1970	69
chr1	6420155	6421896	5	5822	191
chr1	6453988	6455639	6	6512	224
chr1	6503981	6505639	6	6253	218
chr1	6511347	6512373	2	1912	65
chr1	6520837	6522302	2	2380	85
chr1	6551513	6552574	2	1699	59
chr1	6561652	6562821	3	2717	97
chr1	6614821	6615786	2	1697	61
chr1	6638710	6639739	2	1890	66
chr1	6647748	6649474	6	5996	213
chr1	6658460	6659938	3	4198	146
chr1	6663489	6666461	3	4942	167
chr1	6671339	6672891	5	5663	204
chr1	6675634	6677941	7	9781	390
chr1	6683001	6685231	5	6509	231
chr1	6685637	6686517	3	2304	80
chr1	6692852	6695425	7	9584	373
chr1	6733544	6734561	3	2799	94
chr1	6757623	6758346	2	1363	43
chr1	6867443	6869001	2	2021	58
chr1	6941173	6942125	2	1610	51
chr1	6967222	6968592	2	2208	78
chr1	7013605	7016304	2	3381	116
chr1	7018182	7019853	5	4225	150
chr1	7020913	7021952	4	3152	111
chr1	7325742	7326726	2	1778	65
chr1	7406868	7407782	3	2315	77
chr1	7446500	7447428	2	1809	56
chr1	7448041	7449223	2	2064	74
chr1	7560303	7561031	2	1337	42
chr1	7594979	7598469	2	4409	161
chr1	7622650	7623922	2	2071	73
chr1	7737439	7738899	2	2246	77
chr1	7741053	7742675	2	2140	62
chr1	7746547	7748732	2	2868	95
chr1	7749459	7750698	5	5041	180
chr1	7844361	7845907	3	2797	90
chr1	8063960	8064697	2	1452	46
chr1	8065332	8066427	3	2594	94
chr1	8136589	8137729	2	1751	54
chr1	8152361	8153409	3	2650	92
chr1	8153577	8155476	5	6236	233
chr1	8175296	8176668	3	3459	130
chr1	8177559	8179253	3	4013	147
chr1	8181318	8182155	2	1642	66
chr1	8194407	8195865	2	2633	97
chr1	8214572	8215296	2	1266	38
chr1	8219406	8220210	2	1347	39
chr1	8221650	8222739	3	2809	101
chr1	8230674	8231775	2	1687	52
chr1	8242147	8243302	3	3109	110
chr1	8253762	8255330	5	5267	205
chr1	8257444	8258612	5	5072	204
chr1	8261467	8263436	2	2584	85
chr1	8266597	8267661	2	1610	59
chr1	8269103	8270653	4	2958	100
chr1	8271486	8274880	5	10115	356
chr1	8276169	8277383	5	4811	174
chr1	8297975	8300759	5	9644	355
chr1	8336198	8337101	2	1575	47
chr1	8372447	8374313	3	3848	145
chr1	8407327	8408446	3	2633	85
chr1	8410705	8411607	2	1704	58
chr1	8417310	8418488	3	2894	107
chr1	8420732	8425013	6	10031	365
chr1	8425021	8426615	2	1951	72
chr1	8427224	8428842	3	3313	106
chr1	8429471	8430976	6	6877	259
chr1	8431347	8434579	5	7730	264
chr1	8438293	8441446	4	7414	286
chr1	8442256	8443210	2	1866	67
chr1	8452391	8453214	3	2066	75
chr1	8454983	8455953	2	1808	66
chr1	8475366	8476194	2	1483	48
chr1	8478816	8480368	2	2470	95
chr1	8484839	8486026	4	3339	110
chr1	8508447	8509328	2	1419	48
chr1	8512381	8513401	2	1777	60
chr1	8517628	8518389	2	1486	54
chr1	8549970	8551124	2	1796	70
chr1	8612562	8613832	5	4522	157
chr1	8651576	8652905	2	2133	70
chr1	8653019	8653870	3	2188	71
chr1	8659634	8660563	2	1797	54
chr1	8671448	8672063	2	1118	33
chr1	8683089	8684176	2	1610	48
chr1	8698701	8699593	2	1581	50
chr1	8712289	8714748	4	5371	189
chr1	8715699	8717360	2	2466	72
chr1	8718845	8719895	2	1748	62
chr1	8724807	8725839	2	2005	77
chr1	8729054	8730123	2	1652	53
chr1	8739732	8741072	3	2917	95
chr1	8744882	8746910	4	4034	141
chr1	8755571	8756954	5	4110	130
chr1	8757205	8757953	2	1215	40
chr1	8765810	8766484	2	1229	42
chr1	8785986	8786895	4	2738	97
chr1	8805118	8806302	3	2846	101
chr1	8807729	8808921	2	2208	76
chr1	8848319	8849141	4	3090	121
chr1	8852233	8853157	3	2429	81
chr1	8916706	8918114	2	2420	92
chr1	8918701	8920744	5	6136	220
chr1	9126805	9127861	2	2014	77
chr1	9138772	9139886	3	2417	83
chr1	9171118	9172743	2	2027	73
chr1	9187287	9188903	3	3263	128
chr1	9189629	9190897	2	2026	62
chr1	9210602	9212060	2	2539	95
chr1	9212208	9213280	2	1975	64
chr1	9213468	9214721	4	3837	125
chr1	9226190	9227220	2	1690	63
chr1	9292631	9294203	2	2484	93
chr1	9295476	9296860	3	3454	130
chr1	9297701	9299050	6	5347	165
chr1	9302644	9303885	3	2964	109
chr1	9308812	9309412	2	1175	36
chr1	9311491	9312351	2	1364	46
chr1	9337911	9340431	6	8120	267
chr1	9353977	9354874	2	1463	49
chr1	9371918	9372976	3	2265	73
chr1	9392407	9394073	3	3207	105
chr1	9400083	9401299	3	3340	123
chr1	9408904	9411055	2	2171	76
chr1	9417597	9418799	2	1490	47
chr1	9421390	9423001	2	2518	84
chr1	9460342	9461726	2	2622	87
chr1	9462113	9463551	2	2644	94
chr1	9471459	9473206	5	5630	182
chr1	9497110	9498831	4	4742	174
chr1	9501258	9502759	2	2300	75
chr1	9503654	9505289	6	5929	197
chr1	9507520	9509192	2	2207	70
chr1	9513565	9515984	3	5044	174
chr1	9565990	9566905	3	2427	74
chr1	9585936	9586782	2	1588	51
chr1	9589074	9589893	2	1400	47
chr1	9591093	9592979	2	2345	79
chr1	9598440	9599448	7	4836	188
chr1	9600823	9603552	7	10603	415
chr1	9604276	9607336	7	9503	311
chr1	9607786	9609070	2	2019	70
chr1	9614107	9614917	2	1425	52
chr1	9615046	9616284	2	2044	67
chr1	9617254	9618660	3	2961	107
chr1	9619687	9620692	2	1853	69
chr1	9620857	9621825	8	6018	211
chr1	9625298	9626327	2	1858	66
chr1	9642747	9643478	2	1321	46
chr1	9651145	9653714	7	11323	389
chr1	9653819	9654573	2	1367	51
chr1	9780893	9782238	4	4170	160
chr1	9786714	9787598	2	1618	56
chr1	9818482	9820100	3	4177	141
chr1	9820836	9822327	4	4193	140
chr1	9830237	9831054	3	2209	71
chr1	9852476	9854857	2	2545	86
chr1	9858851	9860242	3	2929	102
chr1	9867043	9868533	2	2515	89
chr1	9875367	9876115	2	1307	43
chr1	9909313	9910320	3	2810	96
chr1	9968394	9969377	3	2401	93
chr1	10088852	10089623	2	1410	44
chr1	10094879	10096048	3	2681	87
chr1	10101932	10102794	2	1499	47
chr1	10127486	10128403	2	1551	55
chr1	10229076	10230363	4	4203	142
chr1	10278323	10279083	3	2022	73
chr1	10484988	10486504	7	5957	216
chr1	10530729	10531713	4	3299	100
chr1	10536555	10537892	4	3927	120
chr1	10539046	10539883	3	2004	75
chr1	10573629	10575478	3	2414	83
chr1	10588766	10589760	3	2502	94
chr1	10613766	10614531	2	1467	50
chr1	10654214	10655193	3	2504	87
chr1	10657078	10659052	3	3341	128
chr1	10659805	10661032	5	4701	166
chr1	10686875	10687610	2	1350	45
chr1	10694627	10696039	2	1435	44
chr1	10696994	10698628	3	2642	85
chr1	10699376	10702074	6	7348	256
chr1	10712323	10713390	2	1894	58
chr1	10722712	10723723	2	1885	63
chr1	10727874	10730422	5	4875	157
chr1	10736277	10739559	4	6053	241
chr1	10740304	10741910	6	4807	166
chr1	10742633	10744766	6	7324	257
chr1	10745319	10748749	3	4725	177
chr1	10752445	10753496	3	2760	100
chr1	10763722	10764629	2	1567	51
chr1	10796316	10798051	5	5210	175
chr1	10824914	10825847	2	1651	60
chr1	10957494	10958477	2	1567	52
chr1	10960770	10962387	4	4555	162
chr1	11074616	11076280	2	2996	110
chr1	11105068	11107388	8	12005	416
chr1	11113236	11114697	2	1847	54
chr1	11117787	11119310	7	6956	233
chr1	11120782	11122108	5	5339	179
chr1	11123539	11124819	3	3207	119
chr1	11159883	11160856	5	3932	141
chr1	11323083	11324044	3	2401	78
chr1	11333989	11335070	2	1627	58
chr1	11715569	11716385	2	1539	58
chr1	11724827	11725838	3	2308	66
chr1	11730313	11731347	2	1733	61
chr1	11731958	11732786	2	1469	51
chr1	11789068	11791136	2	2617	79
chr1	11850360	11851658	6	5831	207
chr1	11852349	11853423	3	2697	98
chr1	11858285	11859342	5	3600	128
chr1	11860507	11863390	5	7766	251
chr1	11900561	11902067	8	8249	331
chr1	11902887	11904182	5	5214	209
chr1	11939312	11940497	2	1888	64
chr1	11941780	11942845	7	6097	226
chr1	11970328	11972196	3	3532	124
chr1	11976378	11977218	2	1492	46
chr1	11983826	11984753	3	2526	83
chr1	11986461	11988278	7	8360	301
chr1	11993243	11994543	2	2204	94
chr1	11995481	11996374	2	1639	61
chr1	12039091	12039988	2	1624	56
chr1	12043836	12045403	7	7658	279
chr1	12061603	12062689	6	5473	228
chr1	12063903	12066863	5	5798	184
chr1	12067880	12069041	8	7620	328
chr1	12074754	12075718	3	2523	79
chr1	12089677	12090633	3	2678	80
chr1	12090815	12092471	6	6741	246
chr1	12185206	12186603	2	1544	53
chr1	12189290	12191098	4	3813	138
chr1	12203042	12204522	2	2179	77
chr1	12206284	12209084	6	10418	391
chr1	12231329	12232804	2	2258	79
chr1	12234237	12235706	4	4428	159
chr1	12237623	12241392	6	11410	432
chr1	12244491	12247049	6	8842	301
chr1	12524564	12527999	6	10333	377
chr1	12528309	12530018	6	6278	263
chr1	12535629	12536574	3	2439	76
chr1	12536828	12538200	4	4068	143
chr1	12538425	12540161	6	7274	244
chr1	12546272	12548039	4	5322	193
chr1	12555096	12557456	4	5979	220
chr1	12566644	12567391	2	1297	37
chr1	12578616	12580053	3	3226	107
chr1	12584274	12585795	6	7057	285
chr1	12585888	12586853	4	2950	95
chr1	12587074	12589580	8	13881	588
chr1	12589828	12591468	6	6623	270
chr1	12591514	12593192	6	6806	226
chr1	12599706	12602691	6	7852	289
chr1	12608577	12610884	4	7126	304
chr1	12611759	12613544	8	11675	510
chr1	12625759	12627843	2	2100	72
chr1	12639842	12641034	2	2178	79
chr1	12641190	12642883	4	5216	180
chr1	12645210	12646869	6	7080	275
chr1	12650191	12652154	7	8080	297
chr1	12653269	12655647	5	7609	315
chr1	12656662	12658697	5	5702	215
chr1	12659516	12662361	6	9640	359
chr1	12662549	12664334	4	4115	147
chr1	12670331	12671502	5	4860	197
chr1	12672556	12674680	7	9182	357
chr1	14025507	14026685	7	6889	274
chr1	14027152	14028075	2	1533	50
chr1	14127190	14128237	2	1588	49
chr1	15109545	15110661	2	1993	72
chr1	15111916	15113500	4	3968	133
chr1	15127182	15128939	2	2369	78
chr1	15210948	15211724	2	1436	46
chr1	15239645	15240906	2	1990	72
chr1	15268229	15269427	2	1985	73
chr1	15272208	15274114	3	3811	122
chr1	15296344	15297321	3	2670	84
chr1	15308365	15309108	2	1354	54
chr1	15319794	15321658	2	3203	120
chr1	15333766	15335118	2	2458	87
chr1	15335364	15336435	3	2419	83
chr1	15342985	15344008	2	1647	47
chr1	15347814	15349462	2	2313	79
chr1	15372260	15373346	2	1851	66
chr1	15374750	15375629	2	1505	53
chr1	15483574	15485721	2	3049	97
chr1	15498996	15500134	2	2043	74
chr1	15517112	15518842	2	2701	109
chr1	15522280	15523049	2	1395	50
chr1	15533625	15534717	5	4270	151
chr1	15535657	15536772	6	4904	172
chr1	15547467	15548585	2	1773	59
chr1	15586896	15587669	2	1470	47
chr1	15652895	15654403	2	2080	68
chr1	15684884	15686006	3	2480	98
chr1	15695606	15696630	2	1854	63
chr1	15697613	15699138	3	3373	145
chr1	15738196	15739803	2	1828	65
chr1	15744529	15745873	2	1859	66
chr1	15747723	15748833	3	2969	99
chr1	15750354	15751815	5	5553	205
chr1	15752585	15754225	6	6173	229
chr1	15755882	15757581	4	3883	116
chr1	15770724	15771593	2	1492	51
chr1	15885094	15886015	4	3286	122
chr1	15945163	15946733	8	10791	492
chr1	15948898	15951380	8	11063	425
chr1	15951821	15953754	8	8079	320
chr1	15955451	15956767	4	4482	171
chr1	15956891	15957749	2	1616	60
chr1	15964536	15965689	7	5880	222
chr1	15996310	15997482	4	3778	132
chr1	16007947	16009006	2	1829	67
chr1	16022355	16023925	2	2196	75
chr1	16029015	16031378	2	2376	74
chr1	16051474	16052418	2	1587	50
chr1	16062297	16064565	7	10633	417
chr1	16069046	16071488	8	11336	405
chr1	16073753	16076265	3	4484	163
chr1	16088642	16089594	2	1536	58
chr1	16155300	16156083	2	1378	45
chr1	16156883	16158416	4	3802	146
chr1	16158461	16160340	8	11289	465
chr1	16162588	16164055	8	9286	367
chr1	16172369	16173842	3	3420	126
chr1	16177812	16179192	6	5500	189
chr1	16185812	16186600	2	1311	39
chr1	16209475	16210446	6	4599	142
chr1	16213368	16216194	4	5121	176
chr1	16217692	16219866	4	4024	147
chr1	16264076	16265008	2	1826	60
chr1	16274318	16277788	5	9247	333
chr1	16277880	16279433	3	3229	115
chr1	16340731	16341855	2	1944	65
chr1	16438014	16439170	4	3741	129
chr1	16442930	16444204	3	3266	115
chr1	16449317	16451502	4	5080	188
chr1	16459500	16462656	7	10097	348
chr1	16463800	16465391	2	2279	80
chr1	16466881	16467929	6	5424	209
chr1	16469719	16470621	4	2994	112
chr1	16470852	16472896	5	6968	259
chr1	16473066	16476815	6	11800	416
chr1	16483241	16484162	2	1634	51
chr1	16497733	16498837	2	1758	63
chr1	16502129	16502968	2	1218	40
chr1	16505311	16508234	6	11157	410
chr1	16508930	16511195	4	5617	211
chr1	16532095	16533046	5	4109	139
chr1	16533843	16535085	2	2078	74
chr1	16555107	16556303	4	3658	154
chr1	16557766	16558821	6	5539	211
chr1	16563663	16565240	5	5222	189
chr1	16569419	16570528	2	1992	78
chr1	16626932	16627996	3	2738	97
chr1	16701087	16702593	5	5323	197
chr1	16704742	16706334	7	6903	243
chr1	16714427	16715146	2	1296	39
chr1	16718258	16719529	3	2853	93
chr1	16722796	16723649	2	1472	47
chr1	16766183	16767107	2	1609	58
chr1	16783212	16784343	4	3758	134
chr1	16826184	16828420	4	4675	175
chr1	16937540	16939510	2	2950	188
chr1	16946079	16959036	6	55165	3102
chr1	16965423	16977126	7	32372	1721
chr1	16984618	16985459	3	1785	70
chr1	17022449	17026098	4	12027	530
chr1	17028449	17034201	6	17642	755
chr1	17034460	17036422	3	5023	214
chr1	17038341	17042876	6	11312	531
chr1	17043245	17049419	6	15185	775
chr1	17074798	17075915	4	3524	181
chr1	17083138	17086223	4	9884	490
chr1	17086628	17089808	5	11757	609
chr1	17090436	17093619	5	11967	632
chr1	17098769	17099689	2	1712	76
chr1	17214447	17215906	2	2484	101
chr1	17238478	17240520	6	8102	375
chr1	17240955	17243965	4	8274	337
chr1	17248535	17252070	3	8487	311
chr1	17256720	17257946	4	4399	189
chr1	17287483	17288871	2	2605	88
chr1	17342834	17343795	3	2262	75
chr1	17344160	17345128	2	1503	58
chr1	17423534	17425132	4	5185	200
chr1	17518541	17519898	3	3035	114
chr1	17685439	17686894	3	3524	134
chr1	17731695	17733013	3	2619	95
chr1	17745838	17747642	4	4619	168
chr1	17750372	17752271	3	2940	86
chr1	17758832	17760441	6	7071	286
chr1	17760836	17761792	4	3346	104
chr1	17813958	17814915	2	1783	64
chr1	17901819	17903708	5	5868	221
chr1	17910741	17911662	2	1619	66
chr1	17916406	17917784	4	4287	171
chr1	17918907	17921424	6	7856	308
chr1	17921887	17923735	6	6730	211
chr1	18000645	18001919	4	3915	138
chr1	18012820	18014095	3	3103	94
chr1	18183694	18185354	3	2749	87
chr1	18806316	18809469	4	7498	283
chr1	19197104	19198164	2	1739	57
chr1	19210246	19211172	2	1580	65
chr1	19216606	19219070	6	8932	346
chr1	19220479	19222393	2	2801	90
chr1	19239691	19241039	3	3308	119
chr1	19245279	19246746	2	2279	79
chr1	19249754	19251319	2	1740	50
chr1	19264149	19265481	6	5748	203
chr1	19271738	19272856	2	1964	74
chr1	19273415	19276641	7	9915	334
chr1	19283707	19284735	2	1657	53
chr1	19394598	19396056	3	3312	116
chr1	19405612	19406701	6	5518	216
chr1	19407012	19408673	4	4626	169
chr1	19466806	19467623	2	1378	42
chr1	19528117	19529983	7	8622	295
chr1	19533107	19535781	6	8195	278
chr1	19586858	19587833	3	2548	92
chr1	19639437	19640714	6	6173	228
chr1	19643519	19644511	2	1873	71
chr1	19651579	19653625	3	3207	109
chr1	19654010	19654971	3	2519	90
chr1	19662874	19664990	6	7554	255
chr1	19665629	19666335	2	1347	44
chr1	19667391	19668272	2	1352	52
chr1	19669500	19672027	6	8906	332
chr1	19673963	19674898	2	1661	55
chr1	19711185	19713537	6	8113	266
chr1	19752065	19754451	6	6745	221
chr1	19763500	19766751	5	6532	241
chr1	19775084	19776319	2	2093	77
chr1	19781564	19782687	3	2809	95
chr1	19785872	19786992	3	2933	102
chr1	19794574	19796531	3	3638	132
chr1	19797614	19799451	2	2562	81
chr1	19812506	19814145	3	3486	113
chr1	19821319	19822262	2	1730	66
chr1	19971987	19973122	2	1962	68
chr1	20141952	20143262	5	5227	188
chr1	20480213	20481444	3	2769	100
chr1	20509257	20510358	3	2921	92
chr1	20523209	20524054	3	2107	68
chr1	20939412	20940990	7	7394	263
chr1	21023635	21024537	2	1766	54
chr1	21107762	21109967	8	11087	413
chr1	21110050	21112126	8	12572	547
chr1	21115162	21116922	6	7081	239
chr1	21351254	21352185	2	1564	51
chr1	21409351	21410153	2	1388	46
chr1	21440506	21441325	2	1439	52
chr1	21500720	21501752	4	3169	129
chr1	21503651	21505272	3	3514	139
chr1	21517830	21518648	3	2196	69
chr1	21543564	21545498	7	8621	348
chr1	21551570	21552902	4	4236	145
chr1	21567759	21568602	2	1516	47
chr1	21572696	21574546	6	7274	275
chr1	21574567	21575955	2	2732	89
chr1	21576854	21578028	4	3450	106
chr1	21579560	21581293	5	5754	197
chr1	21586394	21587679	2	2244	82
chr1	21587745	21588591	2	1545	50
chr1	21588906	21590629	8	10141	378
chr1	21591541	21595373	7	15825	619
chr1	21595931	21597157	3	2412	78
chr1	21599765	21603293	6	12294	456
chr1	21606753	21608610	5	6626	227
chr1	21626741	21628383	2	2454	77
chr1	21630234	21631329	2	1643	50
chr1	21631522	21632672	5	3894	132
chr1	21636057	21637332	2	2136	63
chr1	21643476	21647363	8	18614	682
chr1	21647796	21649340	4	4684	156
chr1	21651373	21653619	6	8415	288
chr1	21659253	21661374	3	4581	164
chr1	21662580	21664630	7	7699	254
chr1	21666534	21670979	8	19418	720
chr1	21672740	21674109	7	6199	212
chr1	21858387	21859680	3	2814	117
chr1	21860270	21861137	2	1514	50
chr1	21893450	21894352	2	1583	57
chr1	21911189	21912088	2	1703	57
chr1	21912756	21914134	2	2166	74
chr1	21923951	21924884	2	1518	49
chr1	21934378	21936820	5	6185	213
chr1	21937601	21940499	7	11807	437
chr1	21946099	21948859	5	8673	303
chr1	21957599	21959044	6	5768	212
chr1	21992754	21993735	3	2626	95
chr1	22014253	22015766	7	8312	371
chr1	22088558	22089617	6	5595	200
chr1	22098017	22099278	2	1294	41
chr1	22104941	22106070	5	4879	164
chr1	22106336	22108650	8	14779	565
chr1	22110328	22111789	6	6609	219
chr1	22165030	22165911	3	2219	83
chr1	22179302	22180365	2	1756	57
chr1	22180393	22181401	2	1649	55
chr1	22181446	22183704	8	9615	353
chr1	22212199	22213366	6	5511	205
chr1	22222480	22224038	5	6236	239
chr1	22224545	22225856	2	2246	89
chr1	22228315	22232362	8	21400	843
chr1	22233982	22235198	2	1926	59
chr1	22241137	22244036	4	5383	192
chr1	22244978	22247902	6	9636	359
chr1	22258166	22260845	8	9801	353
chr1	22260864	22263392	5	7076	274
chr1	22264018	22265031	3	2683	90
chr1	22268795	22270062	2	2230	79
chr1	22283216	22285536	3	3907	121
chr1	22300087	22301600	4	4192	139
chr1	22377248	22379008	2	1877	68
chr1	22380346	22381277	2	1776	57
chr1	22381294	22382610	8	6912	268
chr1	22383477	22386961	6	10653	383
chr1	22387407	22389090	4	5388	227
chr1	22393199	22395934	3	3346	110
chr1	22396792	22398453	6	7568	294
chr1	22400375	22401062	2	1324	45
chr1	22403240	22404052	2	1432	55
chr1	22430246	22431182	3	2512	96
chr1	22436505	22437835	3	3747	143
chr1	22683587	22684503	2	1494	48
chr1	22776870	22778372	7	7025	254
chr1	22780459	22781301	2	1625	48
chr1	23062559	23063833	2	1798	58
chr1	23154105	23155801	3	3363	111
chr1	23347374	23348362	3	2530	93
chr1	23436988	23437962	2	1559	56
chr1	23439773	23440564	3	2017	71
chr1	23441574	23443195	6	6467	233
chr1	23449117	23450170	4	3697	130
chr1	23462955	23463517	2	1037	40
chr1	23483157	23484385	2	1765	54
chr1	23487840	23488805	2	1462	48
chr1	23490542	23491402	2	1434	42
chr1	23503222	23503985	2	1351	48
chr1	23504750	23505894	2	1944	70
chr1	23515371	23516202	2	1371	42
chr1	23607142	23608155	2	1707	54
chr1	23660301	23661198	2	1595	56
chr1	23663431	23664634	8	6988	282
chr1	23671547	23672504	2	1779	58
chr1	23693724	23694635	3	2482	90
chr1	23696501	23698063	3	3453	122
chr1	23728422	23729794	3	2858	102
chr1	23747793	23750017	8	9980	360
chr1	23762550	23764162	5	5842	201
chr1	23781641	23783169	2	1898	67
chr1	23796500	23797693	4	4126	159
chr1	23804346	23805495	3	3143	104
chr1	23808721	23809828	3	2577	90
chr1	23811109	23812043	2	1549	51
chr1	23830308	23831062	6	3981	144
chr1	23847724	23848782	4	3347	130
chr1	23852869	23855030	5	6875	232
chr1	23855619	23856831	3	3047	109
chr1	23892957	23894563	3	3630	139
chr1	23921193	23922262	2	1864	62
chr1	24023263	24024444	6	5405	176
chr1	24028040	24028948	2	1583	51
chr1	24031987	24033056	2	1664	61
chr1	24054593	24055553	2	1847	55
chr1	24071100	24071938	2	1401	43
chr1	24100830	24102950	4	4435	152
chr1	24103678	24104669	5	4064	157
chr1	24118781	24120563	6	8140	284
chr1	24122267	24123170	2	1509	47
chr1	24124801	24125762	3	2272	69
chr1	24127897	24129016	3	2841	109
chr1	24228506	24229424	2	1611	54
chr1	24426039	24427949	2	1995	67
chr1	24440931	24441578	2	1238	39
chr1	24445568	24447612	4	3624	122
chr1	24505622	24506419	3	2276	76
chr1	24620395	24621313	2	1514	52
chr1	24740353	24742013	4	4591	152
chr1	24830448	24831473	2	1865	65
chr1	24861193	24863047	7	6755	243
chr1	24866575	24867437	2	1515	59
chr1	24948851	24949967	2	1816	63
chr1	24966520	24967531	2	1466	51
chr1	24967712	24968881	4	3517	114
chr1	25032398	25033642	2	1577	55
chr1	25044045	25045058	5	4220	149
chr1	25046558	25047726	2	2012	63
chr1	25050561	25051571	3	2298	81
chr1	25052142	25054313	2	2849	103
chr1	25056873	25057604	2	1341	46
chr1	25072941	25074207	4	3306	115
chr1	25074637	25075956	4	4155	154
chr1	25075972	25076922	3	2747	90
chr1	25082371	25083079	2	1144	37
chr1	25083151	25084145	3	2546	102
chr1	25090519	25091483	2	1719	59
chr1	25091954	25093266	2	2243	84
chr1	25094231	25095061	2	1506	51
chr1	25103323	25104141	3	2250	75
chr1	25111076	25112446	2	1940	67
chr1	25125628	25126404	3	2120	72
chr1	25149763	25150421	2	1269	42
chr1	25190092	25191098	4	3322	117
chr1	25237002	25238832	7	9285	337
chr1	25240236	25242859	6	9632	372
chr1	25275745	25277046	2	1839	63
chr1	25495879	25496933	3	2282	78
chr1	25520600	25521691	2	1822	58
chr1	25523765	25525969	2	2472	80
chr1	25526410	25527558	2	1887	67
chr1	25568805	25569772	5	3623	135
chr1	25570303	25571199	3	2244	90
chr1	25571939	25573039	8	7098	295
chr1	25585924	25586826	3	2576	80
chr1	25604750	25606074	3	3166	100
chr1	25609563	25614459	5	13591	590
chr1	25656112	25656926	2	1385	48
chr1	25695183	25696898	3	3323	123
chr1	25719008	25719920	3	2050	70
chr1	25744210	25745800	4	4558	182
chr1	25751718	25752867	5	4757	174
chr1	25755431	25756122	2	1350	53
chr1	25764679	25765623	2	1619	61
chr1	25785135	25787521	4	5167	151
chr1	25800936	25802226	3	2723	96
chr1	25820089	25820953	6	4430	170
chr1	25830118	25830911	2	1216	40
chr1	25870737	25872215	4	4437	160
chr1	26017199	26017939	2	1303	45
chr1	26073118	26074036	2	1648	55
chr1	26095890	26099346	6	10677	406
chr1	26144080	26145978	4	4578	155
chr1	26164037	26164935	3	2344	88
chr1	26182997	26184597	3	2923	95
chr1	26186227	26187794	7	6667	227
chr1	26191119	26192572	7	7433	252
chr1	26221318	26222275	5	4073	131
chr1	26229955	26231091	2	1613	50
chr1	26233271	26234373	4	3631	127
chr1	26259007	26260072	2	1875	66
chr1	26324934	26325818	2	1532	61
chr1	26345118	26346274	2	1157	38
chr1	26439176	26440359	6	5619	237
chr1	26453921	26454822	2	1688	57
chr1	26503785	26505250	3	2982	95
chr1	26577397	26578249	3	2088	61
chr1	26604488	26606257	6	6361	262
chr1	26608462	26609269	2	1437	48
chr1	26610655	26611695	3	2851	97
chr1	26680242	26681278	2	1805	59
chr1	26856839	26858552	3	3121	103
chr1	26868864	26869801	2	1616	47
chr1	26870759	26872011	2	1679	49
chr1	26880125	26881543	2	2441	95
chr1	26883073	26884234	8	7694	294
chr1	26948146	26949302	5	4247	152
chr1	27017440	27018430	4	3379	127
chr1	27030705	27031848	4	3453	121
chr1	27033154	27035799	8	10841	417
chr1	27036072	27037181	6	5132	174
chr1	27037478	27038974	6	6704	240
chr1	27041777	27043779	7	7376	300
chr1	27044136	27045796	7	7836	294
chr1	27046207	27047472	3	2983	111
chr1	27048317	27049413	3	2712	100
chr1	27052071	27053084	2	1596	60
chr1	27079705	27080752	2	2065	79
chr1	27082125	27084450	4	5985	215
chr1	27096243	27097371	2	1444	47
chr1	27106602	27108589	4	5582	198
chr1	27128052	27129304	2	1878	55
chr1	27135769	27136600	2	1429	50
chr1	27138447	27139422	2	1568	55
chr1	27152011	27152908	3	2429	88
chr1	27153870	27154699	3	2246	84
chr1	27215036	27216372	2	2058	68
chr1	27232126	27233469	2	2147	77
chr1	27239365	27240904	3	3833	146
chr1	27252195	27253227	3	2734	88
chr1	27262956	27264713	4	4074	137
chr1	27266544	27267525	4	3100	112
chr1	27273854	27275842	6	6624	244
chr1	27276825	27277789	3	2411	80
chr1	27278303	27279432	4	3830	134
chr1	27331885	27333612	4	4928	174
chr1	27353301	27355747	7	8600	277
chr1	27356984	27357998	2	1709	69
chr1	27424393	27425814	7	7647	294
chr1	27426439	27427887	4	4517	186
chr1	27440142	27441126	3	2353	78
chr1	27442051	27443132	6	5399	206
chr1	27463035	27465509	2	3942	135
chr1	27479641	27481212	2	2507	92
chr1	27558908	27559905	2	1969	63
chr1	27559928	27560827	2	1635	51
chr1	27562299	27564477	4	4217	136
chr1	27580677	27581754	3	2286	80
chr1	27668672	27670194	3	3225	129
chr1	27682704	27684108	7	7936	305
chr1	27705881	27707123	2	1982	64
chr1	27728300	27730534	3	5008	187
chr1	27745398	27746648	3	2869	89
chr1	27755374	27756510	2	1989	64
chr1	27768638	27769764	2	1672	55
chr1	27786993	27788531	6	6762	228
chr1	27793699	27795730	8	12406	441
chr1	27800176	27800962	2	1352	46
chr1	27802138	27802883	2	1289	57
chr1	27805632	27806603	5	4418	165
chr1	27806685	27808379	6	6458	253
chr1	27812064	27813982	4	4188	158
chr1	27816900	27818253	2	1990	77
chr1	27829646	27830671	2	1981	77
chr1	27843901	27850107	8	22143	835
chr1	27851014	27853773	5	6791	264
chr1	27854732	27856454	4	4285	144
chr1	27857200	27858584	2	2002	59
chr1	27862689	27865059	3	4195	147
chr1	27867700	27870396	7	12111	508
chr1	27879119	27880058	2	1595	54
chr1	27886047	27887467	3	3706	125
chr1	27887947	27890402	4	5436	215
chr1	27891286	27892376	5	5035	195
chr1	27894094	27895097	5	4043	153
chr1	27902462	27904025	3	3534	128
chr1	27914357	27915526	2	1988	71
chr1	27941681	27942513	2	1574	52
chr1	27986698	27987437	2	1423	50
chr1	28179114	28180010	2	1511	54
chr1	28192242	28193894	2	2534	103
chr1	28199466	28200827	2	2277	76
chr1	28210818	28212208	2	2310	75
chr1	28284869	28286407	5	5199	182
chr1	28415271	28416336	5	4276	149
chr1	28557957	28558982	4	3626	131
chr1	28560348	28561107	2	1347	39
chr1	28561355	28562477	3	2711	96
chr1	28570683	28572631	3	3143	113
chr1	28577776	28578675	3	2339	81
chr1	28587287	28588602	2	2408	86
chr1	28588636	28590413	3	2534	93
chr1	28596395	28597067	2	1265	44
chr1	28611225	28612038	3	2226	75
chr1	28614676	28615480	2	1462	52
chr1	28655911	28656980	4	3538	130
chr1	28694332	28695711	2	1778	56
chr1	28697148	28698584	2	1597	58
chr1	28701893	28702815	3	2473	91
chr1	28722620	28723794	4	3637	115
chr1	28736410	28736973	2	1075	43
chr1	28774349	28775259	3	2134	66
chr1	28830968	28831962	2	1597	60
chr1	28835146	28837498	4	4816	164
chr1	28837654	28840175	7	12793	485
chr1	28840192	28842951	8	18801	766
chr1	28847311	28848458	2	2223	84
chr1	28859106	28860100	3	2510	79
chr1	28919225	28920358	2	1959	67
chr1	28969865	28971367	5	5912	230
chr1	28971474	28972575	4	3418	126
chr1	28973893	28974813	2	1511	52
chr1	28993456	28994891	2	2377	89
chr1	29064499	29066148	4	3498	117
chr1	29072844	29074994	8	8605	329
chr1	29075472	29076447	4	3292	125
chr1	29076962	29078183	2	1961	79
chr1	29080591	29081468	2	1682	63
chr1	29088449	29089173	2	1229	45
chr1	29208500	29209576	5	4428	191
chr1	29210420	29211309	2	1515	52
chr1	29216452	29217511	2	1888	70
chr1	29218445	29219504	5	4401	177
chr1	29257885	29258765	3	2303	82
chr1	29273387	29274503	3	2786	110
chr1	29451493	29452614	2	1894	61
chr1	29460396	29461793	4	4288	150
chr1	29468110	29469163	3	2635	92
chr1	29471223	29472894	7	9534	376
chr1	29478667	29479665	2	1826	57
chr1	29482964	29484599	2	2350	90
chr1	29498667	29499301	2	1136	40
chr1	29502192	29503219	3	2533	81
chr1	29503444	29506433	6	11212	408
chr1	29508638	29509707	3	2751	102
chr1	29629042	29630765	2	2955	112
chr1	30561165	30562187	2	1542	54
chr1	31201131	31202753	2	2093	71
chr1	31204339	31205168	2	1568	59
chr1	31219511	31220557	2	1714	56
chr1	31221407	31223125	4	5334	207
chr1	31240425	31242683	2	3643	131
chr1	31247689	31249266	5	6097	222
chr1	31250187	31252134	5	7395	275
chr1	31255989	31257794	3	4155	145
chr1	31258386	31261997	7	10388	350
chr1	31266786	31268477	3	3825	139
chr1	31313794	31315880	6	7500	269
chr1	31362017	31362891	3	2221	77
chr1	31379873	31380782	2	1627	58
chr1	31407594	31408633	2	1872	62
chr1	31446495	31447185	2	1338	46
chr1	31459910	31460657	3	1981	77
chr1	31479055	31480568	2	2106	74
chr1	31488070	31489186	2	1464	51
chr1	31495162	31496125	3	2587	90
chr1	31497940	31499265	3	3038	107
chr1	31502129	31503820	7	8696	344
chr1	31506895	31507556	2	1237	38
chr1	31510129	31511616	2	2534	94
chr1	31511775	31512783	4	3292	119
chr1	31516695	31520185	5	9246	347
chr1	31520363	31523219	5	5789	188
chr1	31524571	31527230	7	11624	446
chr1	31529794	31530816	2	1679	64
chr1	31530995	31535721	8	18393	651
chr1	31538823	31539690	4	2932	105
chr1	31633804	31634650	2	1389	46
chr1	31834520	31835429	2	1455	47
chr1	31846771	31847641	2	1552	61
chr1	31867915	31868772	3	2109	64
chr1	31905738	31907959	4	5409	177
chr1	31972548	31974941	7	11942	415
chr1	31989621	31990475	2	1656	57
chr1	32053542	32054519	2	1424	49
chr1	32054794	32055539	2	1425	48
chr1	32173685	32175150	2	1962	63
chr1	32295541	32296246	3	1921	61
chr1	32320406	32321287	2	1441	49
chr1	32387493	32389399	3	3664	133
chr1	32390585	32392046	8	9699	385
chr1	32392519	32393551	2	1953	67
chr1	32393852	32394531	3	1785	57
chr1	32395279	32397184	8	8207	308
chr1	32398232	32400231	4	5667	215
chr1	32400327	32402024	5	6218	251
chr1	32404095	32405757	8	11110	430
chr1	32410137	32411285	5	4434	167
chr1	32421856	32423328	2	2273	67
chr1	32474081	32475233	6	5142	221
chr1	32481090	32483006	8	9475	402
chr1	32483023	32485117	8	11778	467
chr1	32485225	32486479	3	3119	112
chr1	32486855	32489279	8	11703	463
chr1	32492140	32493259	3	2738	98
chr1	32569687	32570971	6	5529	213
chr1	32571506	32573362	5	4268	139
chr1	32574380	32576032	6	7953	290
chr1	32580266	32582196	5	6262	215
chr1	32586118	32586952	2	1518	56
chr1	32598894	32599854	2	1725	59
chr1	32642238	32643364	4	3825	157
chr1	32716387	32717701	3	3481	119
chr1	32756152	32757443	3	2818	97
chr1	32758167	32759393	8	7877	331
chr1	32763768	32764825	2	1493	49
chr1	32773716	32775180	8	9330	376
chr1	32775867	32778134	5	5560	197
chr1	32781048	32782713	4	4603	150
chr1	32811515	32812454	3	2575	95
chr1	32824068	32826110	6	7804	274
chr1	32826241	32827499	7	6959	270
chr1	32857607	32858787	2	1866	55
chr1	32966581	32967566	2	1771	60
chr1	33118849	33120121	7	6291	249
chr1	33129161	33130576	3	3071	100
chr1	33152694	33153499	2	1598	50
chr1	33195822	33196748	3	2546	95
chr1	33222981	33223934	2	1750	68
chr1	33226034	33227785	2	1767	60
chr1	33232480	33233445	4	3327	123
chr1	33233801	33236525	3	4263	164
chr1	33279505	33282064	7	13943	547
chr1	33360594	33361775	2	2172	87
chr1	33428329	33429295	4	3442	119
chr1	33440400	33441146	2	1279	44
chr1	33492311	33494215	5	4850	166
chr1	33720442	33721485	7	5580	176
chr1	33723845	33725262	2	2059	62
chr1	33726854	33727714	4	3023	108
chr1	33740640	33741702	5	4182	146
chr1	33741809	33742656	2	1529	48
chr1	33796813	33800537	7	9551	319
chr1	33800737	33802699	3	3896	133
chr1	33804815	33805724	3	2134	78
chr1	33816358	33817267	3	2326	70
chr1	35586449	35587500	4	3002	99
chr1	35648704	35650864	5	6245	219
chr1	35652151	35656008	7	15585	576
chr1	35658982	35660947	2	2098	77
chr1	35820475	35821351	4	2684	89
chr1	35898841	35899804	2	1546	57
chr1	36233765	36234594	2	1340	45
chr1	36272107	36273591	2	2698	92
chr1	36347891	36348628	2	1286	45
chr1	36466304	36467062	3	2043	69
chr1	36561456	36562335	2	1509	47
chr1	36590810	36591927	2	1787	54
chr1	36643688	36645482	6	6877	235
chr1	36688375	36689377	3	2630	93
chr1	36694522	36696365	4	3865	144
chr1	36697920	36699304	4	3522	121
chr1	36700053	36700965	3	2264	70
chr1	36702380	36704023	3	3823	126
chr1	36705998	36707084	5	3840	133
chr1	36707851	36708730	2	1604	50
chr1	36708943	36711017	6	7790	275
chr1	36714593	36715275	2	1246	37
chr1	36715921	36717020	2	1865	68
chr1	36722364	36724758	4	4621	159
chr1	36729300	36730644	2	1966	67
chr1	36734041	36734950	3	2269	87
chr1	36735495	36736844	6	6894	259
chr1	36737918	36739588	2	2677	99
chr1	36742219	36744585	2	2747	100
chr1	36746118	36747022	2	1563	55
chr1	36787596	36788458	2	1645	63
chr1	36793863	36795387	3	2795	99
chr1	36814576	36816814	2	3801	131
chr1	36836213	36838127	8	11630	488
chr1	36840389	36841898	5	6114	220
chr1	36843907	36845647	4	4075	143
chr1	36937470	36938646	2	2095	75
chr1	37920539	37921314	3	1961	69
chr1	37932705	37933572	3	2185	73
chr1	37940533	37942423	5	7105	287
chr1	37943769	37944546	2	1453	50
chr1	37946701	37947853	2	1946	72
chr1	37970135	37971041	2	1692	55
chr1	37984305	37985244	2	1520	50
chr1	38029259	38030572	3	3132	127
chr1	38272565	38273276	2	1219	43
chr1	38387722	38388745	3	2533	86
chr1	38391699	38393916	5	6245	215
chr1	38394039	38395313	5	4975	179
chr1	38395790	38396720	2	1689	59
chr1	38410723	38412123	3	3242	112
chr1	38455902	38456893	3	2706	97
chr1	38460592	38461808	4	3432	123
chr1	39322846	39324580	6	6512	218
chr1	39379500	39380487	3	2427	78
chr1	39402430	39403398	3	2614	84
chr1	39454272	39455842	3	2200	69
chr1	39635166	39636212	2	1877	67
chr1	39637067	39637919	3	2041	70
chr1	39642428	39643481	2	1900	65
chr1	39645206	39646703	3	2775	97
chr1	39650503	39651217	2	1284	44
chr1	39667537	39668420	2	1629	47
chr1	39883757	39884680	2	1709	63
chr1	40635195	40636595	4	4784	170
chr1	40642539	40643503	2	1688	57
chr1	40686949	40687798	8	5514	204
chr1	40848482	40849716	6	6218	235
chr1	40851568	40853076	5	4773	179
chr1	40853797	40854943	5	5074	177
chr1	40943396	40944335	2	1671	61
chr1	41099979	41101052	4	3459	108
chr1	41161348	41162515	3	2582	90
chr1	41200614	41201474	2	1230	38
chr1	41226589	41227483	2	1519	54
chr1	41249951	41251910	7	7594	276
chr1	41254331	41255275	4	3129	116
chr1	41280273	41282211	2	2632	99
chr1	41290204	41292087	2	2002	70
chr1	41303651	41304524	2	1693	69
chr1	41328243	41330091	4	5259	171
chr1	41404713	41405528	2	1429	47
chr1	41446242	41447300	3	2705	94
chr1	41699921	41700788	4	2956	109
chr1	41707971	41709107	5	4451	157
chr1	41964134	41965171	2	1782	63
chr1	42083539	42085122	2	2966	117
chr1	42360181	42361733	2	1768	60
chr1	42798197	42799165	2	1575	44
chr1	42920561	42921814	4	3614	138
chr1	43152093	43154102	4	4847	172
chr1	43200740	43201382	2	1234	43
chr1	43204852	43205798	2	1756	58
chr1	43206313	43208426	2	3136	118
chr1	43209258	43212052	7	9796	333
chr1	43229137	43230021	2	1531	52
chr1	43248910	43249941	4	3633	119
chr1	43289121	43290497	8	8774	432
chr1	43309714	43310595	2	1550	50
chr1	43352252	43353242	2	1795	70
chr1	43393167	43394216	4	3842	131
chr1	43396308	43397357	3	2827	97
chr1	43399768	43401245	5	5309	183
chr1	43402183	43403983	7	9766	372
chr1	43404300	43409345	8	25211	958
chr1	43410388	43411672	3	3320	102
chr1	43412193	43415046	7	13419	516
chr1	43416023	43416985	2	1603	53
chr1	43417553	43418552	6	4493	165
chr1	43418558	43423611	8	28657	1154
chr1	43425223	43427097	2	2536	89
chr1	43442164	43443141	3	2810	92
chr1	43471279	43472116	3	2231	73
chr1	43472413	43474975	6	8826	305
chr1	43496632	43497457	2	1479	52
chr1	43532314	43534020	2	1845	66
chr1	43534165	43535705	4	4516	157
chr1	43537817	43539134	5	5267	192
chr1	43751567	43753020	4	4033	142
chr1	43754419	43755871	5	4894	162
chr1	43770193	43771397	7	6909	261
chr1	43777602	43779217	4	4509	166
chr1	43827801	43829837	7	11106	444
chr1	43834431	43835714	5	5189	198
chr1	43840417	43841408	3	2274	95
chr1	43862622	43865669	4	5860	172
chr1	43888777	43890270	4	4702	186
chr1	43916483	43917981	5	4481	152
chr1	43960557	43961496	6	4826	164
chr1	43990144	43991747	7	9097	386
chr1	44006078	44008817	5	6895	227
chr1	44008909	44010536	3	2917	89
chr1	44012021	44013970	6	7655	260
chr1	44029557	44032245	3	4064	142
chr1	44034629	44035879	2	1767	58
chr1	44116772	44118304	8	7953	306
chr1	44170931	44171689	2	1357	46
chr1	44445662	44447584	3	4293	179
chr1	44448052	44449273	4	3992	140
chr1	44463028	44464225	2	1472	53
chr1	44468273	44469903	3	3230	97
chr1	44494556	44495563	2	1737	62
chr1	44497773	44499274	7	8211	315
chr1	44685445	44686748	3	2881	96
chr1	44715420	44716439	2	1577	55
chr1	44726383	44727495	2	1556	48
chr1	44732731	44733898	2	1800	62
chr1	44869542	44870328	3	1748	59
chr1	45075205	45076342	2	2063	57
chr1	45095912	45097324	3	2796	115
chr1	45099531	45100506	3	2138	80
chr1	45115706	45116997	4	4562	184
chr1	45138322	45139476	2	2258	92
chr1	45151150	45151944	2	1374	52
chr1	45203787	45204901	3	2512	90
chr1	45206829	45208162	2	1857	58
chr1	45239915	45240935	5	4044	123
chr1	45242055	45244057	7	9672	447
chr1	45248946	45250014	4	3745	137
chr1	45267238	45269256	6	7772	272
chr1	45271523	45273031	2	2577	91
chr1	45275112	45276887	2	2519	83
chr1	45277920	45279206	2	2294	82
chr1	45279757	45280917	3	2584	87
chr1	45288263	45289396	6	5337	200
chr1	45291493	45293935	6	9972	352
chr1	45297039	45298539	5	5933	245
chr1	45323166	45324117	2	1583	53
chr1	45452346	45453916	5	6692	246
chr1	45617634	45618523	2	1553	46
chr1	45770005	45771044	3	2710	86
chr1	45826244	45827067	3	2352	82
chr1	45909044	45909975	2	1831	55
chr1	45954315	45955758	4	4767	157
chr1	45981654	45983906	2	2856	100
chr1	45984879	45986197	6	6482	254
chr1	45987824	45989018	5	4768	166
chr1	46015556	46016598	5	3962	130
chr1	46031914	46032783	2	1507	56
chr1	46051763	46054929	7	12287	412
chr1	46055541	46056466	3	2261	73
chr1	46087202	46090072	7	11296	425
chr1	46129219	46130638	4	3761	123
chr1	46130934	46132325	3	3092	104
chr1	46135476	46136637	2	1757	64
chr1	46138477	46140009	4	4448	163
chr1	46142145	46143279	3	2736	93
chr1	46148524	46150232	8	10889	443
chr1	46179055	46179753	3	1816	67
chr1	46214662	46216007	5	5556	195
chr1	46337474	46338563	2	1824	70
chr1	46664273	46666066	8	9367	333
chr1	46769871	46772154	7	12738	485
chr1	46788979	46790019	3	2352	78
chr1	46804775	46805601	4	2903	105
chr1	46807018	46807997	3	2315	79
chr1	46813223	46814310	3	2727	98
chr1	46871236	46872231	3	2536	91
chr1	47655186	47657271	8	11123	431
chr1	47681293	47682593	3	3507	137
chr1	47682678	47683671	2	1757	61
chr1	47699996	47700801	2	1343	42
chr1	47704061	47704815	3	2042	70
chr1	47706406	47707370	3	2130	73
chr1	47780297	47781343	5	4310	156
chr1	47798184	47799181	3	2471	95
chr1	47800638	47802141	7	7943	279
chr1	47810314	47811060	2	1363	43
chr1	48284720	48285535	2	1401	43
chr1	48336743	48337692	3	2374	76
chr1	48377034	48377891	3	1991	58
chr1	48405418	48407432	3	3786	140
chr1	48433758	48434463	2	1316	44
chr1	48449029	48451049	3	2919	113
chr1	48459717	48460743	2	1363	50
chr1	51089326	51090510	4	3680	159
chr1	51537373	51538333	2	1734	63
chr1	51726856	51727763	2	1498	52
chr1	51745922	51747765	4	4126	151
chr1	51749180	51750160	7	5786	213
chr1	51750849	51751729	2	1411	48
chr1	51761123	51762152	2	1991	65
chr1	51762690	51763959	3	2526	86
chr1	51786346	51787302	4	3269	104
chr1	52083250	52084202	2	1864	76
chr1	52196510	52198042	6	7996	263
chr1	52198807	52199621	2	1280	39
chr1	52217806	52218755	2	1780	62
chr1	52342142	52343285	4	3635	124
chr1	52344798	52346035	5	4528	155
chr1	52540519	52542008	4	3282	129
chr1	52609389	52610262	3	2164	69
chr1	52615925	52616681	2	1451	45
chr1	52832297	52833434	3	2313	73
chr1	52865433	52866368	3	2471	85
chr1	52898337	52899128	2	1295	38
chr1	52989746	52990528	2	1258	46
chr1	53015931	53016699	4	2768	106
chr1	53067174	53067968	2	1545	52
chr1	53097289	53098734	3	3213	119
chr1	53128736	53129630	2	1682	53
chr1	53162490	53163805	2	2277	80
chr1	53214093	53215862	4	4172	136
chr1	53216357	53217753	5	4764	165
chr1	53245144	53245880	2	1289	38
chr1	53333532	53334686	3	2445	95
chr1	53376007	53376923	2	1332	43
chr1	53378868	53379963	2	1756	63
chr1	53382258	53383203	2	1778	55
chr1	53393652	53394740	3	2797	105
chr1	53529109	53529883	2	1446	46
chr1	53540910	53542416	2	2262	72
chr1	53552895	53555314	6	7879	289
chr1	53555574	53557179	5	5921	225
chr1	53558299	53559312	3	2542	84
chr1	53567889	53568724	2	1544	52
chr1	53575696	53577247	6	7258	272
chr1	53585960	53586734	2	1493	49
chr1	53588521	53589533	2	1896	65
chr1	53594517	53596149	2	2648	110
chr1	53610319	53611343	2	1828	69
chr1	53640649	53642718	3	4474	165
chr1	53763542	53764996	2	2362	82
chr1	53830969	53831844	2	1610	50
chr1	53953240	53954111	2	1509	50
chr1	53992353	53993527	2	2103	73
chr1	54155444	54156379	2	1736	62
chr1	54358345	54359681	3	3146	120
chr1	54364104	54365124	2	1966	71
chr1	54519600	54520557	2	1667	60
chr1	54539559	54540578	3	2429	92
chr1	54585720	54587028	2	1851	63
chr1	54618820	54619871	3	2797	96
chr1	54680735	54681802	6	5169	190
chr1	54698875	54699663	2	1434	51
chr1	54725049	54726371	4	3060	108
chr1	54737871	54739430	4	5190	200
chr1	54740125	54741243	3	2480	79
chr1	54743901	54745578	4	4778	162
chr1	54746898	54748803	4	4232	140
chr1	54750305	54751683	2	2524	74
chr1	54753277	54755727	4	6496	219
chr1	54755754	54757633	3	3067	123
chr1	54762845	54765486	3	6096	193
chr1	54767405	54771211	6	9085	337
chr1	54790605	54791921	2	2172	71
chr1	54797944	54799596	6	7954	273
chr1	54807234	54809081	4	3730	130
chr1	54810231	54812587	6	7401	267
chr1	54816400	54819215	3	5129	176
chr1	54819884	54821959	6	8131	301
chr1	54834672	54837906	5	9501	364
chr1	54837991	54839134	3	2912	100
chr1	54839253	54841127	4	4780	169
chr1	54842645	54847398	6	13076	478
chr1	54848558	54851084	7	7633	278
chr1	54855400	54858068	4	8011	260
chr1	54859408	54860603	2	1769	53
chr1	54860781	54862366	6	5848	205
chr1	54867253	54870991	6	9797	364
chr1	54890382	54891424	2	1420	44
chr1	54944724	54946348	3	3836	133
chr1	54949224	54951139	5	7634	268
chr1	55006287	55007580	2	1968	60
chr1	55009121	55010097	2	1643	56
chr1	55029629	55031191	2	2382	74
chr1	55039604	55040979	3	2930	102
chr1	55087906	55088853	4	3345	108
chr1	55116150	55117183	2	1793	61
chr1	55136664	55137488	3	2282	75
chr1	55319364	55321515	2	2753	100
chr1	55321671	55322475	3	1909	75
chr1	55324933	55325783	2	1458	47
chr1	55327685	55329465	2	2690	105
chr1	55331709	55332805	2	2131	82
chr1	55336769	55337399	2	1222	43
chr1	55342045	55343151	3	2616	90
chr1	55508776	55511094	4	7046	251
chr1	55514042	55518552	7	15548	549
chr1	55519930	55521440	2	2531	94
chr1	55521885	55522761	2	1511	56
chr1	55523952	55524848	2	1403	44
chr1	55526128	55527679	2	2270	71
chr1	55528218	55530494	6	6867	238
chr1	55532482	55533414	3	2390	78
chr1	55534781	55536776	2	3028	105
chr1	55599611	55600609	2	1688	48
chr1	55612959	55613735	2	1243	43
chr1	55621051	55621734	2	1198	43
chr1	55656908	55657850	5	4033	148
chr1	55665117	55666215	5	4159	140
chr1	55677855	55679283	6	5966	213
chr1	55782912	55784018	2	1854	65
chr1	56799422	56800342	2	1673	60
chr1	56856506	56857845	3	3221	113
chr1	56941585	56943299	5	6721	243
chr1	56943782	56945103	3	3200	122
chr1	56964849	56965865	2	1790	56
chr1	56971828	56972588	3	2186	72
chr1	56976923	56977989	2	1709	55
chr1	57009011	57010029	2	1760	64
chr1	57011030	57012035	2	1352	43
chr1	57027274	57027960	2	1222	39
chr1	57034073	57034991	3	2311	74
chr1	57036521	57038424	7	7176	230
chr1	57038970	57041235	8	8197	271
chr1	57683391	57684736	2	2002	73
chr1	57859483	57860177	2	1270	45
chr1	59165508	59166754	6	5232	188
chr1	59274587	59275532	3	2466	77
chr1	59347827	59349865	4	5228	183
chr1	59395070	59396068	4	3589	123
chr1	59510546	59511551	2	1832	67
chr1	59650990	59651735	2	1305	47
chr1	59762780	59763964	8	7897	335
chr1	59898951	59899680	2	1366	48
chr1	59900994	59902390	3	2993	107
chr1	60322950	60323882	2	1620	50
chr1	61390322	61391455	2	1850	63
chr1	61509369	61510389	3	2385	75
chr1	61541083	61542164	3	2577	94
chr1	61558253	61559009	4	2130	78
chr1	61580319	61581877	6	7029	261
chr1	61585839	61586558	2	1125	35
chr1	61588128	61589178	3	2555	83
chr1	61590731	61591510	2	1481	52
chr1	61626604	61627620	2	1851	65
chr1	61641441	61642276	2	1592	50
chr1	61648566	61649475	5	3568	132
chr1	61649521	61650839	4	4127	168
chr1	61662386	61663916	4	4188	129
chr1	61678620	61680139	4	3799	128
chr1	61698591	61700141	2	1904	50
chr1	61718455	61719427	2	1660	47
chr1	61791081	61791829	3	1937	71
chr1	61812717	61813624	2	1527	56
chr1	61858202	61859148	2	1624	59
chr1	62182390	62183267	3	2269	71
chr1	62193448	62194520	2	1731	63
chr1	62785395	62786413	4	3267	103
chr1	62802049	62803695	2	2756	102
chr1	62900508	62901620	7	6603	292
chr1	63020291	63021084	2	1370	39
chr1	63075251	63076014	2	1430	56
chr1	63088081	63088896	2	1441	39
chr1	64059980	64060925	4	3052	98
chr1	64081823	64083059	2	2354	96
chr1	64103956	64104914	2	1647	53
chr1	64167434	64169972	7	10007	349
chr1	64188510	64189340	2	1469	52
chr1	64312280	64313213	2	1651	51
chr1	64971533	64972889	3	2839	101
chr1	65332230	65332996	2	1345	45
chr1	65361962	65363110	2	1664	55
chr1	65398651	65399649	2	1850	60
chr1	65399839	65401810	2	2054	78
chr1	65611005	65612924	2	2703	92
chr1	65616306	65617319	3	2591	84
chr1	65619917	65621235	3	2918	96
chr1	65627290	65628407	3	2767	98
chr1	65633727	65634723	2	1916	62
chr1	65635366	65636486	4	3533	137
chr1	65650588	65651706	2	1246	42
chr1	65654081	65654797	2	1387	43
chr1	65667380	65668355	2	1598	45
chr1	65679007	65680368	3	3039	105
chr1	65687454	65688391	2	1727	60
chr1	65688793	65689634	4	2869	105
chr1	65744097	65745407	6	5418	212
chr1	65761996	65762944	3	2538	89
chr1	65887852	65888809	2	1566	47
chr1	65890193	65890957	2	1434	50
chr1	65903128	65904540	5	4369	169
chr1	65905780	65906833	6	5186	208
chr1	65935182	65936151	3	2661	92
chr1	65992576	65993945	4	3247	106
chr1	66092003	66092923	5	3642	150
chr1	67888075	67889427	2	1574	53
chr1	67890450	67891015	2	1081	36
chr1	68024774	68025702	2	1566	50
chr1	68178233	68179216	5	4020	142
chr1	68201524	68202999	3	3186	112
chr1	68212636	68213418	2	1445	48
chr1	68280781	68282760	4	6322	227
chr1	70672348	70673225	2	1567	56
chr1	70820634	70821520	2	1526	52
chr1	71519879	71520847	2	1626	55
chr1	76250299	76251779	2	2258	78
chr1	76261747	76263858	8	11781	463
chr1	76505204	76506052	2	1559	54
chr1	78131217	78132484	7	5917	225
chr1	78194815	78195721	3	2207	73
chr1	78223639	78224628	7	5628	216
chr1	78437319	78438823	3	2466	82
chr1	78439328	78440616	7	6834	254
chr1	78441870	78443441	7	9792	418
chr1	78510101	78511731	2	3029	120
chr1	84967531	84968437	4	2746	94
chr1	85038175	85039166	2	1543	55
chr1	85153870	85154815	4	3313	109
chr1	85156725	85157834	5	4589	165
chr1	85184487	85185597	2	1862	71
chr1	85922907	85924012	3	2689	92
chr1	86859888	86861398	3	3206	107
chr1	87259433	87260166	2	1446	52
chr1	87317889	87318898	3	2685	92
chr1	87398808	87399517	2	1316	39
chr1	87399833	87401020	5	4125	140
chr1	87468283	87469061	2	1414	44
chr1	87597898	87598936	3	2917	103
chr1	87801882	87803232	3	2667	80
chr1	88261847	88262769	3	2608	90
chr1	89357630	89358438	3	2150	77
chr1	89456743	89457789	5	4186	143
chr1	89823026	89823777	2	1368	47
chr1	90227409	90228676	3	2648	93
chr1	90318839	90319938	6	5401	184
chr1	90355249	90357222	5	6305	216
chr1	90366262	90368790	6	9556	339
chr1	90446389	90447736	2	1419	43
chr1	90462712	90463687	7	5291	213
chr1	90468413	90469501	8	7510	396
chr1	90472680	90473727	2	1863	65
chr1	90501084	90501792	3	1990	90
chr1	91484831	91485712	2	1727	60
chr1	91487726	91488655	2	1662	58
chr1	92269917	92271388	5	4769	157
chr1	92294091	92295167	3	2709	98
chr1	92303910	92304544	2	1138	35
chr1	93221660	93222740	2	1664	49
chr1	93224268	93225075	2	1479	41
chr1	93248132	93249730	4	4275	151
chr1	93250940	93251922	4	3437	126
chr1	93281759	93282590	2	1512	48
chr1	93317404	93318464	3	2307	79
chr1	93408015	93408783	3	1994	67
chr1	93425152	93425981	2	1400	44
chr1	93642595	93643260	3	1777	62
chr1	94047500	94048874	2	2258	83
chr1	94058115	94059754	4	3773	127
chr1	94080245	94081476	2	2039	73
chr1	94082082	94083328	2	1950	69
chr1	94129387	94130366	3	2389	89
chr1	94309392	94310156	2	1327	38
chr1	94372884	94373850	3	2535	77
chr1	94477961	94479715	8	9854	353
chr1	94485777	94486742	2	1578	55
chr1	94491961	94493118	2	2015	77
chr1	94528348	94529286	2	1622	57
chr1	94534581	94535545	2	1892	59
chr1	94558373	94562782	5	11762	415
chr1	94563916	94564828	2	1629	51
chr1	94571925	94573153	2	1620	55
chr1	94576361	94577826	3	3487	114
chr1	94580981	94581924	3	2398	85
chr1	94582795	94584078	4	3776	139
chr1	94585330	94586424	4	3522	133
chr1	94766470	94767393	2	1766	56
chr1	94823764	94824935	2	1761	59
chr1	95000859	95001887	2	1723	60
chr1	95015460	95016427	2	1677	54
chr1	95073798	95074766	2	1816	61
chr1	95200070	95201536	4	3898	142
chr1	95249289	95250256	2	1539	53
chr1	95272996	95273951	3	2446	79
chr1	95358611	95359585	4	2779	104
chr1	95393246	95394461	3	2868	90
chr1	95426916	95427878	2	1717	58
chr1	95478639	95479442	3	2164	76
chr1	95551684	95552852	5	4560	154
chr1	95557417	95558501	5	4195	147
chr1	95561821	95562615	4	2915	114
chr1	95564170	95565031	2	1603	62
chr1	95583896	95584827	5	3828	156
chr1	95585718	95588148	5	10311	420
chr1	95594607	95595556	4	3332	120
chr1	95632582	95633732	6	6027	221
chr1	95634189	95635105	3	2411	83
chr1	95648810	95649665	2	1326	46
chr1	97190893	97192699	2	2529	91
chr1	100169542	100170653	4	3705	137
chr1	100223754	100224867	4	3380	115
chr1	100230503	100231744	6	5988	234
chr1	100232588	100234953	5	6836	253
chr1	100238299	100238979	2	1099	38
chr1	100314660	100315553	4	3064	100
chr1	100505633	100506796	3	2668	94
chr1	100552323	100553153	3	1751	62
chr1	100595560	100596526	2	1660	49
chr1	100729364	100730350	4	3163	99
chr1	100814863	100815904	5	4022	134
chr1	100816097	100817049	4	3027	116
chr1	100828242	100829003	2	1260	40
chr1	100929507	100930511	4	3101	93
chr1	107598419	107599308	4	2895	90
chr1	109101554	109102566	5	3813	128
chr1	109126199	109126913	2	1229	41
chr1	109187304	109189762	4	7797	262
chr1	109238076	109238612	2	985	33
chr1	109263440	109264388	3	2483	83
chr1	109421732	109422669	3	2675	94
chr1	109631417	109633303	4	5055	189
chr1	109643455	109645213	8	7853	282
chr1	109728410	109729878	3	2093	75
chr1	109733312	109734322	4	3468	115
chr1	109736747	109737474	2	1067	43
chr1	109760810	109761800	3	2661	82
chr1	109769412	109770746	5	5017	167
chr1	109782743	109783679	2	1771	63
chr1	109795146	109796783	6	6816	233
chr1	109797414	109798553	2	1601	52
chr1	109811848	109812771	2	1268	38
chr1	109816199	109817313	3	2955	106
chr1	109841837	109842918	2	1748	66
chr1	109849333	109850635	4	3718	116
chr1	109914785	109916525	5	6010	222
chr1	109937614	109938850	3	2986	106
chr1	109966773	109968084	6	6267	223
chr1	110092924	110093795	2	1635	53
chr1	110099280	110100724	2	2121	61
chr1	110164057	110165640	2	2026	61
chr1	110167197	110168629	2	2728	88
chr1	110186077	110187833	4	4272	152
chr1	110197551	110198419	2	1613	53
chr1	110198938	110199978	4	3633	132
chr1	110308709	110310232	2	2311	75
chr1	110333416	110334845	2	1764	56
chr1	110334964	110335806	3	2132	73
chr1	110336684	110337609	2	1686	62
chr1	110349224	110350617	2	1599	53
chr1	110366110	110367524	6	6553	213
chr1	110425129	110426862	3	3208	115
chr1	110426919	110427695	3	2000	69
chr1	110525657	110527117	2	2341	77
chr1	110882771	110884771	7	9415	376
chr1	110889462	110890712	6	5360	177
chr1	110948694	110949639	3	2725	100
chr1	111680816	111681816	5	3925	122
chr1	111747310	111748281	2	1852	60
chr1	112051076	112052548	3	3089	114
chr1	112161219	112162213	2	1896	69
chr1	112165526	112166674	3	2584	101
chr1	112168160	112168901	2	1290	42
chr1	112183557	112184485	4	2863	105
chr1	112198097	112199031	4	3204	121
chr1	113163604	113164848	2	2171	77
chr1	113165407	113167403	3	4097	137
chr1	113169964	113170852	4	3101	122
chr1	113178026	113178929	6	4452	171
chr1	113180623	113181595	3	2429	82
chr1	113182555	113183725	5	4130	146
chr1	113183998	113185349	2	2484	93
chr1	113240230	113242821	5	8947	345
chr1	113243467	113244833	4	4007	132
chr1	113333641	113335549	4	4498	169
chr1	113392731	113393567	2	1556	50
chr1	113396296	113397231	2	1345	38
chr1	113545365	113546922	3	2941	96
chr1	113576530	113577455	2	1436	47
chr1	113652489	113653342	2	1393	39
chr1	114219585	114220423	2	1350	51
chr1	114321923	114322973	6	5045	177
chr1	114343400	114344351	3	2518	90
chr1	114355353	114356391	3	2740	94
chr1	114448311	114449840	8	9883	448
chr1	114483558	114484479	3	2215	66
chr1	114490874	114492676	7	8053	317
chr1	114525543	114526945	5	5188	194
chr1	115008847	115009863	3	2468	84
chr1	115054520	115055349	2	1372	47
chr1	115289771	115290625	3	2083	67
chr1	115293824	115295138	2	1873	58
chr1	115297484	115299194	5	4414	145
chr1	115721642	115722654	6	4707	151
chr1	116188542	116189440	2	1362	43
chr1	116193885	116194760	3	2438	74
chr1	116371432	116372604	2	2034	70
chr1	116534361	116535335	4	3155	104
chr1	116708280	116709273	2	1396	45
chr1	116711206	116713094	3	3737	136
chr1	116877132	116879301	6	5974	205
chr1	116951287	116953073	7	8308	321
chr1	116959857	116960757	2	1524	51
chr1	116961472	116963159	7	10332	420
chr1	117026121	117027361	6	5574	199
chr1	117035459	117037561	8	12227	525
chr1	117040366	117041552	3	2659	75
chr1	117111949	117113141	8	7627	358
chr1	117157937	117159194	2	2201	64
chr1	117185721	117186798	2	2091	71
chr1	117189054	117191439	4	4996	181
chr1	117192661	117193593	3	2316	73
chr1	117230500	117231974	5	4449	151
chr1	117234524	117235976	3	2843	100
chr1	117660460	117661281	2	1494	46
chr1	118142236	118143346	4	3710	135
chr1	118188781	118189842	3	2856	96
chr1	118197523	118199156	4	4144	148
chr1	118250973	118251963	4	3555	132
chr1	119590817	119591704	5	3416	128
chr1	120169735	120170793	2	1746	62
chr1	120173286	120174221	2	1750	63
chr1	120269118	120269864	2	1367	44
chr1	120279399	120280778	3	2911	111
chr1	120284450	120285428	3	2240	72
chr1	120532917	120533946	2	1824	75
chr1	120581723	120582507	2	1309	46
chr1	120636192	120636852	2	1224	47
chr1	120755771	120756596	3	2272	77
chr1	120821317	120821977	3	1818	63
chr1	121127306	121128071	3	2125	88
chr1	143963549	143964417	3	2096	77
chr1	143983701	143984988	6	5980	255
chr1	144006471	144012834	2	8134	400
chr1	144919373	144922749	4	9509	403
chr1	144990999	145001131	3	14347	743
chr1	145089713	145093280	3	7355	388
chr1	145245257	145246385	8	7243	371
chr1	145247426	145248172	2	1297	64
chr1	145250160	145251390	3	2508	106
chr1	145253126	145254626	2	2540	119
chr1	145255030	145256142	3	2813	148
chr1	145257115	145259179	2	3303	154
chr1	145368046	145368953	3	2492	98
chr1	145384465	145386000	5	6041	229
chr1	145399478	145400726	2	2171	80
chr1	145439987	145440904	3	2123	76
chr1	145442637	145443560	2	1836	66
chr1	145453485	145454395	3	2328	80
chr1	145483959	145484960	2	1842	54
chr1	145505216	145507396	6	10023	393
chr1	145548176	145548887	2	1071	40
chr1	145604953	145606147	3	2961	111
chr1	145609475	145610339	2	1447	48
chr1	145721786	145723347	2	2345	81
chr1	146641872	146642895	3	2777	96
chr1	146695860	146696910	7	5931	220
chr1	146716545	146717560	6	5067	182
chr1	147112768	147114333	3	3561	116
chr1	149222085	149223917	3	4117	198
chr1	149974466	149976047	7	8544	280
chr1	150157608	150159517	5	6684	228
chr1	150266706	150267566	2	1555	52
chr1	150281486	150282599	2	1654	53
chr1	150292724	150293936	3	2276	80
chr1	150335184	150336007	2	1481	54
chr1	150340074	150343035	4	5487	194
chr1	150343624	150344351	2	1293	51
chr1	150348822	150350081	4	3465	113
chr1	150352752	150354667	4	3934	139
chr1	150354917	150356404	7	7422	247
chr1	150373650	150375087	5	4280	138
chr1	150379717	150380595	3	1962	67
chr1	150383149	150384748	3	3676	134
chr1	150443901	150445051	8	6784	257
chr1	150449820	150450797	2	1621	57
chr1	150486122	150487863	4	5612	232
chr1	150520037	150521278	7	6216	233
chr1	150522499	150523810	2	2283	82
chr1	150526897	150528053	2	2016	66
chr1	150530060	150532290	7	8315	274
chr1	150541200	150545831	5	14426	592
chr1	150552431	150553453	2	1586	57
chr1	150572746	150573805	3	2698	110
chr1	150602446	150604054	4	4605	164
chr1	150639775	150641246	3	2233	69
chr1	150813026	150814108	5	4336	165
chr1	150849271	150850804	7	8188	291
chr1	150899308	150900475	5	4437	148
chr1	150936527	150937654	2	1739	65
chr1	150941053	150942552	5	5583	217
chr1	150947672	150949683	8	10054	418
chr1	150976037	150978034	7	6733	250
chr1	150979518	150980180	2	1299	41
chr1	150986086	150987264	7	6169	230
chr1	151001595	151002987	3	3135	97
chr1	151028860	151030702	7	7784	304
chr1	151040623	151042905	7	9052	396
chr1	151043592	151045385	8	10076	368
chr1	151104361	151106759	7	10139	366
chr1	151161011	151161971	2	1869	57
chr1	151168218	151170526	6	8862	348
chr1	151183926	151185725	5	5221	184
chr1	151187404	151188164	2	1385	50
chr1	151227763	151228773	2	1599	51
chr1	151256874	151257971	7	6250	237
chr1	151261884	151264005	3	2779	96
chr1	151265042	151266313	2	1901	69
chr1	151340820	151346238	8	23355	844
chr1	151428689	151430736	7	7652	272
chr1	151445048	151446007	3	2349	81
chr1	151610941	151611742	3	2161	64
chr1	151948833	151949651	2	1527	50
chr1	151964501	151965314	2	1527	48
chr1	152009552	152010442	2	1695	66
chr1	153494606	153495425	3	2208	72
chr1	153505841	153507154	3	2944	107
chr1	153513817	153516070	3	3262	100
chr1	153517506	153518561	3	2677	86
chr1	153519309	153520377	5	4889	178
chr1	153525346	153526424	4	3438	130
chr1	153581514	153583190	5	5564	208
chr1	153588537	153589430	3	2128	77
chr1	153604526	153606495	3	3460	113
chr1	153607103	153610483	8	13605	613
chr1	153614449	153615352	3	2255	78
chr1	153620846	153621893	2	1850	63
chr1	153631771	153632732	4	3302	103
chr1	153669454	153670547	2	1717	62
chr1	153698619	153700349	2	2463	91
chr1	153701711	153702568	3	2268	82
chr1	153738555	153739698	2	1765	57
chr1	153752008	153753016	2	1858	59
chr1	153813016	153814039	2	1628	60
chr1	153820877	153821640	2	1326	39
chr1	153853095	153854131	2	1668	59
chr1	153866681	153868193	2	2673	92
chr1	153896425	153897629	5	4975	184
chr1	153938343	153939459	7	6252	254
chr1	153964419	153966450	4	5400	189
chr1	153966884	153967873	3	2527	81
chr1	154126634	154128779	6	7510	279
chr1	154156112	154157409	3	2560	87
chr1	154320690	154321565	2	1657	62
chr1	154322360	154323411	4	3246	108
chr1	154323704	154324902	4	3473	118
chr1	154343544	154344736	3	2481	83
chr1	154357726	154359064	6	6261	223
chr1	154384139	154385188	3	2518	92
chr1	154386701	154387802	3	2228	80
chr1	154390115	154391668	6	6149	235
chr1	154392937	154393951	2	1812	63
chr1	154394712	154395682	3	2346	76
chr1	154396714	154397730	3	2752	91
chr1	154403971	154405930	5	5515	189
chr1	154440541	154441956	3	2543	89
chr1	154491868	154493613	2	2015	60
chr1	154816251	154817180	2	1468	44
chr1	154932294	154933661	2	1700	48
chr1	154935803	154936770	3	2332	78
chr1	154943454	154944891	4	5121	185
chr1	154944938	154946218	3	3017	105
chr1	154949307	154950218	2	1739	60
chr1	154958077	154958977	2	1431	46
chr1	154971106	154971833	2	1335	48
chr1	155010828	155011649	2	1585	55
chr1	155020567	155021548	2	1658	56
chr1	155042214	155043290	3	2990	101
chr1	155074217	155075089	2	1664	49
chr1	155077692	155078429	2	1195	46
chr1	155096438	155098558	5	6066	196
chr1	155151526	155152830	3	3141	116
chr1	155157076	155158655	5	5366	197
chr1	155161620	155162301	2	1123	35
chr1	155218728	155220161	5	5591	199
chr1	155220639	155222477	2	2204	82
chr1	155225522	155226390	2	1608	53
chr1	155241236	155242415	3	2728	96
chr1	155243487	155244729	4	3840	122
chr1	155256649	155258566	6	6946	237
chr1	155271514	155272416	3	2512	87
chr1	155273873	155274788	2	1645	55
chr1	155275318	155278464	5	8139	280
chr1	155282434	155284111	2	2399	90
chr1	155289670	155290784	4	3663	133
chr1	155290890	155292212	7	6508	237
chr1	155294843	155295823	3	2609	85
chr1	155438752	155439473	2	1241	34
chr1	155480910	155481907	2	1658	54
chr1	155499463	155500709	4	4194	141
chr1	155505225	155506944	3	3965	134
chr1	155515651	155517308	3	4075	141
chr1	155517529	155519158	2	2389	70
chr1	155522942	155523877	2	1539	57
chr1	155533995	155535286	4	3913	139
chr1	155653532	155654855	3	1966	82
chr1	155655562	155656719	2	1980	73
chr1	155659119	155660552	5	5273	185
chr1	155671910	155673990	5	4756	152
chr1	155804302	155805264	2	1856	61
chr1	155828136	155829182	5	4786	172
chr1	155902772	155903531	3	2050	75
chr1	155904430	155905455	3	2786	80
chr1	155911739	155912666	3	2413	75
chr1	155930790	155932467	8	9492	384
chr1	155933740	155934687	3	2048	69
chr1	155961109	155962900	2	3192	110
chr1	155963641	155965201	4	4525	145
chr1	156008937	156011021	5	5167	168
chr1	156046133	156047943	7	7899	305
chr1	156050169	156051028	2	1601	59
chr1	156073343	156076184	7	9503	358
chr1	156086083	156088247	4	5346	206
chr1	156088635	156089499	2	1675	54
chr1	156090202	156091837	4	4015	125
chr1	156092173	156095858	8	20260	917
chr1	156109483	156111928	5	7891	284
chr1	156153098	156154165	3	2666	88
chr1	156162155	156163439	5	5357	197
chr1	156183571	156184758	3	2842	88
chr1	156194039	156194792	2	1303	42
chr1	156216232	156217985	3	3758	124
chr1	156306400	156307548	7	6359	234
chr1	156337626	156339193	6	6143	228
chr1	156425016	156425856	2	1606	52
chr1	156434401	156436495	8	10082	359
chr1	156440603	156441584	2	1769	52
chr1	156441728	156443253	2	2896	120
chr1	156445061	156446348	2	2421	87
chr1	156465249	156466531	3	3136	114
chr1	156466612	156467922	2	2161	70
chr1	156471080	156472507	6	6550	237
chr1	156715721	156716766	4	3465	114
chr1	156723169	156724511	4	4152	142
chr1	156726382	156728418	5	4427	151
chr1	156739195	156740019	2	1533	46
chr1	156747767	156748564	2	1359	49
chr1	156839003	156839935	5	3754	122
chr1	156842281	156842977	2	1310	38
chr1	156962394	156963208	2	1371	44
chr1	157120351	157121170	2	1499	43
chr1	157123742	157124784	3	2642	87
chr1	158006002	158007619	3	3344	115
chr1	158713836	158714536	2	1361	45
chr1	159678460	159679242	2	1386	47
chr1	159681962	159682857	3	1982	76
chr1	160079761	160080613	2	1606	52
chr1	160081889	160082882	2	1873	65
chr1	160232578	160233674	4	3514	113
chr1	160509177	160510069	2	1612	54
chr1	160791561	160792716	7	6007	231
chr1	160827962	160828980	4	3372	107
chr1	160851435	160852392	2	1627	67
chr1	160853452	160855614	3	3648	141
chr1	160874937	160875997	2	1269	41
chr1	160902794	160903754	5	3575	121
chr1	160914725	160917252	6	6773	227
chr1	160917327	160918300	3	2494	90
chr1	160920548	160921406	2	1662	48
chr1	160959118	160960460	8	8607	361
chr1	160991259	160992940	2	2404	96
chr1	161041637	161043240	3	2459	83
chr1	161088643	161090032	8	8223	319
chr1	161124032	161125041	3	2825	101
chr1	161136755	161138162	7	7862	320
chr1	161147604	161148480	2	1629	59
chr1	161162543	161163496	2	1490	53
chr1	161184392	161185383	4	3103	107
chr1	161276080	161277088	2	1768	52
chr1	161367665	161369117	5	5005	199
chr1	161381642	161383349	3	4235	155
chr1	161480722	161482006	2	2033	77
chr1	161482223	161483045	3	2150	85
chr1	161548482	161549220	2	1405	54
chr1	161911299	161912101	2	1469	47
chr1	161915325	161916572	2	2008	77
chr1	162176616	162177367	3	2101	69
chr1	162532107	162533156	3	2662	83
chr1	162534298	162535051	3	1930	63
chr1	164542561	164543650	2	1676	61
chr1	164580146	164580988	2	1437	49
chr1	164607217	164608619	2	2396	83
chr1	164668814	164669964	2	2039	74
chr1	164672459	164673247	2	1377	45
chr1	164681752	164682631	5	3595	126
chr1	164722645	164724139	2	2119	63
chr1	164724373	164725640	2	1938	67
chr1	164739266	164741172	3	4846	155
chr1	164741190	164745699	7	14523	535
chr1	164747220	164748334	5	4211	177
chr1	164749228	164750647	3	3218	118
chr1	165615499	165616514	3	2789	106
chr1	165664679	165665587	3	2273	71
chr1	165666363	165667360	2	1787	60
chr1	165716692	165717675	3	2319	73
chr1	165827581	165828785	2	1861	68
chr1	165846783	165847731	2	1505	52
chr1	165852984	165854114	2	1869	69
chr1	165868385	165870374	4	4641	158
chr1	166836582	166837409	5	3641	127
chr1	166842545	166843955	2	2292	77
chr1	167193835	167194841	4	3413	120
chr1	167242383	167243168	2	1509	54
chr1	167511718	167512752	2	1545	48
chr1	167521456	167522585	5	4669	180
chr1	167685652	167687042	4	4310	163
chr1	167729142	167730081	3	2140	76
chr1	167830528	167831642	4	3410	121
chr1	167832178	167833721	8	10686	431
chr1	167836071	167838664	6	8110	280
chr1	167849116	167849994	2	1635	56
chr1	167879565	167881258	6	4567	151
chr1	167881265	167883547	7	7721	272
chr1	167894659	167895435	2	1290	36
chr1	167896983	167897822	3	1787	55
chr1	167897831	167898929	6	5105	174
chr1	167902052	167903465	5	4972	176
chr1	167908565	167909188	2	1151	39
chr1	167911984	167913561	4	3632	121
chr1	167934186	167935605	3	3254	111
chr1	167953932	167954898	4	3296	134
chr1	168195761	168196877	5	4921	178
chr1	169071831	169073266	5	4853	168
chr1	169077871	169079227	2	1961	64
chr1	169456406	169457952	2	2395	86
chr1	171059642	171060340	2	1203	41
chr1	171283728	171284658	2	1725	58
chr1	171512873	171513717	2	1663	61
chr1	171712009	171713060	3	2333	75
chr1	171716854	171717525	2	1202	33
chr1	171729691	171730478	2	1436	47
chr1	171730845	171731919	3	2550	100
chr1	172417893	172418883	4	3419	127
chr1	172419115	172420353	5	5090	178
chr1	172486661	172487435	2	1263	45
chr1	172569348	172570324	4	2834	95
chr1	172791016	172792053	5	4233	162
chr1	173407731	173408581	4	2547	83
chr1	173794349	173795598	7	6881	262
chr1	173830263	173832254	6	6716	245
chr1	173833669	173834500	2	1545	53
chr1	173883469	173884678	2	2192	83
chr1	174130392	174131176	2	1551	58
chr1	174134125	174135355	2	2392	85
chr1	174139040	174140246	6	4542	149
chr1	174144331	174145369	2	1845	61
chr1	174158993	174160167	2	2029	61
chr1	174327245	174328148	2	1471	47
chr1	174863773	174864379	2	1148	41
chr1	174970530	174971478	4	3194	126
chr1	174972031	174972741	2	1251	46
chr1	175376833	175377812	4	3237	113
chr1	175384182	175385142	3	2296	84
chr1	175387329	175388271	2	1772	53
chr1	175388643	175389589	3	2527	92
chr1	176172026	176174434	4	5300	175
chr1	178506033	178509354	6	9876	320
chr1	178509472	178510510	4	3652	117
chr1	178512433	178514244	5	5463	187
chr1	178696203	178696999	2	1412	49
chr1	178987389	178988568	2	2079	76
chr1	178992777	178994787	6	8478	305
chr1	179008220	179010450	8	11151	438
chr1	179014506	179016543	7	10630	467
chr1	179056800	179058570	4	4233	141
chr1	179063498	179064692	2	1405	42
chr1	179098361	179099686	3	3727	130
chr1	179157101	179157990	6	4589	171
chr1	179162452	179163261	2	1589	48
chr1	179261469	179262587	2	1817	62
chr1	179263413	179264622	6	5559	189
chr1	179776496	179777502	5	3816	122
chr1	179849742	179850595	6	4198	147
chr1	179922189	179923146	4	3502	128
chr1	180078385	180079133	2	1272	43
chr1	180163633	180164516	2	1592	57
chr1	180891062	180892298	2	2046	66
chr1	180892371	180893472	4	3767	134
chr1	180896169	180897923	2	1985	71
chr1	180903608	180906460	7	12991	508
chr1	180911284	180912162	2	1579	55
chr1	180915235	180916539	2	2262	77
chr1	180917339	180918226	3	2332	75
chr1	180922185	180923339	4	3280	116
chr1	180923489	180924556	5	4214	142
chr1	181015251	181016420	3	2769	86
chr1	181055862	181057009	2	1859	58
chr1	181083452	181085548	3	3705	120
chr1	181095969	181098099	5	5879	219
chr1	181104223	181105043	2	1523	46
chr1	182261243	182262251	4	3410	127
chr1	182269977	182271388	6	5905	226
chr1	182349230	182350550	2	2536	82
chr1	182759373	182760557	8	7167	354
chr1	182809657	182811087	8	8709	352
chr1	183072055	183072961	2	1637	55
chr1	183473932	183475011	2	1118	37
chr1	183537345	183538356	2	1823	68
chr1	183806448	183807232	2	1467	41
chr1	183904756	183905563	2	1443	46
chr1	184633474	184634309	2	1447	51
chr1	184740010	184740829	5	3224	111
chr1	185056287	185057117	3	2009	72
chr1	185286881	185288240	4	3628	128
chr1	192445592	192446380	2	1390	45
chr1	192954873	192955850	5	3542	136
chr1	193026758	193027843	5	4187	163
chr1	193030455	193031509	6	4769	161
chr1	193092150	193093022	3	2193	71
chr1	193206343	193207158	2	1441	49
chr1	197121668	197122355	2	1230	37
chr1	199834193	199835102	2	1597	55
chr1	200027372	200028094	2	1350	46
chr1	200075831	200077356	3	2342	78
chr1	200088387	200089219	2	1527	56
chr1	200382664	200383366	3	1955	68
chr1	200588394	200589301	2	1519	55
chr1	200590110	200591200	3	2414	82
chr1	200591423	200592321	2	1539	52
chr1	200867994	200869196	2	1982	57
chr1	200941185	200942148	2	1569	53
chr1	201020788	201022851	5	5728	207
chr1	201032377	201034148	4	5575	193
chr1	201121991	201122923	2	1562	53
chr1	201465261	201465985	2	1280	45
chr1	201466643	201468715	5	6333	236
chr1	201922509	201924410	7	11635	422
chr1	201925522	201926335	4	2912	104
chr1	202003912	202005046	4	3741	135
chr1	202045131	202046729	2	1605	48
chr1	202050908	202052814	5	5094	180
chr1	202053485	202054656	4	3639	131
chr1	202086812	202088171	3	3433	119
chr1	202128729	202131333	7	8758	314
chr1	202135712	202137961	7	10216	416
chr1	202286760	202287760	2	1533	55
chr1	202772297	202773343	2	1989	70
chr1	202773401	202774093	2	1279	43
chr1	202826529	202828101	3	3219	113
chr1	202891215	202892277	3	2679	97
chr1	202925970	202926726	2	1403	55
chr1	202934624	202936058	2	1995	66
chr1	203020755	203021629	2	1546	52
chr1	203052148	203053059	3	2264	79
chr1	203243503	203245766	2	2414	80
chr1	203247748	203249252	3	3221	122
chr1	203255328	203256710	2	2362	75
chr1	203258059	203259457	6	6170	222
chr1	203259811	203261361	2	2289	82
chr1	203272230	203274371	7	11990	452
chr1	203275780	203277115	7	7018	316
chr1	203286279	203287150	2	1613	55
chr1	203292786	203294529	2	2446	89
chr1	203297855	203298932	2	1813	66
chr1	203423948	203424823	2	1521	51
chr1	203593646	203594893	7	7329	297
chr1	203600421	203601870	5	4691	167
chr1	203618707	203619737	6	5061	177
chr1	203633290	203635550	3	4096	136
chr1	203763718	203764559	2	1572	52
chr1	203866357	203867339	2	1566	53
chr1	204047617	204048792	2	2131	78
chr1	204056726	204057902	5	4699	155
chr1	204119069	204120395	3	2846	100
chr1	204179800	204182051	8	9342	383
chr1	204194873	204195823	2	1731	67
chr1	204229634	204231420	3	3934	139
chr1	204284254	204285146	2	1615	51
chr1	204301072	204302005	2	1737	64
chr1	204313117	204313831	2	1303	42
chr1	204315954	204317698	2	2187	78
chr1	204365106	204366035	2	1538	56
chr1	204372981	204374025	3	2599	79
chr1	204375263	204376176	3	2406	85
chr1	204403221	204404187	6	5097	192
chr1	204419792	204420521	2	1399	42
chr1	204476898	204477991	4	3722	145
chr1	204484609	204485438	2	1565	56
chr1	204485962	204488821	6	10219	376
chr1	204640674	204641830	3	2626	88
chr1	204674155	204675130	5	4384	157
chr1	204937605	204939164	5	4810	161
chr1	204980339	204981744	3	3626	122
chr1	205164503	205165327	2	1475	57
chr1	205177886	205179814	7	8022	273
chr1	205223999	205225117	6	5566	205
chr1	205288949	205290133	3	2780	91
chr1	205474688	205476754	6	5845	212
chr1	205495315	205496505	4	3602	135
chr1	205573177	205574230	2	1794	66
chr1	205597572	205598752	5	4888	167
chr1	205628122	205629198	3	2749	99
chr1	205631150	205632265	2	1548	54
chr1	205633603	205635442	6	6875	232
chr1	205636936	205640337	6	10974	384
chr1	205647757	205648894	3	2726	92
chr1	205649898	205651007	2	2127	73
chr1	205663438	205665178	4	4476	177
chr1	205674487	205675774	2	2323	86
chr1	205693167	205694110	4	3373	104
chr1	205697834	205700178	6	8446	289
chr1	205711216	205712731	6	6460	252
chr1	205713564	205715724	5	4907	171
chr1	205720031	205721107	7	6620	260
chr1	205721925	205722936	2	1562	43
chr1	205770916	205771994	4	3650	129
chr1	206235320	206236900	3	2833	97
chr1	206284809	206286687	2	2799	110
chr1	206316225	206318446	4	4635	156
chr1	206320167	206321400	5	4639	160
chr1	206577544	206578328	3	2175	86
chr1	206628736	206629860	2	2003	67
chr1	206685157	206686429	2	1543	51
chr1	206732871	206733707	3	2262	86
chr1	206756339	206757323	2	1687	58
chr1	206831918	206833226	3	2902	106
chr1	206861781	206862800	2	1952	65
chr1	206865868	206867681	4	5438	189
chr1	206895185	206897996	5	6508	217
chr1	207126984	207128341	2	2480	84
chr1	207194577	207196314	7	7851	311
chr1	207197029	207198147	5	4696	181
chr1	207200300	207201350	6	4885	166
chr1	207224285	207226293	8	10163	376
chr1	207240506	207241421	2	1674	62
chr1	207692615	207694198	8	7375	285
chr1	207818672	207819847	5	4792	180
chr1	207823838	207824854	4	3499	124
chr1	207864930	207866969	7	11106	469
chr1	207920728	207921542	2	1212	40
chr1	207985176	207986015	3	2127	74
chr1	207998786	208000008	4	3996	140
chr1	208135778	208136914	2	2120	80
chr1	208218960	208219935	2	1802	64
chr1	208277236	208279839	2	3477	124
chr1	208332554	208334305	4	4407	160
chr1	208349903	208350552	2	1150	37
chr1	208352074	208353094	3	2832	107
chr1	208353489	208354471	3	2398	83
chr1	208357323	208358555	2	2014	87
chr1	208358943	208359957	4	3518	134
chr1	208376213	208377589	2	2301	83
chr1	208380269	208381702	2	2162	83
chr1	208383230	208383997	3	2079	70
chr1	208408479	208409889	4	3813	123
chr1	208413372	208414430	2	1721	52
chr1	208505391	208506169	3	1809	64
chr1	209819123	209820227	3	2925	106
chr1	209862674	209863602	2	1757	57
chr1	210000196	210001261	4	3052	93
chr1	210502794	210503589	2	1545	53
chr1	211506374	211507273	2	1657	59
chr1	211687623	211688762	4	3264	105
chr1	211729284	211731943	5	6952	254
chr1	211756592	211757881	3	3057	106
chr1	211782524	211784145	2	1810	72
chr1	211786137	211788628	7	8633	314
chr1	211797556	211798458	3	2474	80
chr1	211806335	211807343	2	1789	75
chr1	211816212	211817285	2	1827	61
chr1	211896451	211897323	3	2386	69
chr1	211907562	211908809	2	1797	64
chr1	211997047	211997977	2	1827	52
chr1	212102402	212103658	3	2703	75
chr1	212205417	212206630	5	4636	177
chr1	212398763	212400289	2	2373	83
chr1	212456915	212457801	2	1485	53
chr1	212461247	212461993	3	1694	64
chr1	212606633	212607631	3	2755	87
chr1	212610555	212611826	2	1945	62
chr1	212612312	212613380	2	1572	52
chr1	212952173	212953082	2	1486	46
chr1	212963131	212964564	3	2798	89
chr1	213029767	213030646	4	3057	108
chr1	213032480	213033872	3	2926	91
chr1	213034168	213035719	4	4054	164
chr1	213189230	213190307	8	7076	262
chr1	213223625	213224749	5	4550	159
chr1	213226877	213227738	2	1601	50
chr1	214186815	214187956	4	3648	132
chr1	214188031	214189386	4	3150	100
chr1	214202913	214204304	2	2440	88
chr1	214381562	214382402	2	1494	54
chr1	214459044	214459796	2	1415	45
chr1	214611140	214612176	4	3661	131
chr1	214678443	214679948	3	3297	112
chr1	215742124	215743233	6	5405	197
chr1	215744874	215745776	2	1399	45
chr1	218490064	218491007	4	2545	93
chr1	220012522	220013531	2	1889	67
chr1	220076294	220077489	6	5924	237
chr1	220079178	220080597	6	6117	218
chr1	220082504	220083836	6	6582	275
chr1	220085575	220086580	4	3447	136
chr1	220096875	220098105	2	1817	69
chr1	220101998	220103319	6	6447	233
chr1	220104539	220105534	6	4727	162
chr1	220106998	220107711	2	1403	45
chr1	220126446	220127830	3	2958	104
chr1	220165865	220166627	2	1317	49
chr1	220218245	220219312	4	3067	102
chr1	220261763	220262723	2	1862	69
chr1	220869629	220870625	4	3624	117
chr1	220960698	220962834	4	5904	218
chr1	221156883	221158176	3	2257	69
chr1	221887444	221888254	4	2608	98
chr1	221916932	221917972	3	2246	78
chr1	222199648	222200442	2	1357	42
chr1	222792452	222793458	5	3522	116
chr1	222828957	222829780	2	1285	42
chr1	222860139	222860816	2	1130	39
chr1	222881361	222883027	5	6500	233
chr1	222887442	222888353	2	1695	70
chr1	222987115	222988345	6	5779	209
chr1	223314136	223314847	2	1371	45
chr1	223807060	223808707	5	4416	148
chr1	223898737	223900184	2	2220	85
chr1	223912957	223914183	2	1783	59
chr1	223918876	223919710	3	2409	88
chr1	223925997	223927008	3	2676	85
chr1	223935654	223936590	2	1732	61
chr1	223937995	223939152	3	2986	114
chr1	223952562	223954066	5	5130	183
chr1	223973114	223974167	2	1943	64
chr1	224011881	224012715	2	1501	50
chr1	224023320	224024221	2	1301	41
chr1	224028245	224029298	4	3444	115
chr1	224031459	224032251	3	2068	72
chr1	224034395	224035319	3	2232	69
chr1	224046442	224047514	4	3587	127
chr1	224072012	224072907	5	3347	119
chr1	224074744	224075648	3	2215	75
chr1	224312800	224313681	2	1713	57
chr1	224369554	224370651	7	6230	232
chr1	224371572	224373438	8	10053	453
chr1	224382367	224383869	2	2059	77
chr1	224397773	224398691	2	1753	59
chr1	224518357	224519237	2	1574	44
chr1	224644091	224645437	4	4319	161
chr1	224687910	224688922	2	1629	57
chr1	224689557	224690773	7	6874	265
chr1	224693661	224695274	7	9042	351
chr1	224697326	224698515	2	2028	84
chr1	224704059	224705340	3	3289	104
chr1	225612227	225613107	3	2390	84
chr1	225613141	225614044	2	1480	46
chr1	225628252	225629911	2	2909	104
chr1	225630025	225631742	6	7188	280
chr1	225632102	225633042	2	1664	68
chr1	225651904	225653643	2	1832	60
chr1	225660718	225661792	3	2578	97
chr1	225887690	225888835	2	1990	67
chr1	225942297	225943032	2	1306	50
chr1	225966614	225967465	2	1438	48
chr1	225969222	225970585	3	3001	103
chr1	225999042	226000474	2	2024	70
chr1	226006882	226008607	2	3023	102
chr1	226010180	226011944	3	2809	92
chr1	226013173	226014569	2	2018	73
chr1	226014822	226016119	2	2018	74
chr1	226031209	226033820	6	6619	214
chr1	226036120	226038263	3	3269	96
chr1	226043805	226045003	2	2151	83
chr1	226067393	226068713	2	1927	70
chr1	226075337	226077060	5	5017	179
chr1	226084821	226085686	2	1494	52
chr1	226098453	226100161	5	6268	227
chr1	226105285	226106068	2	1485	48
chr1	226112302	226113414	3	2755	103
chr1	226119175	226119968	4	2530	93
chr1	226184987	226186306	8	8757	340
chr1	226187594	226188991	5	5002	181
chr1	226253160	226254491	5	5504	184
chr1	226254858	226255665	3	2011	73
chr1	226257666	226258695	2	1771	58
chr1	226322193	226323267	2	1907	63
chr1	226359356	226360331	3	2098	72
chr1	226369344	226370512	2	2041	78
chr1	226371115	226371939	2	1460	49
chr1	226497463	226498894	5	5489	189
chr1	226551823	226553051	5	4956	209
chr1	226587471	226588861	3	3173	117
chr1	226590089	226591335	2	2305	78
chr1	226592766	226593919	5	5013	187
chr1	226729728	226730712	2	1621	59
chr1	226761870	226763751	5	6881	234
chr1	226887499	226888340	4	3004	101
chr1	226895854	226896794	3	2481	82
chr1	226898978	226901290	3	3516	105
chr1	226910545	226911700	5	4387	157
chr1	227014552	227015974	6	6154	215
chr1	227128506	227129501	3	2526	81
chr1	227133515	227134929	2	1796	62
chr1	227138626	227140009	2	1410	44
chr1	227144894	227146420	2	1794	63
chr1	227151950	227153688	4	3883	156
chr1	227161683	227162615	2	1398	45
chr1	227169789	227172115	4	4678	162
chr1	227172276	227175914	8	20944	795
chr1	227372619	227373674	2	1835	75
chr1	227497664	227498697	2	1981	64
chr1	227730427	227731329	2	1622	57
chr1	227760268	227761170	2	1408	53
chr1	227921292	227922292	2	1726	51
chr1	227948630	227950242	5	4942	165
chr1	228073117	228074105	4	3171	106
chr1	228112219	228114025	4	4436	156
chr1	228159006	228160013	5	4009	142
chr1	228160075	228161315	6	5949	244
chr1	228268499	228269525	3	2890	101
chr1	228272254	228273280	3	2667	84
chr1	228273476	228275192	8	9610	395
chr1	228276077	228278605	7	13343	515
chr1	228278888	228279801	4	3187	125
chr1	228280082	228282213	4	5178	181
chr1	228283191	228284356	4	3646	128
chr1	228284575	228286886	8	12906	450
chr1	228287870	228290076	7	9211	334
chr1	228297485	228298811	4	4227	154
chr1	228326284	228327612	3	3195	110
chr1	228328482	228330846	8	13689	591
chr1	228331598	228335501	8	19580	768
chr1	228337156	228338950	3	3355	104
chr1	228349984	228351521	4	3995	132
chr1	228354191	228355193	3	2569	99
chr1	228361108	228362000	6	4524	189
chr1	228362046	228363908	4	6276	276
chr1	228365477	228366938	3	3183	119
chr1	228463818	228465110	6	5545	200
chr1	228466693	228468046	2	1884	58
chr1	228582445	228583554	2	2005	77
chr1	228590512	228591528	6	5454	189
chr1	228611844	228612778	2	1559	45
chr1	228672334	228674226	8	9049	340
chr1	228675882	228676707	2	1456	54
chr1	228688240	228689544	3	2645	90
chr1	228701071	228702796	3	4068	131
chr1	228867762	228868600	2	1439	50
chr1	228874035	228875746	2	2496	90
chr1	228903792	228904729	2	1630	57
chr1	228965756	228966977	2	2227	86
chr1	228974237	228975953	6	6255	197
chr1	228984830	228985636	3	2008	67
chr1	229071033	229072438	3	3034	108
chr1	229072726	229074583	6	6137	207
chr1	229124756	229127537	5	7629	281
chr1	229133328	229135359	2	2071	67
chr1	229138848	229141084	3	3442	116
chr1	229150652	229152162	3	2962	111
chr1	229196260	229196978	2	1258	52
chr1	229242764	229243758	2	1696	58
chr1	229253207	229254518	4	3824	154
chr1	229263864	229266135	4	5391	196
chr1	229282536	229284024	4	4629	179
chr1	229293880	229294738	2	1413	45
chr1	229310425	229311780	3	2930	97
chr1	229407962	229409038	2	1704	59
chr1	229411234	229412146	2	1469	48
chr1	229644276	229645366	8	7639	323
chr1	229684377	229686156	5	5437	169
chr1	229688643	229689707	6	5661	191
chr1	229691639	229693135	8	9382	400
chr1	229694842	229695946	8	7180	324
chr1	229758322	229759174	2	1485	51
chr1	230108096	230108948	2	1567	51
chr1	230125886	230126737	2	1398	59
chr1	230204307	230205191	2	1696	49
chr1	230230245	230232354	3	2719	91
chr1	230239383	230242055	4	5697	227
chr1	230242340	230243287	2	1725	62
chr1	230245100	230246508	3	3299	113
chr1	230249308	230250935	3	3656	142
chr1	230253990	230255479	4	3878	130
chr1	230255656	230257459	7	8220	300
chr1	230257877	230259108	3	3101	106
chr1	230259333	230264123	7	15867	599
chr1	230266506	230269192	6	6491	221
chr1	230271421	230273884	8	12407	538
chr1	230274034	230275729	6	7066	267
chr1	230275824	230277060	3	2710	98
chr1	230278842	230285273	8	29057	1127
chr1	230286257	230287825	4	4151	136
chr1	230288368	230292431	6	13546	476
chr1	230292984	230293858	2	1564	50
chr1	230295268	230296493	2	2027	68
chr1	230296602	230297541	5	3992	146
chr1	230298489	230300800	5	6593	237
chr1	230301786	230302703	5	3546	132
chr1	230302956	230304478	2	2271	76
chr1	230324518	230326245	3	2575	85
chr1	230354092	230355161	2	1998	78
chr1	230355976	230356987	3	2703	102
chr1	230380646	230381593	2	1778	59
chr1	230397162	230398554	3	3183	122
chr1	230398887	230399848	3	2474	83
chr1	230403318	230404896	3	3602	133
chr1	230416186	230417995	5	6191	226
chr1	230420155	230421105	3	2530	82
chr1	230462313	230463942	6	7138	275
chr1	230487247	230488397	3	2740	93
chr1	230505670	230506551	2	1600	66
chr1	230542392	230543197	3	2165	75
chr1	230840093	230841726	4	5043	167
chr1	230841932	230844534	4	4716	160
chr1	230845573	230846729	4	3361	120
chr1	230882888	230884345	2	2569	91
chr1	230884663	230885549	2	1607	50
chr1	230885832	230886744	2	1597	49
chr1	230887632	230888678	2	1773	72
chr1	231121269	231122359	5	4854	183
chr1	231173712	231174445	2	1370	41
chr1	231188524	231189499	3	2602	82
chr1	231295846	231296847	3	2363	79
chr1	231336129	231337663	2	2874	93
chr1	231339460	231340844	2	2105	72
chr1	231349088	231350029	2	1681	56
chr1	231378210	231379610	3	3064	109
chr1	231474757	231476280	4	3361	107
chr1	231521204	231522083	2	1683	57
chr1	231942318	231943532	3	3339	142
chr1	232686084	232687001	2	1456	47
chr1	232902831	232904064	2	1574	50
chr1	234612501	234613754	2	1826	59
chr1	234614877	234615701	2	1391	50
chr1	234634866	234636015	2	2072	67
chr1	234636392	234638685	4	5521	202
chr1	234643149	234644776	2	1897	61
chr1	234647202	234648314	7	5844	205
chr1	234655940	234656957	4	3576	128
chr1	234657864	234659044	3	3093	122
chr1	234663700	234664912	2	2080	88
chr1	234666288	234667705	2	2432	81
chr1	234668075	234669011	6	4832	155
chr1	234669619	234670821	3	2846	103
chr1	234670852	234673659	3	4585	167
chr1	234674097	234676267	5	5364	188
chr1	234680514	234682248	3	4215	165
chr1	234688603	234690463	2	2485	89
chr1	234693622	234694629	2	1683	57
chr1	234722062	234723274	2	1920	63
chr1	234752722	234753569	2	1541	61
chr1	234831564	234832373	2	1500	48
chr1	234844805	234846297	3	3535	132
chr1	234850627	234853000	3	4440	173
chr1	234853994	234855311	3	3059	100
chr1	234855598	234857271	5	5314	193
chr1	234857377	234859502	7	11251	443
chr1	234861176	234864274	4	8232	300
chr1	234864939	234866523	5	5389	194
chr1	234870073	234872080	5	7635	328
chr1	234903760	234905063	5	5273	196
chr1	234905877	234907753	3	4341	161
chr1	234911990	234917980	2	9127	607
chr1	234930752	234931715	3	2580	95
chr1	234943105	234944127	2	1686	62
chr1	234945131	234945949	2	1515	55
chr1	234999175	235000947	2	1844	65
chr1	235008303	235012304	5	11124	388
chr1	235012484	235015822	8	20199	781
chr1	235022060	235023428	2	2008	63
chr1	235029102	235030152	2	1950	65
chr1	235034580	235036089	5	4757	177
chr1	235048569	235050129	2	1778	57
chr1	235051816	235055348	4	9357	360
chr1	235062027	235063302	3	2575	91
chr1	235070124	235070844	2	1315	45
chr1	235093054	235096036	7	16700	652
chr1	235099604	235100859	2	2114	80
chr1	235103787	235105193	4	3896	129
chr1	235107425	235110585	5	8467	333
chr1	235112349	235117887	7	25548	932
chr1	235120068	235121148	3	2724	97
chr1	235121847	235123257	2	1577	54
chr1	235124699	235126101	2	2135	82
chr1	235132811	235136734	6	12973	457
chr1	235147648	235148712	2	1808	70
chr1	235157663	235160429	3	4961	176
chr1	235170718	235171555	2	1454	46
chr1	235183615	235184601	2	1751	65
chr1	235189846	235191456	2	3003	110
chr1	235242212	235242895	2	1337	51
chr1	235245670	235246601	2	1631	57
chr1	235263298	235264212	3	2261	74
chr1	235286935	235288008	2	1807	63
chr1	235288177	235290323	7	12072	455
chr1	235432980	235433753	2	1337	44
chr1	235462207	235463221	6	5174	173
chr1	235463998	235465101	2	1604	47
chr1	235467094	235467866	6	3986	146
chr1	235493081	235494220	6	5335	215
chr1	235530966	235532084	5	4213	155
chr1	235665220	235666144	5	3927	131
chr1	235668715	235669617	4	3121	112
chr1	236081192	236082020	2	1454	46
chr1	236106719	236108729	5	6976	252
chr1	236181791	236183113	2	1716	48
chr1	236209203	236210121	4	3311	121
chr1	236306837	236307827	2	1888	71
chr1	236312118	236313098	2	1561	52
chr1	236322545	236323550	2	1674	57
chr1	236338675	236340548	3	2858	101
chr1	236668129	236669168	2	1969	67
chr1	236686237	236687098	2	1584	49
chr1	236960494	236961484	5	3954	133
chr1	236971577	236972420	2	1521	42
chr1	237058314	237059546	4	3754	147
chr1	241803708	241805660	6	6364	234
chr1	242087148	242088075	2	1591	51
chr1	243421663	243423067	5	4016	132
chr1	243605350	243606235	2	1574	53
chr1	243637165	243638078	2	1591	52
chr1	243646816	243647872	3	2557	87
chr1	243658490	243659490	2	1584	56
chr1	244467090	244468405	2	1953	72
chr1	244513519	244514888	2	2545	76
chr1	244623163	244624665	6	7455	246
chr1	244894132	244894888	2	1325	48
chr1	244979596	244981150	3	3169	108
chr1	244995775	244997234	4	3800	126
chr1	245001817	245002771	2	1677	56
chr1	245008495	245009466	2	1695	55
chr1	245021243	245021972	2	1389	47
chr1	245022959	245023890	5	4031	155
chr1	245032245	245033338	3	2518	96
chr1	245080287	245081235	2	1640	51
chr1	245135487	245136344	3	2257	80
chr1	245217091	245217998	2	1605	54
chr1	245249816	245250614	2	1474	42
chr1	245253395	245254655	4	3318	117
chr1	245269924	245271967	4	4270	149
chr1	245272911	245274081	5	4285	135
chr1	245274415	245275244	2	1460	51
chr1	245331836	245332863	2	1773	64
chr1	245410982	245412154	2	2012	76
chr1	245420472	245422262	2	2450	83
chr1	245480677	245481684	2	1865	68
chr1	245507697	245509265	4	4545	153
chr1	245526933	245527943	3	2354	78
chr1	245577305	245578267	2	1658	53
chr1	245621295	245622587	2	1851	60
chr1	245627342	245628996	2	2558	105
chr1	245641056	245642697	2	1667	53
chr1	245646591	245647456	3	2237	76
chr1	245648587	245649499	2	1667	60
chr1	245679220	245680081	2	1623	50
chr1	245734818	245737037	5	6827	262
chr1	245739193	245740120	3	2502	90
chr1	245769436	245771512	2	3165	118
chr1	245776891	245778017	5	4130	150
chr1	245970309	245972091	3	2940	102
chr1	245988055	245989020	3	2315	70
chr1	246021138	246022251	2	1856	59
chr1	246032928	246033817	2	1407	46
chr1	246041949	246042929	2	1785	56
chr1	246134412	246135243	2	1362	46
chr1	246327546	246328521	2	1733	59
chr1	246329161	246330330	3	2571	80
chr1	246561174	246561982	2	1502	65
chr1	246576344	246577357	3	2427	85
chr1	246744419	246745249	2	1539	50
chr1	246861808	246862699	3	2236	68
chr1	246888161	246889871	6	7931	329
chr1	246947492	246949449	3	3016	106
chr1	246950945	246952530	4	3919	131
chr1	247092601	247094143	8	10994	414
chr1	249105386	249106779	4	4115	148
chr1	249121068	249121932	2	1512	55
chr1	249133512	249134491	3	2545	81
chr1	249183073	249183916	2	1474	65
chr10	353028	355514	7	10717	369
chr10	407444	408535	2	1948	63
chr10	417751	419134	3	3113	91
chr10	440118	441129	3	2284	76
chr10	457842	458962	2	1638	51
chr10	500658	501796	2	1999	65
chr10	527499	528546	2	1334	40
chr10	530631	532331	3	2852	95
chr10	535902	536877	5	3558	128
chr10	538554	540307	3	3805	132
chr10	552563	553699	2	1945	74
chr10	559196	561311	5	5276	180
chr10	565289	566295	2	1927	66
chr10	587524	588385	2	1606	46
chr10	652432	654094	7	7827	290
chr10	660575	661937	2	2031	69
chr10	663805	665195	3	2963	99
chr10	667381	668066	2	1346	48
chr10	670293	672091	3	4651	172
chr10	678833	679910	2	1810	60
chr10	695380	697822	6	6786	218
chr10	706558	709270	6	8056	269
chr10	711604	713558	3	3877	146
chr10	729965	731062	2	1810	60
chr10	831279	832397	2	1678	56
chr10	832782	835184	3	4466	179
chr10	848850	849869	3	2544	87
chr10	853098	854220	2	2009	59
chr10	967246	968206	2	1634	52
chr10	1010215	1011665	3	3003	101
chr10	1017180	1018196	2	1620	48
chr10	1082181	1083480	2	1972	61
chr10	1089292	1091970	3	5240	179
chr10	1103663	1104480	2	1448	50
chr10	1146070	1147105	2	1618	53
chr10	1153197	1154100	4	3106	112
chr10	1164207	1165543	2	1966	62
chr10	1235708	1236713	2	1801	63
chr10	1282922	1284757	2	2829	99
chr10	1477718	1478459	2	1179	40
chr10	3215573	3216601	2	1870	71
chr10	3238727	3239561	2	1504	52
chr10	3507014	3508560	6	5579	200
chr10	3581270	3582294	2	1720	57
chr10	3611878	3612807	2	1771	59
chr10	3711631	3713084	3	2904	102
chr10	3786328	3787137	2	1494	43
chr10	3789107	3790457	4	3346	114
chr10	3792496	3793591	2	1743	60
chr10	3816500	3818261	6	7411	282
chr10	3818610	3819904	6	5606	209
chr10	3821113	3824908	8	20084	848
chr10	3848520	3851077	6	8837	327
chr10	3851525	3852659	4	3802	135
chr10	3867342	3869040	4	4270	138
chr10	3872016	3873343	2	1561	49
chr10	3880583	3881446	2	1540	52
chr10	3899148	3899957	2	1498	49
chr10	3935759	3937443	2	1710	55
chr10	4867609	4868497	2	1628	60
chr10	4889659	4891804	5	9008	317
chr10	4983211	4984299	4	3507	120
chr10	5006961	5007794	2	1399	45
chr10	5023671	5024653	2	1700	59
chr10	5024699	5025561	4	2720	95
chr10	5088467	5089723	3	2069	69
chr10	5491665	5492446	4	2414	87
chr10	5498256	5499173	2	1565	52
chr10	5499636	5500511	4	2825	110
chr10	5507983	5509693	8	9387	377
chr10	5513155	5514920	2	1983	64
chr10	5519354	5524686	8	20704	760
chr10	5528561	5530987	4	4385	142
chr10	5556228	5556893	2	1162	38
chr10	5567178	5568572	5	4689	171
chr10	5570556	5572167	2	2494	81
chr10	5573316	5575153	2	3058	103
chr10	5576048	5577290	4	3872	130
chr10	5580515	5581597	2	1743	66
chr10	5587451	5591627	7	11996	420
chr10	5593701	5596756	7	11244	419
chr10	5596851	5597808	2	1713	52
chr10	5605878	5606894	3	2806	92
chr10	5611830	5612844	2	1739	59
chr10	5629485	5630249	2	1412	48
chr10	5631225	5632581	3	3403	125
chr10	5632932	5634862	3	4021	159
chr10	5655339	5657873	2	2928	97
chr10	5683473	5684281	2	1411	49
chr10	5686950	5689235	6	9283	389
chr10	5689771	5691495	6	7266	258
chr10	5692704	5693804	3	2777	92
chr10	5701879	5702824	2	1319	47
chr10	5730877	5731773	2	1670	52
chr10	5732066	5733005	3	2355	77
chr10	5777815	5778653	2	1539	47
chr10	5827773	5828578	2	1435	54
chr10	5840907	5842494	2	1698	64
chr10	5842866	5844879	2	2067	63
chr10	5845992	5847115	4	3496	116
chr10	5849258	5851397	5	6446	236
chr10	5857195	5858195	2	1487	52
chr10	5870349	5872039	8	8856	325
chr10	5932634	5934551	5	7274	237
chr10	5937462	5938277	2	1618	52
chr10	5939169	5940138	5	4337	162
chr10	5974074	5975021	3	2385	83
chr10	5977163	5979042	2	2649	101
chr10	5983537	5984935	3	2824	103
chr10	5985307	5986040	2	1442	48
chr10	5989306	5990947	2	1809	63
chr10	6013051	6013956	2	1469	52
chr10	6017328	6018291	2	1850	60
chr10	6023319	6024147	2	1415	46
chr10	6061133	6062385	2	1761	54
chr10	6136774	6137864	4	3452	111
chr10	6154012	6154722	2	1257	46
chr10	6184716	6186632	5	5559	196
chr10	6187535	6188722	2	2055	75
chr10	6212749	6214651	8	9547	353
chr10	6215017	6216751	2	2696	106
chr10	6220069	6221502	4	4123	154
chr10	6250477	6252018	4	3890	143
chr10	6313921	6314843	2	1650	50
chr10	6314869	6315900	2	1859	72
chr10	6316947	6318165	3	3254	123
chr10	6513536	6514513	2	1680	61
chr10	6610364	6611198	3	2151	79
chr10	6962262	6963573	6	5184	180
chr10	7128004	7128866	2	1635	59
chr10	7222418	7223235	2	1433	42
chr10	7224661	7227369	4	5952	201
chr10	7329977	7330568	2	1125	37
chr10	7375545	7376938	2	2183	79
chr10	7441888	7443522	6	5861	193
chr10	7461725	7462484	2	1321	44
chr10	7582587	7583556	2	1782	56
chr10	7588871	7590517	2	2163	68
chr10	7603483	7604542	3	2419	83
chr10	7605044	7606205	2	1619	50
chr10	7667647	7668798	2	1748	53
chr10	7714489	7715364	2	1705	52
chr10	7742857	7743913	2	1471	47
chr10	7751270	7752401	3	2507	94
chr10	7756160	7757691	2	1572	52
chr10	7795454	7796408	3	2390	83
chr10	7935226	7935907	2	1282	41
chr10	7984808	7985677	2	1497	54
chr10	11546236	11547262	2	1724	65
chr10	11635417	11636316	2	1508	42
chr10	11642323	11643187	3	2122	67
chr10	11644261	11645107	3	2038	72
chr10	11650502	11651637	2	1867	59
chr10	11681408	11682355	3	2284	79
chr10	11726037	11727191	2	1747	64
chr10	11728849	11730177	2	2302	82
chr10	11730895	11732436	2	2535	85
chr10	11741835	11743361	4	4420	154
chr10	11745145	11747448	5	5947	189
chr10	11749659	11751555	3	3395	131
chr10	11754230	11757161	7	10551	388
chr10	11784754	11785696	4	3300	122
chr10	11802538	11803453	2	1491	46
chr10	11835172	11837111	2	2078	66
chr10	11866053	11869910	7	14546	532
chr10	11870257	11871374	2	2121	79
chr10	11875878	11877491	4	3193	107
chr10	11888464	11889163	2	1342	54
chr10	11890439	11891406	3	2646	88
chr10	11891619	11892580	2	1695	64
chr10	11910748	11913934	7	11142	393
chr10	11915674	11916853	4	3859	136
chr10	11917087	11920789	8	19749	779
chr10	11921413	11924537	8	18810	767
chr10	11927802	11929739	6	6231	215
chr10	11939086	11941868	6	12601	453
chr10	11942112	11944583	6	9508	363
chr10	12027206	12028601	3	3188	119
chr10	12063446	12064414	4	3055	94
chr10	12095398	12096332	3	2315	81
chr10	12097951	12099669	2	2655	93
chr10	12106016	12107098	2	2005	78
chr10	12112156	12114270	5	7253	302
chr10	12170281	12171484	8	7940	395
chr10	12198871	12200154	6	5540	202
chr10	12263771	12264575	3	2319	85
chr10	12306286	12308793	4	3938	126
chr10	12399265	12400966	2	2416	75
chr10	12480841	12481914	2	1799	59
chr10	12582995	12584091	2	1693	52
chr10	12645860	12646672	2	1398	46
chr10	12647723	12649059	6	5881	214
chr10	12671216	12672189	2	1658	55
chr10	12673168	12674134	2	1495	52
chr10	12741184	12742814	3	3423	110
chr10	12844345	12845271	2	1784	59
chr10	13002188	13003296	4	3567	129
chr10	13014813	13016814	5	6865	245
chr10	13148462	13149948	3	3142	110
chr10	13157774	13158741	3	2353	85
chr10	13202203	13203181	2	1781	62
chr10	13313835	13314772	3	2525	84
chr10	13329415	13330584	3	3131	110
chr10	13342032	13343969	8	11506	464
chr10	13386624	13388578	4	5023	169
chr10	13547784	13548670	2	1614	48
chr10	13700226	13701605	2	2151	70
chr10	13710364	13712555	3	4147	153
chr10	13721310	13722390	6	5079	178
chr10	13737031	13738403	4	3853	132
chr10	13740474	13741919	5	4746	175
chr10	13742280	13744582	6	7568	277
chr10	13744814	13749405	8	18298	728
chr10	13750107	13751963	2	2133	76
chr10	13765689	13767142	4	4668	168
chr10	13923278	13924126	2	1556	49
chr10	14025712	14027635	6	6736	244
chr10	14574389	14575871	2	2350	84
chr10	14577324	14578959	4	4031	138
chr10	14584956	14585785	4	2756	104
chr10	14589680	14590544	2	1602	54
chr10	14593695	14594764	2	1793	55
chr10	14600719	14602867	4	5325	168
chr10	14619018	14620451	4	3920	140
chr10	14622620	14623787	2	2030	71
chr10	14624991	14626779	4	4735	174
chr10	14629736	14631298	4	3453	126
chr10	14637413	14638922	5	5574	183
chr10	14654687	14656531	2	1892	62
chr10	15000352	15001322	3	2518	98
chr10	15002292	15003279	3	2801	87
chr10	15139994	15140901	3	2255	86
chr10	15211112	15212255	4	3969	162
chr10	15364596	15366937	2	3511	126
chr10	15394768	15395838	2	1782	60
chr10	15413459	15414092	2	1248	41
chr10	15482021	15483530	7	7635	319
chr10	15483698	15484619	3	2454	89
chr10	16479075	16480548	4	2798	92
chr10	16870411	16871252	2	1453	42
chr10	17011850	17012797	2	1387	39
chr10	17142494	17143088	2	1141	40
chr10	17155692	17158505	3	4751	173
chr10	17428350	17429381	2	1693	66
chr10	17468433	17469493	2	1802	60
chr10	17687769	17688618	2	1489	45
chr10	17710329	17711162	4	2771	92
chr10	17711499	17712345	2	1622	48
chr10	17715498	17716358	2	1530	49
chr10	17748134	17748913	2	1438	47
chr10	18923191	18924010	3	2029	61
chr10	18946504	18947775	2	1818	54
chr10	18949673	18951251	7	7764	281
chr10	18951631	18954031	2	2448	83
chr10	20217896	20218776	2	1474	44
chr10	21658995	21659970	3	2521	90
chr10	21782178	21783594	3	3097	110
chr10	21787892	21789039	2	1763	62
chr10	21789294	21790257	2	1552	49
chr10	21796364	21799261	5	8591	296
chr10	21824604	21825644	6	5036	169
chr10	21830900	21832079	2	1972	69
chr10	21839412	21840623	8	7558	308
chr10	21854060	21854853	3	2110	79
chr10	21856421	21857988	2	2407	74
chr10	21953121	21953904	2	1328	41
chr10	22024092	22025162	2	1626	57
chr10	22039117	22040464	2	1972	71
chr10	22724683	22725847	3	2716	103
chr10	22900379	22901282	2	1492	58
chr10	22904633	22905533	2	1669	52
chr10	22908096	22908794	2	1291	52
chr10	22908884	22910257	3	3371	114
chr10	22911874	22913155	5	5128	176
chr10	22914249	22915170	3	2075	74
chr10	22917115	22918021	3	2318	80
chr10	22919538	22920322	2	1391	36
chr10	22931801	22933257	2	2233	61
chr10	22948427	22949694	2	2009	64
chr10	22956749	22957413	4	2291	79
chr10	22957775	22959058	8	8621	351
chr10	22973353	22974161	2	1320	43
chr10	22974517	22975487	4	3208	111
chr10	22994457	22995809	2	1545	51
chr10	22998869	22999679	3	2212	78
chr10	23003632	23004800	4	3707	131
chr10	23385203	23386181	3	2506	79
chr10	24745812	24747434	2	2070	67
chr10	24857366	24858507	3	2593	88
chr10	24972584	24973493	3	2255	73
chr10	25006635	25007728	3	2668	86
chr10	25239588	25241116	3	2994	107
chr10	26735186	26736218	4	3130	115
chr10	26750749	26751480	2	1367	42
chr10	26763733	26764490	2	1252	40
chr10	26910402	26911376	7	5556	197
chr10	26954345	26955397	3	2719	93
chr10	27021683	27023168	4	3882	121
chr10	27445163	27446237	6	5188	185
chr10	27890427	27891112	2	1302	45
chr10	28790573	28791688	4	3782	135
chr10	28840648	28841393	2	1405	58
chr10	28882059	28882910	3	2158	77
chr10	28894877	28895499	2	1117	37
chr10	28896711	28897627	2	1514	57
chr10	29088941	29090230	2	1916	58
chr10	29159709	29161183	3	3764	140
chr10	29171266	29172150	2	1654	48
chr10	29379023	29379639	2	1161	36
chr10	29398712	29399514	2	1345	47
chr10	29420897	29422291	7	8068	315
chr10	29607761	29608965	3	2604	88
chr10	29612072	29613353	4	3797	128
chr10	29655520	29656578	3	2591	87
chr10	29666985	29667742	2	1411	45
chr10	29698807	29700189	5	4450	150
chr10	29758446	29759816	3	3304	116
chr10	29783425	29784651	2	1926	58
chr10	29823880	29824698	2	1579	50
chr10	30000967	30001747	2	1314	43
chr10	30315599	30318203	7	9448	360
chr10	30323666	30324590	2	1750	66
chr10	30328052	30329443	3	3347	121
chr10	30467393	30468090	2	1217	36
chr10	30471249	30472415	2	1710	56
chr10	30473542	30474175	2	1124	39
chr10	30635608	30637162	7	5913	203
chr10	30720308	30722251	3	3659	138
chr10	30725916	30727152	4	3920	151
chr10	30793615	30794459	2	1533	48
chr10	30893598	30894483	2	1570	52
chr10	31107532	31108432	3	2520	75
chr10	31110772	31111577	3	2143	76
chr10	31116828	31117940	6	5050	210
chr10	31319062	31320502	4	4199	148
chr10	31423758	31424545	2	1452	49
chr10	31892553	31893744	2	1943	76
chr10	32046227	32047611	2	2407	75
chr10	32208262	32209433	2	2031	63
chr10	32329477	32330176	2	1372	55
chr10	32338978	32340483	3	2818	99
chr10	32341969	32342902	7	5589	200
chr10	32599122	32600366	2	1479	47
chr10	32602199	32602943	3	1817	65
chr10	32612495	32614254	8	9869	360
chr10	32616826	32618363	2	2385	86
chr10	32621572	32623064	3	2658	88
chr10	32631830	32632904	3	2619	89
chr10	32633125	32633964	2	1602	53
chr10	32636629	32638436	8	10810	429
chr10	32639893	32641569	4	3727	116
chr10	32661146	32662204	4	3398	116
chr10	32668851	32669775	5	3897	133
chr10	32735839	32736785	5	3708	132
chr10	33227277	33228435	2	1880	65
chr10	33232340	33234830	8	14730	636
chr10	33268368	33269376	4	3286	116
chr10	33270969	33271998	3	2358	82
chr10	33273079	33274633	4	5190	194
chr10	33287059	33287765	2	1240	48
chr10	33295026	33296024	3	2598	88
chr10	33467832	33468824	2	1867	62
chr10	33468959	33470236	4	3967	142
chr10	33540682	33541950	2	2131	71
chr10	33546053	33547012	2	1734	52
chr10	33553645	33555040	3	2851	85
chr10	33555302	33556332	2	1641	59
chr10	33561306	33562058	3	1995	67
chr10	33574339	33575410	2	1815	57
chr10	33578054	33579133	3	2685	78
chr10	33579150	33580648	3	3503	122
chr10	33582193	33583429	4	3450	108
chr10	33589776	33590925	2	1933	71
chr10	33598687	33600424	2	2589	95
chr10	33613248	33614078	2	1269	44
chr10	33948940	33950297	2	2590	106
chr10	33992306	33993255	3	2376	82
chr10	34060604	34063543	5	6357	220
chr10	34091985	34093296	2	2044	61
chr10	34164490	34165719	2	1558	48
chr10	34167112	34167969	2	1433	43
chr10	34398180	34399412	3	2841	96
chr10	34403490	34404642	2	2110	86
chr10	34474725	34475419	2	1314	47
chr10	34484547	34485369	2	1433	53
chr10	34510969	34512477	3	3604	129
chr10	34529487	34530360	2	1506	56
chr10	34586860	34587994	5	4315	165
chr10	34760264	34761172	2	1557	52
chr10	34828102	34829176	2	1576	57
chr10	34922154	34922982	3	2282	72
chr10	34999351	35000681	2	1685	57
chr10	35004298	35005974	3	2385	65
chr10	35039540	35040374	5	3387	121
chr10	35079902	35081781	6	6620	222
chr10	35254431	35255363	2	1676	56
chr10	35374263	35375216	3	2259	74
chr10	35416673	35417938	6	5857	244
chr10	35553983	35556256	5	6000	208
chr10	35556682	35557543	2	1533	43
chr10	35624071	35625027	5	4044	135
chr10	35627032	35627812	3	1993	79
chr10	35651331	35652591	4	3579	120
chr10	35652671	35653593	2	1723	48
chr10	35669560	35670703	2	1606	49
chr10	35671647	35672598	2	1844	66
chr10	35672923	35673987	5	4806	174
chr10	35682065	35683896	3	3984	132
chr10	35684413	35686139	3	3062	92
chr10	35687452	35688901	2	2669	104
chr10	35702420	35704067	4	3705	120
chr10	35709842	35710777	2	1724	54
chr10	35735810	35736712	2	1539	47
chr10	35742815	35743655	2	1602	60
chr10	35787706	35788767	3	2564	90
chr10	38301141	38302011	3	2388	74
chr10	38382307	38383054	2	1436	41
chr10	38738042	38739957	3	4187	148
chr10	42596688	42600841	4	9999	4466
chr10	43048607	43049509	5	3657	125
chr10	43140650	43142141	5	4413	144
chr10	43277004	43277856	2	1526	52
chr10	43670223	43671198	2	1591	54
chr10	43698643	43700050	5	4869	169
chr10	43886626	43888066	2	2322	80
chr10	43893432	43894605	6	6202	239
chr10	43895795	43896907	5	4638	155
chr10	43899254	43902070	5	10168	382
chr10	43912134	43913333	3	2726	98
chr10	43915052	43916155	7	5766	251
chr10	43930426	43932028	7	9242	374
chr10	43949890	43950975	7	6246	226
chr10	43951205	43952065	2	1592	57
chr10	44102288	44103125	4	2933	103
chr10	44202901	44203595	2	1293	44
chr10	44273862	44275477	3	3394	117
chr10	44359372	44360325	2	1827	67
chr10	44373426	44374708	2	2049	73
chr10	44475599	44476799	2	2191	80
chr10	44668948	44670197	2	1276	41
chr10	44689060	44690331	2	1459	48
chr10	44729744	44731489	4	4044	137
chr10	44788547	44789313	2	1371	46
chr10	44881345	44882007	3	1900	64
chr10	45458552	45460106	2	2300	78
chr10	45460952	45461936	2	1683	67
chr10	45472897	45474020	5	4698	163
chr10	45474591	45476494	3	4662	161
chr10	45477290	45478271	2	1578	56
chr10	45484665	45485946	2	2254	84
chr10	45490892	45492510	2	2069	63
chr10	45675500	45676575	3	2413	75
chr10	45913490	45914450	2	1910	61
chr10	46043668	46044727	3	2544	80
chr10	46069436	46071799	4	3889	137
chr10	46074776	46075697	4	3040	108
chr10	46168334	46169751	6	7130	278
chr10	46961262	46964463	5	11395	531
chr10	46964465	46967811	2	5647	241
chr10	46993095	46995707	3	6133	268
chr10	47008357	47009917	2	2865	119
chr10	47055806	47058742	2	5228	239
chr10	47104389	47107220	2	4771	235
chr10	47618769	47620142	5	5636	205
chr10	47714252	47714876	2	1043	42
chr10	48562495	48563390	2	1634	50
chr10	48571671	48572308	2	1231	43
chr10	48572438	48573314	2	1684	67
chr10	49661127	49662884	3	2534	78
chr10	49672815	49673944	3	2707	105
chr10	49686797	49689336	7	9354	335
chr10	49725608	49727107	2	2424	79
chr10	49863304	49864140	3	2337	74
chr10	51487359	51488034	2	1240	42
chr10	51503714	51504480	2	1308	45
chr10	51568262	51569265	4	3338	122
chr10	51572666	51574567	8	12144	478
chr10	51577969	51578825	2	1512	54
chr10	51581020	51582061	7	5754	228
chr10	51583613	51584839	5	4806	176
chr10	51591261	51594524	6	7891	268
chr10	51754094	51755793	6	4921	210
chr10	52086864	52087696	2	1587	50
chr10	52089315	52089998	2	1147	35
chr10	52115390	52116308	5	3967	136
chr10	52131263	52132695	4	4455	163
chr10	52152672	52153589	3	2246	81
chr10	52304388	52305466	2	1760	56
chr10	52310163	52311497	5	5287	180
chr10	52322231	52323439	2	2095	58
chr10	52324850	52325964	6	5264	201
chr10	52326366	52327671	3	3436	128
chr10	52329428	52330221	2	1402	40
chr10	52334712	52335300	2	1117	35
chr10	52339220	52341330	3	3008	100
chr10	52351115	52353228	8	11655	462
chr10	52366219	52366990	3	2162	68
chr10	52370076	52371454	3	3107	106
chr10	52428312	52429256	2	1476	44
chr10	52498723	52499681	2	1648	50
chr10	54790485	54791187	2	1250	46
chr10	60785892	60786881	2	1825	56
chr10	60793331	60794393	2	1752	61
chr10	61491659	61493461	3	3437	111
chr10	61503604	61504893	5	4811	188
chr10	61626957	61628377	4	3256	108
chr10	61632491	61633522	5	4122	149
chr10	61662748	61663625	4	2886	92
chr10	62534824	62535789	5	3971	152
chr10	63627785	63628940	2	1954	72
chr10	63675425	63676260	2	1541	59
chr10	63721144	63722769	3	3564	133
chr10	63775368	63776198	6	4242	142
chr10	63800416	63801359	4	3339	122
chr10	63804904	63805801	3	2262	80
chr10	63810336	63811231	2	1624	51
chr10	65023235	65023872	3	1801	72
chr10	65061138	65061994	2	1300	39
chr10	65063770	65064539	3	1830	67
chr10	65082728	65083610	3	2434	72
chr10	65085540	65086437	3	1778	57
chr10	65141490	65142230	5	3316	108
chr10	65226707	65227528	3	2077	71
chr10	65263791	65265366	5	4219	132
chr10	65282631	65283873	5	4405	154
chr10	65342536	65343402	2	1434	45
chr10	65801262	65802484	4	3836	140
chr10	69588616	69589556	2	1671	53
chr10	69589803	69590433	2	1221	41
chr10	69609482	69610614	8	7546	289
chr10	69612470	69613243	2	1409	49
chr10	69642842	69643958	3	2453	73
chr10	69835850	69836487	3	1689	57
chr10	70089860	70091328	8	9981	438
chr10	70209197	70210041	2	1561	47
chr10	70231751	70233365	7	7114	261
chr10	70287259	70288541	3	2903	96
chr10	70376949	70378029	6	4587	182
chr10	70390897	70392000	2	1718	59
chr10	70481891	70483461	5	5452	204
chr10	70528651	70529596	3	2174	63
chr10	70558108	70558927	2	1506	47
chr10	70762107	70762910	2	1449	46
chr10	70886485	70887462	4	3343	113
chr10	70892042	70892964	2	1469	42
chr10	70984059	70985002	4	3069	97
chr10	70985120	70986445	3	3151	119
chr10	71002154	71004362	2	3049	104
chr10	71007864	71008805	3	2243	79
chr10	71077380	71078211	5	3363	125
chr10	71079201	71080222	5	4487	149
chr10	71080412	71081425	2	1705	54
chr10	71093119	71095181	5	7343	258
chr10	71150683	71152238	3	2848	93
chr10	71168756	71169468	2	1401	44
chr10	71176048	71177840	2	2874	97
chr10	71178948	71180061	2	1705	60
chr10	71185990	71187285	5	5102	189
chr10	71445590	71446710	2	2005	63
chr10	71489099	71490031	2	1650	55
chr10	71892806	71893575	2	1484	42
chr10	71899174	71900234	2	1874	65
chr10	71904268	71905213	3	2466	75
chr10	71930418	71931711	7	6321	251
chr10	71989570	71990401	3	2138	66
chr10	72083256	72085749	4	4376	145
chr10	72095348	72096276	4	3114	110
chr10	72113951	72116199	4	5740	212
chr10	72165351	72167233	6	9205	348
chr10	72167646	72168610	4	3045	99
chr10	72319160	72321567	4	5082	172
chr10	72442419	72443386	3	2482	84
chr10	72496247	72497015	2	1256	42
chr10	72534042	72535597	2	2209	79
chr10	72576598	72577544	2	1673	54
chr10	72645394	72646620	2	1975	70
chr10	72990788	72991724	2	1696	52
chr10	73005208	73006129	2	1780	54
chr10	73024781	73025750	2	1663	59
chr10	73052986	73053787	2	1255	41
chr10	73078059	73078834	2	1248	42
chr10	73098137	73099480	4	3906	141
chr10	73100186	73101348	2	1884	63
chr10	73136344	73137262	3	2421	83
chr10	73392151	73393399	4	3792	124
chr10	73395364	73396182	2	1511	46
chr10	73398961	73399963	4	3704	126
chr10	73454783	73455799	2	1965	77
chr10	73468417	73469417	2	1826	66
chr10	73471488	73473480	4	3869	131
chr10	73488695	73490425	5	5324	185
chr10	73491348	73492247	2	1479	49
chr10	73524655	73528445	5	9627	370
chr10	73571937	73572890	2	1627	52
chr10	73573689	73575243	2	2230	70
chr10	73593823	73596439	5	7405	266
chr10	73596502	73598617	6	8455	308
chr10	73604650	73606398	6	7120	254
chr10	73610980	73612079	7	6125	219
chr10	73619205	73620563	3	3506	119
chr10	73633864	73635250	4	3641	133
chr10	73738454	73739495	2	1810	62
chr10	73784666	73786436	2	2494	96
chr10	73790608	73791665	2	1929	69
chr10	73792993	73794641	3	2989	93
chr10	73797916	73799078	2	1555	51
chr10	73869330	73870065	2	1335	47
chr10	73974269	73975458	3	2679	110
chr10	73976322	73977451	3	2712	111
chr10	74008586	74009510	2	1722	61
chr10	74022572	74023806	6	5873	235
chr10	74034918	74035822	2	1518	46
chr10	74057996	74059245	2	2020	75
chr10	74067105	74070577	6	8698	305
chr10	74071329	74072005	2	1200	42
chr10	74076443	74077330	2	1616	56
chr10	74077376	74079093	4	5890	205
chr10	74081223	74082680	3	3651	144
chr10	74083251	74087276	5	12340	463
chr10	74092418	74093585	4	3170	110
chr10	74093771	74095596	4	3305	118
chr10	74115293	74116198	2	1761	62
chr10	74150494	74151426	5	3927	144
chr10	74386284	74387895	2	2922	101
chr10	74577947	74578730	3	2022	75
chr10	74711081	74712170	2	1699	52
chr10	74853053	74853703	2	1218	48
chr10	74870445	74871584	8	7630	286
chr10	74878111	74879432	2	2195	69
chr10	75010914	75011915	5	4473	164
chr10	75166125	75167356	2	1971	65
chr10	75171528	75173061	7	8278	293
chr10	75215128	75215900	4	2629	105
chr10	75372376	75373930	3	3496	115
chr10	75380473	75381580	2	2069	80
chr10	75386078	75386941	3	2259	78
chr10	75450860	75451870	6	4442	201
chr10	75488636	75489505	2	1424	46
chr10	75491311	75492979	2	2339	67
chr10	75504927	75506271	3	3360	112
chr10	75530993	75532154	2	1713	60
chr10	75559160	75560971	3	2876	98
chr10	75569533	75570782	5	5118	184
chr10	75577828	75579087	6	4737	155
chr10	75632524	75633438	2	1578	53
chr10	75654701	75655724	3	2269	82
chr10	75720202	75721238	3	2831	99
chr10	75759716	75761330	3	3157	109
chr10	75818173	75819147	2	1720	60
chr10	75908221	75909694	5	5624	211
chr10	75941986	75942905	5	4004	151
chr10	76025931	76026566	3	1613	50
chr10	76587481	76589602	2	3464	113
chr10	76610735	76611690	2	1812	70
chr10	76625189	76625912	3	1990	71
chr10	76781907	76782834	2	1599	51
chr10	76792489	76793602	3	2795	99
chr10	76831689	76833910	4	4422	160
chr10	76854072	76854830	2	1278	42
chr10	76870409	76871248	2	1407	43
chr10	76898482	76899474	6	4314	159
chr10	76921453	76922522	2	1957	76
chr10	76946606	76948096	3	3104	102
chr10	76968917	76970040	6	4940	165
chr10	76996981	76998649	6	7721	299
chr10	77188023	77189305	2	1821	58
chr10	77200218	77200931	2	1266	40
chr10	77351735	77352743	2	1766	57
chr10	77357397	77358710	2	1921	63
chr10	77793762	77795556	3	3530	129
chr10	79239258	79240778	5	4165	138
chr10	79290503	79292443	2	2850	106
chr10	79340773	79341826	2	1566	49
chr10	79606352	79607505	3	2840	93
chr10	79632663	79634026	2	2328	84
chr10	79646071	79647229	2	1798	57
chr10	79660842	79662378	2	2184	66
chr10	79681166	79682370	4	3425	118
chr10	79787985	79788765	2	1388	46
chr10	79792528	79793507	2	1784	49
chr10	79802517	79804146	6	6486	212
chr10	79807893	79809498	2	2172	73
chr10	80202455	80203687	4	3716	120
chr10	80215827	80217086	2	1931	73
chr10	80217211	80218269	2	1816	63
chr10	80298328	80299699	2	1832	59
chr10	80502091	80504478	2	2426	88
chr10	80516505	80517774	2	2045	72
chr10	80545340	80546175	2	1345	39
chr10	80720907	80722652	2	1941	65
chr10	80723154	80724779	2	2364	79
chr10	80729112	80730701	3	3678	134
chr10	80736348	80738572	3	3301	116
chr10	80779800	80781498	7	8119	286
chr10	80781623	80783875	6	10608	470
chr10	80783952	80786011	6	7411	280
chr10	80786464	80787564	2	1843	68
chr10	80805830	80806842	2	1274	41
chr10	80808138	80809815	4	5215	184
chr10	80810843	80812266	2	2372	86
chr10	80813676	80814542	2	1279	41
chr10	80816003	80817755	4	4971	181
chr10	80820006	80820991	2	1920	74
chr10	80831613	80833134	3	3614	125
chr10	80833142	80835147	3	4232	148
chr10	80839470	80841826	3	4235	145
chr10	80848345	80849546	2	2079	72
chr10	80851857	80852792	3	2400	73
chr10	80852842	80857205	6	15476	598
chr10	80860905	80864860	5	10783	399
chr10	80871380	80874326	5	7573	260
chr10	80876311	80879005	4	6436	221
chr10	80884553	80885982	2	2037	68
chr10	80905771	80907347	3	3452	128
chr10	80907822	80909020	3	2249	73
chr10	80909075	80911031	6	8114	266
chr10	80911064	80912317	4	3726	132
chr10	80915986	80917372	3	3431	124
chr10	80917412	80919485	6	9880	352
chr10	80919802	80921079	2	1954	75
chr10	80922479	80923456	2	1865	67
chr10	80924888	80926434	3	3461	116
chr10	80938926	80944356	6	12932	442
chr10	80945895	80947134	4	3392	108
chr10	80947184	80948564	2	2371	89
chr10	80953669	80955227	3	3080	119
chr10	80962317	80964288	2	2079	68
chr10	80971099	80972143	2	1892	64
chr10	80979745	80980995	4	3706	140
chr10	80998766	81000691	3	3409	121
chr10	81004161	81007040	3	5309	207
chr10	81027523	81028932	2	2350	74
chr10	81031511	81032816	3	3014	111
chr10	81032980	81036170	6	9768	352
chr10	81036582	81038008	2	1442	41
chr10	81038580	81039660	5	3900	139
chr10	81041354	81042793	3	3313	104
chr10	81055617	81056813	4	3455	128
chr10	81060484	81061687	3	3155	111
chr10	81069936	81073744	7	15322	587
chr10	81075002	81076057	6	4615	147
chr10	81140101	81142989	8	10800	404
chr10	81147461	81148562	3	2486	89
chr10	81151121	81152420	8	8657	377
chr10	81153845	81154969	4	3218	125
chr10	81155887	81159683	5	7660	291
chr10	81160483	81163787	8	14038	529
chr10	81164298	81165352	3	2584	86
chr10	81166357	81167740	7	7481	286
chr10	81171542	81172675	3	3098	93
chr10	81195544	81196837	3	3102	102
chr10	81197668	81198634	2	1626	64
chr10	81587270	81588220	2	1720	52
chr10	81958029	81959496	2	2167	91
chr10	81962683	81963902	3	2886	96
chr10	82024041	82025009	6	4431	150
chr10	82030400	82031247	2	1321	36
chr10	82039879	82041485	2	1739	58
chr10	82045351	82046595	4	3623	118
chr10	82150104	82151853	3	3324	112
chr10	82166825	82167973	5	4403	154
chr10	82202831	82203824	2	1578	55
chr10	82209607	82210563	3	2211	70
chr10	82215106	82219072	8	16823	578
chr10	82220425	82222779	7	9674	363
chr10	82223326	82225645	5	7736	283
chr10	82225861	82226979	5	4449	159
chr10	82240974	82242815	3	3585	122
chr10	82243269	82249214	8	27665	1193
chr10	82251888	82253257	7	6436	220
chr10	82257969	82261029	8	15196	574
chr10	82261352	82265092	8	19286	751
chr10	82267687	82268947	2	1822	66
chr10	82278036	82279347	3	2718	85
chr10	82295033	82296500	3	2840	101
chr10	82297575	82298492	2	1730	63
chr10	82299718	82301042	2	2288	88
chr10	85898004	85899153	7	6563	230
chr10	86087132	86088196	2	1899	78
chr10	88214330	88215239	6	4834	148
chr10	88262789	88263841	4	3491	112
chr10	88264794	88265525	2	1288	42
chr10	88265729	88266789	4	3447	115
chr10	88268055	88269201	7	5667	194
chr10	88279180	88280333	7	6264	221
chr10	88294500	88295504	2	1681	73
chr10	88392286	88393658	2	2518	86
chr10	88438054	88440681	6	6209	213
chr10	88442711	88443625	2	1578	48
chr10	88470161	88471194	3	2749	93
chr10	88514173	88515140	3	2243	68
chr10	88526140	88527013	3	2369	80
chr10	88696121	88697146	4	3448	103
chr10	88725790	88726680	2	1511	55
chr10	88838861	88839623	2	1426	43
chr10	88839695	88841602	5	5036	162
chr10	88844410	88845234	3	2172	68
chr10	88855449	88856638	8	8428	359
chr10	88904368	88905127	2	1480	50
chr10	88973325	88974345	2	1693	63
chr10	88987907	88988359	2	869	35
chr10	89103315	89104370	4	3765	127
chr10	89263014	89264442	4	4602	155
chr10	89273357	89274425	4	3530	114
chr10	89296365	89297265	4	2653	98
chr10	89305965	89307085	2	1269	38
chr10	89631137	89631866	2	1287	46
chr10	89632453	89633542	4	3404	130
chr10	89637589	89638312	2	1302	40
chr10	89681267	89682493	7	6581	227
chr10	89821980	89822642	2	1274	40
chr10	89987093	89988641	4	4677	156
chr10	90005393	90006168	2	1359	43
chr10	90041979	90043002	2	1225	42
chr10	90147116	90148176	2	1919	76
chr10	90180200	90180874	2	1232	41
chr10	91009677	91011017	2	2157	69
chr10	91090769	91092341	3	3697	138
chr10	91093283	91094209	3	2223	68
chr10	91107182	91108278	2	1921	61
chr10	91132584	91133354	2	1371	47
chr10	91152624	91154167	2	2268	75
chr10	91170096	91171169	2	2003	63
chr10	91174848	91176757	7	9582	336
chr10	91204274	91205175	2	1377	36
chr10	91236131	91237404	2	1987	64
chr10	91237631	91238478	2	1436	49
chr10	91295778	91296940	7	6762	246
chr10	91318080	91319002	2	1693	59
chr10	91332585	91333301	2	1369	42
chr10	91384987	91386252	2	1918	58
chr10	91401149	91401761	2	1032	37
chr10	92977348	92978942	5	4512	149
chr10	92981463	92982407	4	2964	114
chr10	93389672	93390971	3	2963	108
chr10	93643175	93644013	2	1350	38
chr10	93874492	93876030	2	1959	65
chr10	93879582	93880474	2	1405	41
chr10	94067663	94068970	2	2248	84
chr10	94244238	94245477	2	2322	83
chr10	94354396	94355303	3	2195	74
chr10	94458208	94459003	3	2179	69
chr10	94582417	94583334	2	1656	59
chr10	94671790	94672977	4	3445	110
chr10	94934184	94935852	2	2525	97
chr10	94971519	94972505	2	1762	63
chr10	95048050	95048925	2	1564	54
chr10	95197145	95198804	3	2723	88
chr10	95353176	95355213	3	3788	127
chr10	95374205	95375078	3	2149	64
chr10	97010428	97011151	2	1333	47
chr10	97051148	97052109	2	1610	60
chr10	97166170	97167193	2	1885	69
chr10	97178871	97179505	2	1176	41
chr10	97194099	97195959	6	7573	281
chr10	97224486	97225460	3	2580	95
chr10	97232040	97233426	5	4831	162
chr10	97258817	97260426	5	5076	176
chr10	97263314	97265276	3	2353	84
chr10	97267996	97269085	3	2496	75
chr10	97272354	97273445	2	1963	64
chr10	97290124	97291849	3	2660	97
chr10	97292542	97295141	3	4307	138
chr10	97309371	97310747	3	3020	101
chr10	97317528	97318683	2	1374	45
chr10	97369308	97370286	2	1610	50
chr10	97987912	97988824	2	1634	56
chr10	98339568	98341403	7	8287	351
chr10	98370236	98371053	2	1502	52
chr10	98371539	98372548	4	3120	103
chr10	98377447	98378761	2	2183	73
chr10	98379871	98380780	2	1720	51
chr10	98400213	98401180	2	1610	59
chr10	98428201	98430284	6	7343	272
chr10	98446340	98447923	2	2384	77
chr10	98522689	98524166	4	4066	145
chr10	98589215	98590194	3	2294	77
chr10	98593697	98595296	8	6446	243
chr10	98596261	98597487	3	2849	102
chr10	98604223	98606046	2	2458	83
chr10	98608649	98609743	3	3011	100
chr10	98667455	98668343	4	2520	98
chr10	98726074	98727054	2	1840	62
chr10	98756505	98758771	4	5344	190
chr10	99049914	99051889	6	8299	306
chr10	99061676	99062947	3	2684	95
chr10	99083377	99084747	2	2038	67
chr10	99087504	99088674	2	1939	73
chr10	99108658	99109555	3	2431	75
chr10	99114636	99115811	2	2006	65
chr10	99176908	99179568	5	6714	246
chr10	99184558	99185617	4	3610	128
chr10	99206251	99207574	3	3621	132
chr10	99347178	99348517	3	3246	102
chr10	99353385	99354270	4	3116	121
chr10	99371104	99372541	4	3982	131
chr10	99380945	99382316	2	2216	68
chr10	99386843	99387717	2	1537	62
chr10	99393268	99394334	4	3695	130
chr10	99420574	99421462	3	2063	63
chr10	99442379	99444887	5	6493	240
chr10	99448244	99449882	2	2295	78
chr10	99472107	99473428	2	2260	76
chr10	99478144	99479126	2	1830	63
chr10	99496057	99496878	2	1494	51
chr10	99497505	99498287	2	1506	54
chr10	99547246	99548842	5	5472	200
chr10	99912253	99913378	3	2378	79
chr10	100026564	100027994	2	2684	108
chr10	100174936	100177681	5	5704	191
chr10	100203056	100203955	3	2292	72
chr10	100213952	100215816	6	5785	192
chr10	101186650	101187814	5	4306	151
chr10	101187936	101189670	6	7775	332
chr10	101539658	101540524	2	1395	48
chr10	101606928	101609053	2	3050	104
chr10	101717229	101718011	2	1488	54
chr10	101946245	101947266	5	4327	150
chr10	102027837	102028551	2	1372	42
chr10	102113799	102114781	2	1595	52
chr10	102115538	102117010	2	2832	98
chr10	102117716	102118818	2	1658	58
chr10	102636683	102637755	2	1972	79
chr10	102720590	102721235	2	1214	38
chr10	102755429	102756613	3	2609	83
chr10	102760334	102761640	2	2282	86
chr10	103200902	103202009	6	5461	198
chr10	103335969	103336927	2	1588	66
chr10	103452117	103452795	2	1221	47
chr10	103454721	103455869	8	6773	252
chr10	103573418	103575821	5	7345	272
chr10	103578906	103580023	3	2733	100
chr10	103588257	103589269	4	3768	137
chr10	103813791	103815360	4	4671	183
chr10	103815895	103816965	6	4937	183
chr10	103875682	103876626	3	2400	78
chr10	103883125	103883893	2	1377	44
chr10	103896196	103897239	3	2466	87
chr10	103911096	103911990	4	3024	104
chr10	103913135	103914178	2	1890	65
chr10	104192579	104193795	3	3035	126
chr10	104195770	104196724	3	2211	81
chr10	104199826	104200699	3	2490	87
chr10	104210806	104212562	2	2415	81
chr10	104223463	104224537	3	2556	92
chr10	104226938	104228646	2	2640	93
chr10	104259831	104261032	2	2127	70
chr10	104357273	104358367	2	1651	51
chr10	104358728	104359675	3	2714	98
chr10	104372402	104374678	3	3879	124
chr10	104380176	104382037	5	5849	203
chr10	104384106	104387511	4	8891	325
chr10	104407782	104409512	6	7191	278
chr10	104409708	104410928	4	3993	143
chr10	104416470	104418589	5	6737	224
chr10	104421854	104423319	2	2449	89
chr10	104431710	104433588	4	4732	154
chr10	104470919	104472250	3	2512	90
chr10	104481431	104482786	2	1463	43
chr10	104527281	104528238	3	2362	81
chr10	104537062	104538426	7	8211	302
chr10	104538924	104539955	2	1797	62
chr10	104542333	104543588	3	3130	119
chr10	104547126	104548299	2	1923	77
chr10	104574489	104576207	5	5941	209
chr10	104614732	104615719	2	1870	73
chr10	104622366	104623253	2	1628	53
chr10	104629937	104631653	3	3459	130
chr10	104706958	104708112	4	3752	126
chr10	104747299	104748307	4	3521	117
chr10	104748907	104750324	4	4379	156
chr10	104799921	104801113	2	1819	56
chr10	104941064	104942309	4	3584	121
chr10	104943322	104944401	3	2484	93
chr10	104945769	104947408	3	3364	119
chr10	104947662	104949618	4	4640	158
chr10	104961772	104962661	2	1468	47
chr10	105108893	105110473	8	9997	416
chr10	105126521	105127613	2	1971	64
chr10	105128579	105129534	2	1821	68
chr10	105153681	105154439	2	1387	49
chr10	105154622	105155690	2	1987	70
chr10	105156979	105157652	2	1297	48
chr10	105315403	105316317	2	1700	53
chr10	105330363	105332045	2	2677	102
chr10	105333286	105334398	4	3578	119
chr10	105374196	105375217	2	1681	57
chr10	105375993	105381177	8	21874	827
chr10	105395615	105398418	2	3130	108
chr10	105402466	105404022	2	2752	102
chr10	105408317	105409680	2	1516	51
chr10	105412293	105414064	2	2526	86
chr10	105417913	105418619	2	1407	49
chr10	105419817	105421892	5	6308	231
chr10	105427635	105428884	6	5597	209
chr10	105435248	105436529	2	1393	46
chr10	105491866	105493312	3	3273	118
chr10	105506185	105507428	3	3055	110
chr10	105527666	105528843	3	2723	99
chr10	105536618	105537598	3	2583	89
chr10	105549142	105550217	4	3582	122
chr10	105565647	105567134	3	3158	98
chr10	105569937	105571817	4	4596	153
chr10	105576006	105577211	3	2524	82
chr10	105594436	105596197	5	5649	203
chr10	105597092	105598016	2	1703	57
chr10	105598287	105600827	5	6186	219
chr10	105605264	105606308	2	1677	61
chr10	105611042	105612811	6	6882	255
chr10	105616241	105617206	2	1721	65
chr10	105678296	105679329	4	3451	123
chr10	105725201	105726451	3	2469	87
chr10	105728106	105729631	7	7860	323
chr10	106013377	106014330	2	1389	41
chr10	106085944	106087426	3	3290	109
chr10	106092072	106094491	6	9046	320
chr10	106098831	106100151	5	4814	181
chr10	111683283	111684320	4	3745	132
chr10	111723889	111724915	2	1624	51
chr10	111728386	111730290	6	8190	324
chr10	111742758	111743793	8	6066	249
chr10	111762882	111764546	3	2914	107
chr10	111785781	111786709	2	1546	54
chr10	111795845	111797472	3	2320	75
chr10	111831535	111832663	4	3099	102
chr10	111832744	111833741	7	6006	221
chr10	111839260	111840089	3	2069	69
chr10	111848169	111848808	2	1019	35
chr10	111857306	111858187	2	1521	47
chr10	111906748	111907822	5	4120	153
chr10	111910042	111912501	7	11379	416
chr10	111977244	111978400	3	3065	110
chr10	111984469	111985486	3	2616	98
chr10	112032426	112033644	2	2207	76
chr10	112042755	112043600	2	1485	48
chr10	112065290	112066224	5	3749	124
chr10	112135489	112136348	3	2387	97
chr10	112136575	112137706	2	1886	62
chr10	112185465	112187321	4	4059	140
chr10	112220043	112220722	2	1325	46
chr10	112221338	112222986	3	2986	96
chr10	112267377	112268311	2	1831	61
chr10	112325206	112326801	3	3710	115
chr10	112533236	112535284	6	6931	260
chr10	112541025	112542008	2	1613	62
chr10	112544115	112544840	2	1270	45
chr10	112593376	112595602	5	7691	264
chr10	112606502	112607683	3	3077	116
chr10	112620182	112621004	2	1378	42
chr10	112630163	112631372	5	4531	148
chr10	112638758	112639661	2	1467	50
chr10	112643589	112644267	2	1221	41
chr10	112684326	112685045	4	2440	82
chr10	112704651	112705460	2	1445	47
chr10	114072799	114074009	2	2075	72
chr10	114119812	114120798	2	1628	58
chr10	114122448	114123227	2	1422	48
chr10	114134712	114136753	2	3378	131
chr10	114142215	114143125	2	1562	49
chr10	114148970	114149847	3	2384	72
chr10	114322315	114323242	2	1633	60
chr10	114497124	114498372	2	2017	68
chr10	114529926	114530785	2	1658	56
chr10	114543089	114545028	4	3580	122
chr10	114557564	114559048	2	2075	63
chr10	114570339	114571515	2	1840	68
chr10	114573245	114577425	6	10726	379
chr10	114594246	114595411	2	2082	71
chr10	114595845	114597515	3	4419	143
chr10	114742684	114744211	2	2184	65
chr10	114744324	114745109	2	1351	38
chr10	114760311	114762105	7	7300	255
chr10	114765248	114767130	3	3087	102
chr10	114771716	114773318	2	2555	84
chr10	114781029	114782721	2	3281	131
chr10	114812442	114814063	2	2755	93
chr10	114820062	114823989	8	21049	900
chr10	114829008	114829981	4	3460	120
chr10	114831687	114832792	2	1911	68
chr10	114832922	114834376	3	3446	126
chr10	114842619	114843855	5	4645	158
chr10	114848810	114850061	8	8319	352
chr10	114850511	114852289	4	4330	166
chr10	114853365	114854382	2	1718	58
chr10	114854885	114856391	3	3807	142
chr10	114861503	114862477	2	1608	49
chr10	114887071	114888466	2	2498	84
chr10	114890489	114891266	2	1281	46
chr10	114910965	114911967	3	2369	79
chr10	115013924	115014637	2	1339	55
chr10	115309315	115310870	2	1712	64
chr10	115318010	115318974	2	1875	63
chr10	115321520	115322890	4	3650	124
chr10	115615064	115615979	2	1541	46
chr10	115716245	115717671	2	2084	71
chr10	115717975	115719760	2	2589	88
chr10	116363101	116363989	2	1480	56
chr10	116442749	116444664	5	6269	230
chr10	116446314	116447180	2	1513	49
chr10	116589923	116590548	2	1165	41
chr10	116635500	116636912	3	2938	108
chr10	117784637	117785542	3	2394	85
chr10	117810585	117811240	2	1208	37
chr10	119126220	119127215	2	1663	54
chr10	119128164	119128973	2	1258	38
chr10	119129919	119131349	3	2667	96
chr10	119135731	119136780	7	6523	293
chr10	119172851	119173725	2	1566	52
chr10	119173981	119174867	2	1557	53
chr10	119183970	119185304	3	3378	138
chr10	120434372	120435167	2	1279	43
chr10	120457351	120458377	3	2245	75
chr10	120498289	120498982	2	1203	39
chr10	120499219	120501210	6	6769	231
chr10	120806207	120806983	2	1383	48
chr10	120813713	120814852	3	2917	104
chr10	120816918	120817800	2	1613	53
chr10	120833424	120837820	8	20307	820
chr10	120840821	120841969	7	7027	273
chr10	120844138	120844952	3	2002	66
chr10	120872203	120873342	3	2957	99
chr10	120890282	120891337	5	4238	151
chr10	120893238	120894330	5	4634	165
chr10	120898571	120899597	4	3290	106
chr10	120904558	120905552	3	2265	80
chr10	120909079	120909905	3	2222	70
chr10	120925454	120926869	3	3238	116
chr10	120927756	120929086	5	4717	184
chr10	120929101	120931044	4	6421	242
chr10	120934329	120935777	6	6304	230
chr10	120935959	120937384	3	3754	138
chr10	120941026	120941764	2	1379	43
chr10	120975299	120976238	2	1645	70
chr10	120982108	120983092	2	1893	73
chr10	120991095	120992565	3	2986	95
chr10	120992831	120994242	2	2119	70
chr10	120999602	121001374	5	5506	203
chr10	121009805	121012558	3	4385	161
chr10	121026588	121028006	2	2289	77
chr10	121028237	121029367	4	3686	138
chr10	121030694	121032544	6	7180	260
chr10	121040097	121041662	2	2341	80
chr10	121046934	121048502	5	5750	214
chr10	121060097	121061428	3	3351	112
chr10	121067605	121069094	4	4353	161
chr10	121074898	121075766	2	1534	54
chr10	121076903	121078346	2	2165	70
chr10	121079429	121081053	3	3045	112
chr10	121082481	121083521	2	1847	58
chr10	121090308	121091497	2	2113	75
chr10	121095634	121096692	2	1531	49
chr10	121097176	121097932	2	1469	47
chr10	121119967	121121469	2	2354	82
chr10	121127933	121129525	5	6386	223
chr10	121129674	121131291	2	2683	98
chr10	121150595	121151597	3	2725	97
chr10	121154056	121155405	5	4283	145
chr10	121167802	121169523	5	5395	202
chr10	121171055	121173555	4	7384	270
chr10	121275807	121279035	5	7756	290
chr10	121279201	121280001	2	1365	45
chr10	121281465	121282473	3	2766	117
chr10	121283258	121284391	2	1759	62
chr10	121286248	121287982	2	2356	82
chr10	121292201	121293175	3	2477	81
chr10	121295464	121296891	3	3170	112
chr10	121299468	121300315	2	1484	47
chr10	121353823	121355051	5	4663	188
chr10	121417013	121418589	3	3560	134
chr10	121424636	121425512	2	1531	50
chr10	121629477	121630540	2	1788	57
chr10	121632951	121633851	2	1560	50
chr10	121650940	121651945	4	3208	114
chr10	123095333	123096240	2	1340	44
chr10	123229222	123230406	3	2864	100
chr10	123259406	123260726	2	2105	58
chr10	123285205	123286709	2	2064	84
chr10	123288286	123290482	2	3037	104
chr10	123291109	123292794	4	4195	120
chr10	123293008	123294765	2	1817	61
chr10	123299514	123300551	2	1778	67
chr10	123311744	123312929	2	2083	73
chr10	123329387	123331366	4	5280	209
chr10	123332007	123333180	3	2854	97
chr10	123336693	123337697	2	1759	67
chr10	123339603	123340937	2	1907	72
chr10	123583338	123584305	3	2232	75
chr10	123688069	123690225	8	11648	500
chr10	123778416	123779357	2	1835	62
chr10	123814241	123815009	2	1460	54
chr10	123831382	123832213	2	1367	43
chr10	123873434	123874840	2	2235	75
chr10	123906452	123907402	2	1652	52
chr10	123908893	123910336	2	2623	88
chr10	124060452	124061903	3	3155	124
chr10	124068553	124069979	5	4633	148
chr10	124103869	124105188	3	2951	99
chr10	124110045	124111120	4	3260	102
chr10	124692464	124693230	3	1976	63
chr10	124738661	124739776	3	2626	86
chr10	124772867	124773919	2	1777	58
chr10	124777933	124778763	4	2582	98
chr10	124791920	124792950	3	2460	79
chr10	125769652	125770959	2	1575	62
chr10	125802287	125803635	4	4064	146
chr10	125808983	125810663	2	2196	77
chr10	125815877	125816762	2	1477	43
chr10	125816849	125818538	4	4171	158
chr10	125818764	125819676	2	1604	54
chr10	125835454	125836408	2	1644	58
chr10	125844982	125846179	2	1464	46
chr10	125847139	125848109	2	1654	48
chr10	126036024	126036986	2	1609	55
chr10	126105373	126106402	3	2736	92
chr10	126149634	126150599	3	2814	92
chr10	126150675	126152038	6	6160	228
chr10	126153359	126155128	5	5492	195
chr10	126160224	126162285	7	9439	326
chr10	126164722	126166049	2	2212	83
chr10	126174755	126176054	6	5930	208
chr10	126184626	126185703	2	1788	64
chr10	126210835	126211941	3	2827	96
chr10	126213414	126215150	5	4175	157
chr10	126215601	126217445	3	2911	114
chr10	126222611	126224297	4	4600	174
chr10	126233082	126236173	4	6319	206
chr10	126246408	126247627	2	2108	70
chr10	126276207	126279400	5	7920	273
chr10	126284506	126286787	2	2550	91
chr10	126293425	126295215	2	2416	80
chr10	126295467	126297413	6	7504	294
chr10	126300132	126302315	5	5573	176
chr10	126304152	126305269	3	2589	89
chr10	126305476	126306820	2	2171	85
chr10	126307042	126308955	4	4943	176
chr10	126309961	126312360	4	5218	175
chr10	126316718	126318661	2	2655	93
chr10	126319613	126321863	7	10303	405
chr10	126328477	126329317	3	1973	63
chr10	126330005	126332193	6	8532	330
chr10	126333802	126338252	7	12836	458
chr10	126339866	126340887	3	2680	92
chr10	126358739	126360699	6	8539	308
chr10	126365409	126367777	6	8876	304
chr10	126368925	126369968	2	1930	71
chr10	126376522	126377426	2	1696	62
chr10	126380065	126381245	3	2673	88
chr10	126381519	126383003	8	9382	327
chr10	126388329	126390230	5	5438	190
chr10	126393748	126396828	7	9555	333
chr10	126397373	126399328	8	10011	445
chr10	126399389	126400424	4	3736	141
chr10	126403759	126404935	7	6628	248
chr10	126405005	126406869	8	8812	314
chr10	126406909	126407851	2	1684	49
chr10	126411607	126413656	4	4687	165
chr10	126414916	126416254	3	3168	117
chr10	126423193	126426488	5	6927	260
chr10	126429799	126431048	5	4446	166
chr10	126478856	126480050	4	4214	160
chr10	126480925	126482351	5	5375	196
chr10	126488510	126490372	7	7768	281
chr10	126552203	126553525	4	3723	130
chr10	126607580	126608986	5	5268	177
chr10	126610969	126611647	2	1286	38
chr10	126611888	126612914	3	2340	85
chr10	126613078	126614095	3	2551	89
chr10	126614774	126616149	4	4150	141
chr10	126640042	126641828	6	6293	237
chr10	126642413	126645461	5	6294	210
chr10	126675059	126676425	3	2730	92
chr10	126683113	126684599	2	2096	74
chr10	126686152	126687969	5	5768	227
chr10	126688345	126690107	5	5714	216
chr10	126695055	126696259	2	1838	65
chr10	126696969	126699258	5	6176	232
chr10	126702168	126704573	8	10600	404
chr10	126711393	126714662	6	11543	425
chr10	126716452	126717437	2	1478	46
chr10	126730574	126735259	4	7707	269
chr10	126736730	126739591	8	16528	691
chr10	126740057	126742409	6	7852	314
chr10	126743642	126745777	8	9250	320
chr10	126746406	126748662	5	5872	195
chr10	126748915	126751483	5	6993	269
chr10	126772255	126774885	6	8712	357
chr10	126780639	126783480	2	4020	149
chr10	126792371	126793487	2	1909	63
chr10	126803213	126806582	7	10103	362
chr10	126808656	126809609	2	1581	55
chr10	126811964	126814188	7	9407	372
chr10	126817958	126820032	2	2168	72
chr10	126822140	126823705	3	3506	123
chr10	126826003	126827431	4	4479	158
chr10	126835195	126837661	3	5272	189
chr10	126838988	126840714	2	2569	90
chr10	127406767	127407848	2	1677	50
chr10	127475089	127476429	6	6483	216
chr10	127501451	127502532	4	3509	137
chr10	127505826	127506828	5	4125	142
chr10	127510096	127511118	4	3545	133
chr10	128594882	128595639	2	1307	39
chr10	128842309	128843156	2	1604	58
chr10	129208509	129209422	2	1436	43
chr10	129895871	129896741	3	2261	80
chr10	129922486	129923683	2	1829	54
chr10	129947237	129948216	2	1578	50
chr10	130653738	130654629	2	1455	46
chr10	130852995	130854659	2	2196	86
chr10	130902685	130903817	2	1885	71
chr10	131051805	131052633	2	1508	44
chr10	131223112	131224094	2	1808	64
chr10	131264380	131265278	2	1600	52
chr10	131265430	131267239	6	5953	200
chr10	131268963	131270704	4	3782	120
chr10	131299813	131301104	7	7217	264
chr10	131311540	131312500	4	3012	106
chr10	131321389	131323309	2	2736	101
chr10	131343505	131344123	2	1193	49
chr10	131403748	131404616	2	1497	50
chr10	131472947	131474007	2	1689	54
chr10	131491759	131492726	2	1543	53
chr10	131505186	131506752	3	4007	136
chr10	131513758	131515202	2	2389	94
chr10	131664483	131665746	3	2329	80
chr10	131935537	131936880	4	4419	172
chr10	131989180	131990183	2	1878	70
chr10	133273861	133274734	2	1552	50
chr10	133487052	133488205	2	1759	56
chr10	133558988	133560103	2	1927	60
chr10	133579413	133580821	2	1968	70
chr10	133581631	133582537	2	1550	58
chr10	133582574	133584367	2	2088	66
chr10	133636321	133637131	2	1366	44
chr10	133727884	133730691	2	3041	107
chr10	133734281	133735256	2	1504	50
chr10	133735856	133737207	2	1969	71
chr10	133742039	133743673	2	2327	81
chr10	133744206	133745476	3	3071	109
chr10	133751105	133751856	2	1364	45
chr10	133775200	133777260	7	7895	277
chr10	133784084	133785021	2	1565	45
chr10	133785762	133787549	6	8414	323
chr10	133787945	133789628	4	4281	142
chr10	133795928	133796879	2	1646	57
chr10	134045990	134046816	2	1368	45
chr10	134053577	134056070	2	4420	150
chr10	134056629	134057296	2	1252	43
chr10	134064961	134066521	4	4163	147
chr10	134092451	134094286	5	5293	186
chr10	134139833	134141136	4	4464	157
chr10	134143068	134144810	2	2553	85
chr10	134173921	134174972	2	1861	60
chr10	134188256	134189438	3	2754	94
chr10	134196058	134197303	2	2208	71
chr10	134202330	134203279	3	2211	78
chr10	134211267	134212709	3	3332	122
chr10	134215505	134217095	2	1651	51
chr10	134220530	134223097	5	5790	184
chr10	134223718	134225431	6	6485	244
chr10	134226080	134228009	3	3398	111
chr10	134231026	134232813	4	3490	125
chr10	134233154	134234781	2	2513	104
chr10	134259451	134260601	2	1906	69
chr10	134260608	134261914	6	5471	182
chr10	134266819	134268624	6	5437	174
chr10	134271282	134274209	4	5457	187
chr10	134276836	134277984	2	1727	57
chr10	134283682	134284868	2	1650	58
chr10	134318903	134319436	3	1382	65
chr10	134324012	134325427	2	2204	72
chr10	134328054	134330800	4	6361	247
chr10	134330989	134333734	6	11849	442
chr10	134334079	134335908	2	2354	80
chr10	134352822	134353896	2	1955	61
chr10	134356655	134359193	2	3072	108
chr10	134360201	134361088	2	1688	57
chr10	134361897	134363498	2	1964	65
chr10	134363841	134364680	2	1391	49
chr10	134368417	134369387	2	1623	52
chr10	134371459	134374449	3	5434	201
chr10	134385552	134386796	3	3373	101
chr10	134388232	134389432	2	1910	59
chr10	134396378	134397730	3	2750	94
chr10	134399088	134400691	4	3616	138
chr10	134402192	134404730	3	5008	187
chr10	134405880	134408352	4	5638	207
chr10	134418988	134421657	4	7804	302
chr10	134439677	134441456	4	3718	126
chr10	134446598	134448573	7	6587	235
chr10	134455486	134456684	2	2281	79
chr10	134457066	134459849	3	4990	160
chr10	134484252	134485417	5	4042	141
chr10	134494355	134495280	2	1682	58
chr10	134498241	134500384	3	4143	137
chr10	134535648	134537026	2	1639	54
chr10	134541403	134542834	2	1965	67
chr10	134556908	134557815	2	1756	54
chr10	134621064	134621998	2	1411	44
chr10	134673620	134674559	2	1559	61
chr10	134680598	134682153	2	2041	68
chr10	134722800	134723684	2	1549	50
chr10	134734540	134736250	3	3156	112
chr10	134751319	134752402	2	1827	59
chr10	134774020	134775221	5	4287	160
chr10	134821034	134824333	4	6099	210
chr10	134834915	134836346	3	3227	119
chr10	134902259	134903027	2	1484	52
chr10	135055934	135057956	8	9384	339
chr10	135059464	135063862	5	11737	407
chr10	135071332	135072729	4	4258	148
chr10	135074148	135075088	4	3073	109
chr10	135075839	135076698	2	1497	43
chr10	135077758	135079928	3	4370	152
chr10	135080819	135083047	5	5829	195
chr10	135090487	135091602	4	3402	116
chr10	135092261	135093592	3	2848	101
chr10	135117939	135119807	7	9185	323
chr10	135120037	135121320	2	1981	76
chr10	135122581	135123689	5	4468	148
chr10	135149852	135150631	2	1439	47
chr10	135159838	135161152	3	2417	87
chr10	135163783	135165934	2	2349	84
chr10	135166053	135168012	3	4597	162
chr10	135171615	135174475	7	15881	670
chr10	135174850	135175838	3	2334	76
chr10	135187123	135188390	7	6388	237
chr10	135192991	135194276	7	6820	243
chr10	135195081	135196036	2	1408	47
chr10	135208236	135209868	7	8576	354
chr10	135228819	135229961	7	6645	270
chr10	135232648	135234081	2	2133	69
chr11	205843	206952	2	1183	40
chr11	209206	210345	5	4726	194
chr11	228941	229905	2	1765	56
chr11	233854	235644	3	3856	138
chr11	267851	269230	2	2631	83
chr11	289486	291995	5	6527	250
chr11	293801	295529	2	2379	79
chr11	306296	307662	2	2473	87
chr11	308744	309721	3	2613	91
chr11	319215	320255	4	3532	115
chr11	322596	324142	4	4517	146
chr11	324729	326863	3	3368	132
chr11	327090	329304	3	2778	86
chr11	337102	337890	2	1297	44
chr11	350107	351372	3	2731	98
chr11	351660	355983	8	19995	730
chr11	372820	373526	2	1223	40
chr11	375275	376303	2	1569	51
chr11	393606	396219	5	7009	263
chr11	405230	405947	2	1349	42
chr11	407373	409337	8	10226	393
chr11	443458	444895	2	2285	85
chr11	445542	448260	5	9317	354
chr11	456375	458227	5	5933	238
chr11	459550	461688	7	10369	513
chr11	469591	470808	5	5128	196
chr11	485875	488649	3	5191	185
chr11	492251	493559	5	5228	179
chr11	494368	495612	5	4450	154
chr11	495933	498422	3	4671	172
chr11	503258	504535	3	3169	125
chr11	507764	508578	2	1390	42
chr11	517478	518797	2	1755	59
chr11	520133	521497	2	2060	73
chr11	528531	529359	2	1334	48
chr11	531589	533048	2	1768	58
chr11	533420	535018	2	2198	79
chr11	538411	539240	2	1468	50
chr11	550946	553272	7	11144	383
chr11	556588	557826	2	1708	54
chr11	558731	560620	3	3764	122
chr11	566233	568206	7	9008	311
chr11	573756	574876	5	3767	119
chr11	577257	582751	8	29006	1200
chr11	585723	587067	2	2146	82
chr11	600929	603752	7	11389	406
chr11	606034	609391	8	18680	751
chr11	610540	615722	8	26020	1053
chr11	620588	622035	4	4269	151
chr11	622901	626270	7	13531	472
chr11	640926	643363	4	6941	280
chr11	643741	644980	2	1926	71
chr11	657474	658781	3	3002	116
chr11	662516	663496	2	1663	47
chr11	679105	680335	4	3725	131
chr11	690371	694353	8	21219	879
chr11	696269	699100	6	10670	388
chr11	699992	700784	3	2167	72
chr11	701520	703316	6	6601	243
chr11	704265	705937	6	7744	259
chr11	707227	708291	2	1906	72
chr11	709941	711630	6	7261	254
chr11	719012	720205	2	2054	72
chr11	727429	728329	3	2131	73
chr11	750019	751154	3	2853	112
chr11	754826	756265	7	7699	409
chr11	764516	766086	2	2760	98
chr11	766387	767370	2	1535	55
chr11	771194	773125	4	3290	109
chr11	774950	776696	7	9047	350
chr11	777903	779733	8	10355	456
chr11	791690	793090	2	2278	69
chr11	794613	795885	5	4567	153
chr11	803904	804940	4	3431	130
chr11	805305	809049	8	18710	763
chr11	811229	812297	2	1898	65
chr11	833580	835653	8	13128	530
chr11	836657	839167	7	10733	404
chr11	840182	842165	6	7364	260
chr11	844920	846128	2	1929	62
chr11	846368	847244	2	1538	49
chr11	852415	853816	2	2267	72
chr11	854682	858100	5	9559	334
chr11	859287	863771	8	25874	1015
chr11	864022	867312	8	14271	493
chr11	867752	870075	2	3316	123
chr11	873698	874559	2	1591	50
chr11	875009	877155	8	12521	500
chr11	877239	878387	5	4059	161
chr11	891578	892751	4	3324	102
chr11	893390	895100	3	3818	132
chr11	898023	899306	3	3090	102
chr11	911414	913150	7	9482	372
chr11	913712	916673	7	13526	565
chr11	918703	919661	2	1668	49
chr11	921012	922417	2	2627	82
chr11	924156	925778	7	6833	239
chr11	928353	931272	6	9967	345
chr11	931548	932439	2	1618	55
chr11	934304	937680	4	9720	375
chr11	937684	938879	2	2246	87
chr11	939119	941212	7	9446	344
chr11	941518	943812	5	6513	225
chr11	945732	946794	2	2035	84
chr11	953084	954716	7	7682	277
chr11	955005	958543	3	4532	165
chr11	961697	963147	8	7667	289
chr11	975290	978202	7	12528	452
chr11	978627	980089	2	1653	62
chr11	980398	981413	2	1811	69
chr11	995483	996765	4	4343	174
chr11	1001070	1002759	5	3893	124
chr11	1005678	1006670	2	1759	68
chr11	1010905	1011772	2	1538	51
chr11	1029368	1031124	2	1862	57
chr11	1038997	1040525	2	1923	58
chr11	1242321	1243564	2	1937	71
chr11	1292011	1293576	2	2348	80
chr11	1297355	1299538	3	4526	162
chr11	1312131	1313347	3	1899	58
chr11	1316297	1317921	3	3108	93
chr11	1318113	1330295	8	67137	2687
chr11	1331130	1332269	4	3825	135
chr11	1358978	1360801	4	4349	148
chr11	1475346	1476333	2	1755	58
chr11	1481340	1483334	4	5538	212
chr11	1488971	1490196	2	1661	53
chr11	1506874	1510680	5	8856	298
chr11	1522672	1523649	2	1673	55
chr11	1524335	1527829	3	5419	201
chr11	1547594	1548835	2	1412	46
chr11	1674123	1678387	7	15873	587
chr11	1680315	1682294	6	8170	330
chr11	1683299	1684765	4	3664	120
chr11	1688201	1691886	8	11756	392
chr11	1692138	1694714	4	6134	222
chr11	1699308	1700492	2	1899	71
chr11	1702848	1705021	8	10566	368
chr11	1706233	1707489	5	5338	209
chr11	1709402	1711481	6	7742	259
chr11	1712572	1714565	5	5931	205
chr11	1715322	1716884	3	3255	115
chr11	1771604	1774826	5	6713	238
chr11	1776601	1779494	8	11650	431
chr11	1780493	1784635	5	9022	298
chr11	1846608	1850901	4	6668	243
chr11	1851331	1854015	7	11802	408
chr11	1854021	1855904	3	3417	113
chr11	1859084	1860622	4	4507	156
chr11	1861373	1866323	8	24879	1089
chr11	1866631	1867651	4	3390	111
chr11	1868290	1869845	2	2735	98
chr11	1896129	1898220	5	6430	230
chr11	1898435	1900048	2	2534	94
chr11	1934704	1935569	2	1655	58
chr11	1947353	1949301	3	3555	123
chr11	1958823	1960473	2	2561	95
chr11	1964625	1965871	3	3061	120
chr11	1967123	1968306	4	3545	127
chr11	1969075	1990328	8	99973	3799
chr11	1991412	1995786	6	14033	514
chr11	1997046	1998817	3	3651	122
chr11	1998906	2003798	7	20626	882
chr11	2004411	2009717	8	32389	1353
chr11	2009820	2015276	8	38562	1604
chr11	2016091	2017135	3	2276	76
chr11	2030641	2036006	6	16052	553
chr11	2036713	2039390	3	6036	208
chr11	2043265	2044161	2	1629	51
chr11	2047679	2049909	6	8669	312
chr11	2053188	2056377	3	6872	264
chr11	2058611	2060004	3	3353	122
chr11	2110031	2111182	2	1846	60
chr11	2117114	2122634	8	32859	1550
chr11	2129980	2131109	2	1879	66
chr11	2150677	2151368	2	1303	41
chr11	2151941	2153789	3	3460	123
chr11	2153908	2155562	4	5256	188
chr11	2155762	2157806	3	3051	108
chr11	2186032	2187205	2	1776	62
chr11	2210702	2212232	3	3432	131
chr11	2214193	2216047	6	7290	264
chr11	2218649	2219625	2	1644	53
chr11	2323762	2324736	2	1803	61
chr11	2328166	2329230	2	1560	51
chr11	2329822	2331188	2	2222	68
chr11	2331262	2336538	8	21993	839
chr11	2337014	2338458	2	2373	88
chr11	2338707	2340356	4	4331	165
chr11	2340826	2341750	2	1346	47
chr11	2400954	2402440	3	2717	84
chr11	2402566	2404112	2	1733	59
chr11	2404196	2405454	2	1949	68
chr11	2405755	2407752	5	7381	247
chr11	2408361	2409320	2	1740	54
chr11	2410445	2412686	3	4005	129
chr11	2413490	2417100	5	6460	198
chr11	2423445	2424681	5	4642	156
chr11	2428990	2430508	4	4301	157
chr11	2431580	2434665	7	11310	415
chr11	2441072	2442807	3	3517	127
chr11	2531666	2532735	2	2037	81
chr11	2533393	2534546	3	2819	85
chr11	2554264	2555823	2	2324	92
chr11	2570719	2571627	2	1534	47
chr11	2579916	2581397	3	3180	111
chr11	2584990	2586915	4	3318	116
chr11	2587308	2588304	5	3868	118
chr11	2595387	2597090	2	1906	58
chr11	2609304	2610304	2	1911	64
chr11	2683445	2684412	2	1551	57
chr11	2723657	2724634	2	1712	62
chr11	2739080	2740950	2	2538	79
chr11	2743321	2746912	3	4960	174
chr11	2750913	2754059	3	6675	226
chr11	2782376	2783891	2	2192	74
chr11	2798553	2802566	8	16169	626
chr11	2810277	2811295	3	2510	79
chr11	2811632	2814763	6	10352	386
chr11	2826078	2829699	3	5705	215
chr11	2831814	2833360	6	7070	265
chr11	2845890	2847304	3	3430	115
chr11	2856396	2861714	8	21060	787
chr11	2869565	2871067	3	3201	118
chr11	2888080	2889360	5	4960	201
chr11	2902122	2905208	4	5506	186
chr11	2908270	2909609	4	3589	125
chr11	2925124	2926109	2	1646	58
chr11	2929358	2930546	4	3889	131
chr11	2945908	2946796	2	1560	48
chr11	2961679	2962682	2	1752	57
chr11	2964664	2966499	6	6320	213
chr11	2976261	2977041	2	1404	51
chr11	2983998	2985514	3	4275	151
chr11	2996578	2997494	3	2318	75
chr11	3002106	3003554	4	4579	146
chr11	3006913	3007870	6	4830	175
chr11	3008585	3009699	2	2009	72
chr11	3026193	3027171	3	2360	85
chr11	3051194	3052228	2	1862	68
chr11	3073133	3074229	2	1684	49
chr11	3108957	3109730	2	1422	44
chr11	3114091	3115252	2	1906	61
chr11	3144120	3144986	2	1641	51
chr11	3155653	3156923	2	2154	71
chr11	3159533	3160572	2	2050	74
chr11	3168386	3169293	3	2539	90
chr11	3170574	3174488	3	5119	178
chr11	3176686	3179367	3	5099	175
chr11	3182314	3183249	2	1511	52
chr11	3183631	3184772	2	1314	42
chr11	3251924	3254238	6	8795	326
chr11	3505454	3506780	2	1410	43
chr11	3534028	3535035	3	2542	91
chr11	3600550	3601621	3	2528	88
chr11	3689030	3690230	2	1798	58
chr11	3758426	3759202	2	1487	46
chr11	3803595	3804954	2	2036	62
chr11	3808152	3809527	4	4512	158
chr11	3814807	3816217	4	3964	153
chr11	3819141	3821007	6	6070	206
chr11	3860214	3861375	2	1754	57
chr11	3901890	3904016	4	4113	125
chr11	3914760	3915795	2	1621	52
chr11	3923331	3924344	3	2598	81
chr11	5181567	5182561	4	3286	102
chr11	5185206	5186663	2	2301	77
chr11	5247482	5248688	3	2900	105
chr11	5264873	5266077	4	4354	152
chr11	5273245	5274733	4	4719	180
chr11	5299404	5300628	6	5878	280
chr11	5641074	5642175	2	2007	74
chr11	5702889	5703839	2	1724	60
chr11	5704680	5705779	3	2789	97
chr11	5706457	5707305	2	1503	49
chr11	6256487	6257428	2	1787	61
chr11	6377217	6378927	4	3823	130
chr11	6410225	6411393	5	4514	162
chr11	6458178	6460017	4	5470	182
chr11	6496702	6498119	3	2643	76
chr11	6583960	6585282	3	2547	83
chr11	6626679	6627588	2	1669	55
chr11	6650656	6651773	2	1832	63
chr11	7533234	7534422	2	2144	76
chr11	7537377	7538413	3	2354	67
chr11	7596829	7598987	2	2826	105
chr11	8089996	8090689	2	1236	38
chr11	8702471	8703865	3	2762	94
chr11	8708511	8710150	7	7421	254
chr11	8711269	8712164	2	1436	44
chr11	8751378	8752660	2	2431	79
chr11	8806003	8807085	3	2711	88
chr11	8808617	8809562	4	3206	110
chr11	8986717	8987752	2	1874	68
chr11	9087103	9088312	3	2875	87
chr11	9160550	9161617	2	1870	69
chr11	9251118	9252171	3	2595	88
chr11	9265722	9266820	2	1995	79
chr11	9268211	9269455	2	2014	71
chr11	9280465	9281486	3	2258	83
chr11	9284543	9285893	3	3045	104
chr11	9330160	9331051	2	1583	49
chr11	9384531	9385918	6	6431	265
chr11	9404753	9406161	3	2634	105
chr11	9410630	9412009	2	2676	95
chr11	9412044	9413114	2	1958	70
chr11	9414694	9415405	2	1362	41
chr11	9421515	9422383	2	1473	43
chr11	9425456	9426263	2	1346	47
chr11	9480200	9481453	7	7078	284
chr11	9483509	9484737	7	6576	264
chr11	9519174	9520170	3	2687	93
chr11	9536511	9538222	5	3941	158
chr11	9550143	9551219	2	1767	65
chr11	9551320	9552777	2	2317	86
chr11	9554240	9555376	6	5728	208
chr11	9574021	9574788	2	1417	46
chr11	9589123	9590082	3	2498	86
chr11	9591886	9594644	7	9601	378
chr11	9598577	9599769	5	4686	162
chr11	9599896	9601298	4	4076	141
chr11	9633884	9634799	2	1607	57
chr11	9643527	9644561	3	2512	85
chr11	9684238	9685406	5	4817	179
chr11	9780424	9781854	4	4919	173
chr11	9783015	9784715	5	5225	193
chr11	9808074	9809268	5	4984	186
chr11	9813216	9814272	6	5491	218
chr11	9834865	9835581	3	1767	57
chr11	9936341	9937147	2	1369	46
chr11	10310866	10311731	2	1420	46
chr11	10313698	10314489	2	1392	52
chr11	10471170	10472215	3	2464	92
chr11	10620387	10621469	2	1835	65
chr11	10625510	10626661	2	2197	78
chr11	10823782	10825508	3	3608	123
chr11	11177753	11178571	2	1617	51
chr11	11301533	11303381	2	2422	80
chr11	11429378	11431182	4	4213	147
chr11	11457963	11458837	2	1436	50
chr11	11878864	11879732	2	1595	47
chr11	11979883	11980741	2	1428	45
chr11	12000413	12001294	2	1463	44
chr11	12070277	12072416	4	4621	145
chr11	12090519	12091583	2	1813	57
chr11	12091900	12092613	2	1316	47
chr11	12135510	12136868	3	3062	106
chr11	12141343	12143200	4	4356	154
chr11	12146469	12147712	4	3960	152
chr11	12181828	12183190	4	3723	117
chr11	12186900	12187729	3	1936	62
chr11	12213342	12215003	5	4845	158
chr11	12220443	12222381	5	6385	219
chr11	12223008	12223854	2	1603	61
chr11	12236580	12239435	5	7991	282
chr11	12243284	12244424	5	4565	167
chr11	12270780	12271908	3	3054	120
chr11	12283420	12284467	2	1900	62
chr11	12284479	12285907	3	3524	133
chr11	12289820	12290834	6	4596	172
chr11	12290839	12292297	2	2799	93
chr11	12715664	12716591	2	1676	58
chr11	12824977	12826014	3	2963	110
chr11	12835389	12836275	2	1609	57
chr11	12852977	12853798	2	1285	46
chr11	12866401	12867779	5	5068	192
chr11	13162137	13164254	7	6992	234
chr11	14520119	14520961	3	2057	67
chr11	14542269	14543485	6	6243	238
chr11	14559589	14560386	2	1408	48
chr11	14560657	14561841	5	5020	192
chr11	14663907	14665224	8	7991	312
chr11	14679758	14680471	2	1275	44
chr11	14689386	14690082	2	1295	43
chr11	14705584	14706457	2	1488	55
chr11	14736902	14737719	2	1427	46
chr11	14911651	14912773	5	4070	142
chr11	16393834	16394636	2	1566	49
chr11	16810197	16811352	2	1466	43
chr11	16836212	16837605	2	2314	90
chr11	17099880	17101344	7	8561	312
chr11	17451698	17452854	3	2470	81
chr11	18032485	18034114	2	2638	84
chr11	18299567	18300492	4	3045	90
chr11	18414721	18415635	3	2373	79
chr11	18625520	18626505	5	3964	128
chr11	19931650	19932798	3	2422	91
chr11	19996621	19998101	2	2586	100
chr11	19998992	20000426	6	5725	199
chr11	20002438	20003491	2	1484	51
chr11	20049949	20051205	2	2194	77
chr11	20055020	20056801	2	2601	90
chr11	20133696	20134971	2	2215	79
chr11	20407777	20408706	3	2452	86
chr11	27222781	27224847	3	3758	126
chr11	27380601	27381456	4	2898	107
chr11	27381809	27384100	3	3719	125
chr11	27389203	27390236	2	1857	76
chr11	27402477	27403605	6	4726	161
chr11	27403889	27404786	5	3649	136
chr11	27412986	27414267	3	2567	83
chr11	27418419	27419861	3	2963	108
chr11	27423605	27424686	2	1537	48
chr11	27430962	27431914	4	3206	123
chr11	27436951	27437532	2	1116	36
chr11	27443407	27444402	6	4675	175
chr11	27445703	27447098	8	7841	294
chr11	27449089	27452284	8	15755	597
chr11	27471680	27472566	2	1592	57
chr11	27480574	27481915	3	2793	87
chr11	27483136	27486017	6	5636	189
chr11	27486321	27487328	2	1574	58
chr11	27488144	27489274	2	1760	57
chr11	27494856	27495860	3	2347	76
chr11	27520784	27521732	3	2339	82
chr11	30473845	30475266	3	2679	86
chr11	32607103	32608013	3	2271	83
chr11	32853086	32853921	3	2159	73
chr11	33035871	33037463	3	3144	113
chr11	33055674	33056758	4	3383	99
chr11	33059496	33060765	4	3818	141
chr11	33082860	33083737	2	1435	46
chr11	33180320	33181472	3	2697	95
chr11	33183432	33184219	2	1504	48
chr11	33286866	33288168	5	4365	149
chr11	33288323	33289768	4	3957	125
chr11	33720469	33722012	6	6590	249
chr11	33753120	33754020	3	2332	80
chr11	33757957	33759580	5	5132	167
chr11	33793680	33794766	7	5813	199
chr11	33893251	33895043	5	5508	185
chr11	33896468	33897364	3	2332	86
chr11	33979095	33980048	3	2466	99
chr11	34075724	34077415	5	5234	194
chr11	34079114	34080412	5	5095	170
chr11	34080489	34081909	3	2632	83
chr11	34083407	34084486	5	4495	169
chr11	34087189	34088972	6	6381	225
chr11	34092004	34093340	3	2739	103
chr11	34100353	34101747	2	2287	71
chr11	34204658	34206472	3	2650	100
chr11	34264315	34265825	6	7041	244
chr11	34291090	34292843	3	3769	130
chr11	34336404	34338013	2	1933	59
chr11	34465538	34468699	7	18165	742
chr11	34664119	34665100	2	1781	60
chr11	34951165	34952199	3	2313	72
chr11	34986377	34987356	5	3848	128
chr11	36003354	36004147	2	1311	42
chr11	36089701	36090899	3	2738	86
chr11	36124686	36125523	2	1386	39
chr11	36424178	36425196	2	1802	67
chr11	36475759	36478156	6	7656	279
chr11	43379352	43380354	2	1825	61
chr11	43386341	43387209	3	2354	79
chr11	43388432	43389449	2	1674	52
chr11	43703377	43704427	4	3398	125
chr11	44291745	44293265	4	4534	169
chr11	44585418	44586810	6	6249	227
chr11	44593787	44595238	8	9227	385
chr11	44597220	44598905	2	2654	97
chr11	44599179	44600053	2	1548	49
chr11	44600938	44603335	4	4835	184
chr11	44612260	44614422	2	2576	93
chr11	44616239	44617167	3	2615	85
chr11	44635837	44637401	5	5504	181
chr11	44643014	44645617	2	2948	114
chr11	44672821	44673840	2	1680	55
chr11	44676061	44677000	2	1692	56
chr11	44720807	44721702	2	1601	49
chr11	44746478	44747736	3	2989	107
chr11	44753094	44754083	2	1619	54
chr11	44763867	44765642	3	2544	90
chr11	44796615	44798224	3	4005	146
chr11	44804753	44806491	2	1873	61
chr11	44829797	44830770	2	1690	55
chr11	44933252	44934184	2	1565	56
chr11	44960673	44963341	3	4103	143
chr11	44966975	44968307	2	2280	85
chr11	45070022	45071174	2	2180	80
chr11	45178075	45179395	2	1890	65
chr11	45179875	45181332	3	2653	77
chr11	45202743	45204302	4	4357	149
chr11	45414246	45416082	3	4422	152
chr11	45489409	45490357	2	1650	46
chr11	45827063	45828259	5	4520	163
chr11	45951336	45952224	2	1642	52
chr11	45954216	45956148	4	4275	144
chr11	45956469	45957439	2	1719	54
chr11	46016043	46016958	2	1596	54
chr11	46263835	46264808	3	2453	79
chr11	46274844	46275815	2	1667	58
chr11	46293184	46294908	3	3303	110
chr11	46369584	46370710	3	2682	94
chr11	46372961	46375665	3	4031	143
chr11	46381718	46383057	2	2032	71
chr11	46384126	46385981	3	3501	115
chr11	46387343	46389451	5	5317	195
chr11	46391128	46391889	2	1305	44
chr11	46399789	46401666	5	6699	255
chr11	46424739	46425940	3	2911	97
chr11	46483337	46484175	2	1584	53
chr11	46529260	46530231	5	3794	128
chr11	46537759	46538721	3	2564	77
chr11	46571993	46572953	4	3343	125
chr11	46580397	46581138	2	1361	46
chr11	46611911	46614527	4	7490	297
chr11	46628003	46628975	2	1818	53
chr11	46631916	46633814	3	2759	86
chr11	46633928	46635728	5	5937	205
chr11	46636250	46637408	4	3677	137
chr11	46655437	46656676	2	1591	52
chr11	46697596	46698995	2	2493	90
chr11	46705881	46706790	2	1626	56
chr11	46717363	46718441	2	2068	78
chr11	46720689	46721907	5	5333	205
chr11	46738191	46739651	4	4269	144
chr11	46743189	46744356	2	2118	77
chr11	46744888	46747130	3	4023	153
chr11	46750511	46751891	4	3771	129
chr11	46757637	46758607	3	2518	83
chr11	46758699	46760198	5	4832	190
chr11	46851143	46852314	7	6346	227
chr11	47005125	47006077	2	1643	54
chr11	47178225	47179159	2	1562	62
chr11	47198967	47200060	2	1860	71
chr11	47205256	47206577	5	5295	188
chr11	47234077	47236341	4	6173	218
chr11	47255782	47257084	4	3202	114
chr11	47259252	47260589	3	3278	119
chr11	47265901	47267292	3	3215	120
chr11	47277148	47278863	7	7902	301
chr11	47298213	47299177	4	3496	132
chr11	47369481	47370422	2	1731	55
chr11	47375279	47377925	3	4646	166
chr11	47416490	47417509	2	1637	53
chr11	47444206	47446201	7	7686	302
chr11	47448315	47449686	3	2999	107
chr11	47458743	47460337	6	7017	268
chr11	47510012	47510877	3	2317	77
chr11	47522591	47523602	6	5061	178
chr11	47527294	47528541	4	4007	138
chr11	47530112	47531500	2	2009	69
chr11	47534757	47535483	2	1288	46
chr11	47540382	47541511	2	1814	53
chr11	47545653	47546593	3	2277	75
chr11	47547461	47549115	3	3251	118
chr11	47559444	47560544	2	1943	70
chr11	47566518	47567878	3	2576	81
chr11	47568618	47570181	3	2814	91
chr11	47571325	47572311	2	1679	60
chr11	47572752	47573764	5	3909	142
chr11	47652719	47653564	2	1613	53
chr11	47661742	47663206	7	7520	275
chr11	47664367	47665666	8	8019	292
chr11	47725314	47726428	2	1854	62
chr11	47768522	47769436	2	1766	57
chr11	47789689	47792711	7	12726	501
chr11	47897269	47897968	2	1323	38
chr11	47959016	47960384	3	2743	87
chr11	48014537	48016212	4	4282	139
chr11	48016890	48019492	4	5218	174
chr11	48024801	48026066	2	2136	77
chr11	48028438	48029996	3	3928	150
chr11	48040948	48042239	2	2040	63
chr11	48054963	48056158	2	1860	59
chr11	48069626	48071168	3	3616	128
chr11	48075245	48076590	2	2144	72
chr11	48077606	48078633	3	2492	81
chr11	56890704	56891638	3	2407	78
chr11	57009992	57011250	4	3792	120
chr11	57059914	57061304	2	2222	77
chr11	57070272	57073467	5	10284	384
chr11	57074657	57076926	2	2320	73
chr11	57079352	57081607	7	10907	400
chr11	57177737	57178680	4	3205	130
chr11	57193100	57194224	4	3873	150
chr11	57194631	57196906	8	13610	515
chr11	57213725	57214743	2	1644	60
chr11	57263039	57264450	5	4539	160
chr11	57265709	57268916	8	17740	655
chr11	57269359	57270369	2	1761	54
chr11	57270783	57272051	3	3128	105
chr11	57327816	57328819	2	1688	58
chr11	57351065	57352349	3	3048	101
chr11	57370550	57371850	3	2931	95
chr11	57404163	57405617	8	8936	345
chr11	57421557	57423079	3	2301	73
chr11	57436568	57437608	2	1747	58
chr11	57443933	57445608	6	6590	230
chr11	57502469	57503268	2	1416	43
chr11	57533090	57533899	2	1580	49
chr11	57535209	57538397	8	10084	330
chr11	57548355	57549553	2	1607	59
chr11	57549586	57551436	8	9678	471
chr11	57556920	57559536	7	7884	297
chr11	57559604	57560655	5	4117	140
chr11	58954379	58955522	2	1245	41
chr11	59332013	59332945	2	1482	54
chr11	59437296	59438704	7	7244	263
chr11	60618424	60619656	2	1890	65
chr11	60619676	60621602	5	5791	193
chr11	60897444	60898447	3	2524	89
chr11	60908320	60909757	2	2223	80
chr11	60915496	60917193	8	9523	418
chr11	60917596	60920239	7	10091	366
chr11	60927208	60928588	3	2998	102
chr11	60930749	60931577	3	2042	65
chr11	60932256	60933412	2	1841	63
chr11	61032026	61033510	5	5453	201
chr11	61035713	61037608	4	4175	139
chr11	61051442	61052519	6	5687	223
chr11	61055116	61056016	2	1664	57
chr11	61058566	61060891	4	6579	248
chr11	61062923	61064798	3	3411	126
chr11	61064986	61065934	2	1759	56
chr11	61101138	61103049	8	10760	377
chr11	61110918	61112777	6	6995	262
chr11	61113339	61114310	2	1587	59
chr11	61114974	61116344	8	7990	332
chr11	61127841	61128652	2	1556	53
chr11	61130043	61130977	2	1751	59
chr11	61134873	61136287	3	3190	122
chr11	61158893	61159966	3	2881	108
chr11	61256479	61257862	2	2337	94
chr11	61295302	61298221	4	5918	208
chr11	61318769	61319692	2	1546	56
chr11	61396283	61397929	2	1680	52
chr11	61435631	61436895	2	2014	68
chr11	61454200	61457014	4	5148	169
chr11	61516606	61518192	2	2405	81
chr11	61518569	61519719	2	1977	64
chr11	61521654	61523261	4	4099	146
chr11	61524284	61525994	7	9476	373
chr11	61527327	61529346	2	2120	69
chr11	61531235	61534489	6	7963	263
chr11	61535760	61537827	5	6481	237
chr11	61541249	61542320	2	1769	53
chr11	61543279	61545281	4	4318	144
chr11	61551455	61552774	3	2639	87
chr11	61580750	61582760	5	7388	280
chr11	61589221	61590177	3	2537	76
chr11	61592989	61594809	5	6307	220
chr11	61598517	61599902	6	5698	212
chr11	61599917	61603534	8	19856	884
chr11	61609136	61610503	2	1778	61
chr11	61611681	61614499	4	7042	239
chr11	61617477	61621667	5	10242	364
chr11	61624420	61626771	4	5103	178
chr11	61627485	61628556	3	2595	85
chr11	61631089	61632406	3	2788	87
chr11	61633104	61634634	6	6627	248
chr11	61635137	61637242	8	11290	431
chr11	61637450	61638757	5	4948	154
chr11	61651616	61653218	3	2298	76
chr11	61661251	61661998	2	1372	50
chr11	61667510	61668469	4	3559	134
chr11	61670619	61671544	2	1634	58
chr11	61671834	61673159	4	3743	119
chr11	61679293	61680334	2	1808	68
chr11	61682814	61684189	4	4112	154
chr11	61685178	61686596	5	5335	175
chr11	61687192	61688800	7	8821	324
chr11	61689245	61690064	2	1428	50
chr11	61728997	61731628	5	7761	262
chr11	61731680	61734041	7	11056	399
chr11	61735629	61737243	8	10911	452
chr11	61739573	61740504	3	2388	76
chr11	61740532	61741579	3	2510	89
chr11	61768238	61770421	6	10469	394
chr11	61771195	61772997	3	4022	142
chr11	61902082	61902917	2	1536	53
chr11	61906718	61907869	6	5665	221
chr11	62148516	62149913	3	3026	111
chr11	62165097	62167362	6	9103	334
chr11	62169220	62170299	2	2050	75
chr11	62193171	62194356	3	3037	99
chr11	62194410	62195577	3	2863	103
chr11	62197927	62200312	4	4863	179
chr11	62200571	62202508	4	4242	156
chr11	62207056	62208395	2	2141	73
chr11	62210729	62213008	3	3475	104
chr11	62227011	62228155	2	2055	71
chr11	62234724	62235857	2	1723	59
chr11	62236528	62238023	2	2312	76
chr11	62271653	62273956	3	3762	132
chr11	62283848	62285264	3	3423	127
chr11	62303329	62306691	4	7160	264
chr11	62306851	62309191	3	3297	101
chr11	62310402	62312101	6	6748	230
chr11	62316347	62317619	3	2875	96
chr11	62319295	62320337	4	3497	113
chr11	62320870	62322311	2	2139	78
chr11	62324899	62326266	8	8507	310
chr11	62328174	62331299	7	11482	443
chr11	62331343	62332920	4	3932	133
chr11	62333384	62334404	3	2582	86
chr11	62335115	62336756	3	3982	136
chr11	62342184	62343744	3	3912	138
chr11	62363959	62365036	3	2640	96
chr11	62369806	62372555	8	10977	467
chr11	62380600	62381327	2	1383	45
chr11	62389639	62390986	2	2034	71
chr11	62407294	62408164	2	1522	46
chr11	62411320	62413554	7	8592	347
chr11	62433331	62434638	3	2796	94
chr11	62435591	62437309	6	9379	409
chr11	62437897	62438955	4	3623	130
chr11	62439765	62441027	8	8420	375
chr11	62450303	62451077	2	1304	45
chr11	62473842	62474938	3	2467	81
chr11	62475374	62476435	2	1870	57
chr11	62477146	62478817	6	6812	263
chr11	62489151	62490040	3	2389	86
chr11	62492325	62493260	6	4916	176
chr11	62496760	62497813	6	5516	181
chr11	62518555	62519539	3	2624	91
chr11	62555148	62556691	6	6788	244
chr11	62599954	62600857	2	1716	52
chr11	62624221	62625274	3	2692	100
chr11	62625457	62629769	8	20589	849
chr11	62644297	62646533	4	6524	224
chr11	62649678	62650738	6	5351	216
chr11	62656623	62657598	3	2533	85
chr11	62657633	62658859	6	6143	264
chr11	63334251	63334984	2	1241	41
chr11	63335711	63336724	2	1922	72
chr11	63341025	63342768	2	2508	94
chr11	63381926	63382585	2	1194	43
chr11	63437498	63438435	2	1703	57
chr11	63513043	63514640	4	3852	140
chr11	63528509	63532882	8	15807	555
chr11	63533197	63534970	4	4679	168
chr11	63579342	63580375	3	2613	89
chr11	63613007	63614138	2	1770	56
chr11	63623580	63624860	2	2184	61
chr11	63627744	63629164	6	6186	220
chr11	63645552	63646413	2	1499	57
chr11	63674641	63677109	8	11587	441
chr11	63711973	63713496	4	4180	136
chr11	63736032	63736872	2	1559	52
chr11	63742860	63745409	5	7387	254
chr11	63754320	63755488	2	1949	68
chr11	63764751	63767046	6	6926	253
chr11	63768437	63769668	3	3001	98
chr11	63770779	63771974	2	1954	67
chr11	63810376	63811062	2	1140	33
chr11	63839997	63841574	2	1788	61
chr11	63850832	63853382	6	8865	352
chr11	63853525	63855325	7	7923	271
chr11	63855944	63858595	4	5340	181
chr11	63858881	63862452	8	14392	549
chr11	63889028	63891028	2	2359	70
chr11	63898160	63899493	2	2179	79
chr11	63899996	63901486	3	3229	123
chr11	63913099	63914568	2	2735	102
chr11	63931659	63933229	3	3520	130
chr11	63954476	63958654	7	15151	590
chr11	63986955	63988485	2	2449	93
chr11	63989879	63991308	6	6104	214
chr11	63992185	63993196	4	3818	141
chr11	63996973	63997713	2	1401	45
chr11	63998661	63999401	2	1312	50
chr11	63999522	64001275	8	10275	340
chr11	64011408	64012367	3	2685	83
chr11	64014997	64016766	4	4904	186
chr11	64022410	64024119	3	3211	112
chr11	64025802	64027059	3	2904	112
chr11	64034515	64036529	5	6598	256
chr11	64077305	64078281	4	3434	108
chr11	64080848	64083791	7	10399	362
chr11	64090075	64092307	5	4859	161
chr11	64098931	64100507	2	2268	73
chr11	64100600	64101744	8	7336	310
chr11	64102522	64103433	2	1626	60
chr11	64103999	64105534	2	2174	68
chr11	64107847	64109732	2	3041	100
chr11	64115207	64117227	4	4833	161
chr11	64119336	64122068	6	7485	262
chr11	64122731	64124882	5	6702	226
chr11	64125163	64126333	5	4995	191
chr11	64137650	64139122	2	2457	93
chr11	64267400	64268742	4	4091	137
chr11	64321193	64324688	7	11444	412
chr11	64327575	64328667	4	3273	113
chr11	64507844	64508672	2	1588	49
chr11	64525987	64527748	2	2685	92
chr11	64528977	64529910	4	3333	105
chr11	64532418	64533744	3	3292	104
chr11	64563304	64564251	2	1518	50
chr11	64566714	64570474	8	16782	613
chr11	64594396	64595581	2	1885	57
chr11	64609043	64611987	5	5618	206
chr11	64620385	64621673	2	1878	64
chr11	64621706	64623389	5	5040	183
chr11	64623649	64624792	2	1928	65
chr11	64629863	64633616	5	8442	277
chr11	64635336	64637533	4	5489	207
chr11	64638211	64640094	8	11056	414
chr11	64640742	64644978	8	23965	916
chr11	64652571	64654009	8	8300	342
chr11	64654612	64656300	4	4057	120
chr11	64656535	64659265	5	9296	390
chr11	64661509	64663354	7	9027	362
chr11	64685447	64687749	7	9400	352
chr11	64692637	64694117	7	7184	286
chr11	64702012	64703228	4	4008	139
chr11	64756071	64757738	3	4214	145
chr11	64780378	64781078	2	1389	47
chr11	64786599	64788348	3	3578	121
chr11	64789263	64792547	6	9190	337
chr11	64809241	64810763	7	7337	260
chr11	64823700	64824524	2	1532	56
chr11	64832738	64834147	2	2271	81
chr11	64878331	64879265	2	1754	58
chr11	64880605	64882007	7	7503	279
chr11	64899872	64900971	2	2054	71
chr11	64933077	64934577	2	2459	95
chr11	64936240	64938760	4	6237	213
chr11	64942651	64943519	2	1432	48
chr11	64949649	64951640	4	4617	171
chr11	64977493	64980085	7	10626	397
chr11	65058959	65059912	2	1819	70
chr11	65064505	65065721	2	1481	50
chr11	65067815	65068917	2	2066	68
chr11	65071851	65073292	3	2860	99
chr11	65083572	65084776	4	3968	146
chr11	65087751	65090203	3	4128	149
chr11	65125470	65126513	2	1840	68
chr11	65141204	65142211	3	2730	95
chr11	65147521	65149189	2	2046	78
chr11	65149906	65151303	2	2164	75
chr11	65151598	65154248	7	9290	339
chr11	65180246	65181527	5	4785	181
chr11	65190453	65192698	8	13443	580
chr11	65193444	65195506	7	8751	363
chr11	65208893	65212501	7	10608	387
chr11	65212584	65213731	5	4513	151
chr11	65216463	65217629	2	2066	71
chr11	65234837	65236185	2	1973	63
chr11	65242952	65244219	4	3737	121
chr11	65245095	65247662	7	7285	281
chr11	65257946	65259957	6	5846	202
chr11	65260370	65264879	6	10488	368
chr11	65272151	65274940	6	11521	415
chr11	65275019	65277210	7	11123	491
chr11	65288139	65290412	8	10108	350
chr11	65290822	65292335	5	5605	203
chr11	65292957	65294180	2	1888	61
chr11	65295709	65297162	3	2776	102
chr11	65299718	65300890	2	1749	52
chr11	65304304	65307693	8	15798	653
chr11	65314351	65316158	3	4096	155
chr11	65317740	65319168	5	5545	189
chr11	65319350	65320862	3	3507	121
chr11	65323113	65324783	2	2547	84
chr11	65344325	65347072	4	5615	195
chr11	65351721	65353981	6	8747	357
chr11	65355229	65357067	3	2883	97
chr11	65357369	65359010	4	4498	151
chr11	65362303	65364028	2	2419	81
chr11	65373864	65375257	3	3288	115
chr11	65379411	65381369	5	6894	261
chr11	65402297	65404753	8	14415	625
chr11	65408993	65410272	4	3357	104
chr11	65412959	65416028	6	7784	273
chr11	65419054	65419872	2	1389	48
chr11	65420472	65421449	4	3565	124
chr11	65477899	65479272	3	3154	114
chr11	65561588	65563058	5	5366	199
chr11	65623039	65623975	2	1514	49
chr11	65634145	65635867	3	3453	131
chr11	65638718	65639996	3	1971	60
chr11	65683064	65684415	3	2806	94
chr11	65684714	65686010	6	6019	218
chr11	65687652	65689184	4	4565	145
chr11	65699602	65700761	4	3643	127
chr11	65701691	65702621	3	2197	74
chr11	65708094	65710628	4	5327	180
chr11	65727536	65728952	2	2206	83
chr11	65743617	65744795	2	1893	64
chr11	65783613	65784580	2	1777	54
chr11	65784950	65785882	4	3263	117
chr11	65835360	65837498	6	8650	296
chr11	65839803	65840838	2	1953	68
chr11	65846140	65847001	4	3026	97
chr11	65867469	65868748	3	2793	115
chr11	66054959	66056109	5	4788	178
chr11	66083536	66084577	3	2542	87
chr11	66094609	66095737	3	2503	94
chr11	66097514	66098180	2	1225	40
chr11	66102055	66103473	3	2987	102
chr11	66115606	66116923	6	5986	229
chr11	66248105	66249121	2	1722	69
chr11	66283984	66284898	2	1583	55
chr11	66335838	66336906	2	1834	64
chr11	66380770	66382161	7	7469	284
chr11	66382286	66383723	8	9003	357
chr11	66386149	66387650	4	4576	164
chr11	66388157	66390194	7	11886	501
chr11	66391321	66392980	5	5563	203
chr11	66397480	66398617	5	4456	156
chr11	66398950	66399939	3	2628	85
chr11	66401452	66405706	8	14848	548
chr11	66406908	66408677	6	6783	265
chr11	66410467	66412406	6	6119	247
chr11	66418734	66420738	4	4043	137
chr11	66421137	66422777	5	5900	216
chr11	66440683	66441483	2	1344	47
chr11	66468615	66470345	3	4624	156
chr11	66510981	66511903	4	2945	114
chr11	66612765	66614758	2	2710	98
chr11	66624807	66628814	8	25652	1101
chr11	66634632	66635644	2	1687	56
chr11	66635878	66637217	3	3146	116
chr11	66642198	66644018	4	4862	184
chr11	66644308	66646559	5	6643	239
chr11	66646752	66647952	3	2617	93
chr11	66648898	66651936	7	13543	494
chr11	66653014	66655625	3	6461	219
chr11	66659438	66661109	2	2466	94
chr11	66664701	66665433	2	1259	35
chr11	66673186	66674360	2	2146	72
chr11	66675747	66678891	4	8349	320
chr11	66680406	66684140	8	15265	573
chr11	66685623	66686924	2	2292	67
chr11	66698657	66700420	5	5874	205
chr11	66701952	66703165	8	7764	287
chr11	66718419	66719846	2	1877	62
chr11	66720427	66722377	3	4204	132
chr11	66723522	66725545	6	7301	281
chr11	66734632	66735802	2	1951	69
chr11	66739781	66740965	2	2169	63
chr11	66740994	66741929	2	1672	54
chr11	66769325	66771146	2	1963	66
chr11	66809603	66811153	3	2996	98
chr11	66838207	66839429	2	1992	64
chr11	66845754	66846708	2	1894	63
chr11	66884429	66885536	5	4257	163
chr11	66889520	66890821	6	5838	209
chr11	66893317	66894276	2	1600	52
chr11	66898222	66899400	2	1842	78
chr11	66924309	66925475	3	2896	97
chr11	66947772	66948647	3	2128	62
chr11	67002533	67003421	2	1515	47
chr11	67021529	67023892	4	6137	227
chr11	67025452	67027360	2	2915	113
chr11	67027906	67029051	2	2129	75
chr11	67029195	67030046	2	1577	49
chr11	67033051	67033876	2	1570	48
chr11	67034836	67037219	3	5388	165
chr11	67037896	67044704	8	30168	1145
chr11	67057184	67059532	4	4463	166
chr11	67068683	67070586	4	5059	190
chr11	67071871	67073349	4	5092	184
chr11	67078556	67080424	3	3521	118
chr11	67119461	67120674	3	2313	72
chr11	67121450	67123493	5	5159	180
chr11	67134277	67135695	2	1822	55
chr11	67138746	67139737	3	2713	94
chr11	67146502	67147694	2	1950	65
chr11	67157903	67158752	2	1523	50
chr11	67166090	67168798	8	11025	444
chr11	67169547	67170687	5	4727	176
chr11	67170950	67172854	2	2095	67
chr11	67178768	67179888	5	4831	182
chr11	67180987	67182401	4	3210	105
chr11	67183986	67185268	3	3075	106
chr11	67187058	67188171	4	3251	119
chr11	67201639	67203899	6	9185	337
chr11	67205326	67206701	4	4079	143
chr11	67206781	67208068	2	2226	86
chr11	67230437	67232277	6	7371	275
chr11	67236849	67237834	3	2531	91
chr11	67243842	67245040	2	2070	82
chr11	67250653	67252104	4	3293	112
chr11	67253903	67254805	2	1573	59
chr11	67259956	67262222	6	7528	260
chr11	67273003	67273999	2	1751	63
chr11	67311962	67313095	2	2071	76
chr11	67325679	67326959	6	6713	265
chr11	67330819	67331676	2	1594	49
chr11	67349746	67351068	4	3626	139
chr11	67351752	67353548	7	7644	273
chr11	67396056	67396931	2	1279	41
chr11	67398316	67399219	2	1522	59
chr11	67399444	67402027	6	7068	229
chr11	67417632	67418995	4	3567	125
chr11	67559088	67559966	3	2046	74
chr11	67650952	67652536	2	1668	60
chr11	67653137	67654376	3	2666	98
chr11	67655539	67656752	4	4152	141
chr11	67763587	67765850	8	12238	567
chr11	67769254	67770712	4	5157	169
chr11	67775523	67777329	8	11366	487
chr11	67777396	67778885	3	3075	110
chr11	67783879	67784753	2	1576	50
chr11	67785231	67786201	3	2571	85
chr11	67802731	67804901	6	7149	252
chr11	67804929	67806483	3	2512	86
chr11	67807925	67812822	8	16460	649
chr11	67820135	67821237	2	1826	75
chr11	67848883	67849714	2	1476	48
chr11	67862238	67863900	2	1896	54
chr11	67864496	67866191	2	3219	137
chr11	67867370	67868829	3	3359	121
chr11	67868888	67869797	2	1654	59
chr11	67875007	67877277	4	6926	258
chr11	67878863	67880104	2	1989	73
chr11	67880772	67882374	2	2336	87
chr11	67883310	67884940	5	5632	206
chr11	67886687	67887847	8	8524	370
chr11	67889408	67890909	7	6748	255
chr11	67903314	67905247	6	8551	304
chr11	67906150	67907814	2	2189	88
chr11	67910253	67912208	3	3650	130
chr11	67912600	67914601	8	11208	472
chr11	67914657	67917476	7	11787	446
chr11	67920131	67921876	3	2705	94
chr11	67955196	67956676	3	2796	94
chr11	67972936	67973705	3	1993	65
chr11	67973962	67976266	6	9360	390
chr11	67977010	67979588	7	9657	327
chr11	67981852	67983331	5	5339	194
chr11	68022636	68024754	2	3687	135
chr11	68024861	68026470	6	6999	239
chr11	68036368	68037569	2	2298	93
chr11	68040067	68041963	3	2947	94
chr11	68043148	68043960	3	2234	66
chr11	68065697	68068026	7	9578	351
chr11	68075382	68076625	4	3345	107
chr11	68078340	68079933	6	7789	323
chr11	68081948	68086257	8	18880	684
chr11	68087738	68089935	4	6839	251
chr11	68090890	68091978	4	3549	122
chr11	68092464	68097653	7	20081	802
chr11	68097658	68099201	7	8716	337
chr11	68100189	68102600	4	5078	187
chr11	68102816	68103837	2	1471	44
chr11	68105526	68107027	5	5449	207
chr11	68108107	68113155	8	19207	740
chr11	68113324	68116238	8	14429	547
chr11	68116542	68119762	7	10734	400
chr11	68120622	68122881	5	6949	246
chr11	68134653	68136254	5	6952	266
chr11	68137012	68149544	8	60628	2384
chr11	68149599	68151115	3	3847	140
chr11	68153710	68154798	2	1921	66
chr11	68155047	68156177	3	2431	83
chr11	68164188	68171154	8	31466	1138
chr11	68173438	68175204	7	8261	295
chr11	68178435	68179721	7	7605	293
chr11	68179913	68181724	3	4040	141
chr11	68188394	68189349	3	2404	83
chr11	68203224	68205038	2	3410	125
chr11	68206496	68208194	4	4315	157
chr11	68213744	68214834	2	2025	71
chr11	68223134	68224065	2	1322	43
chr11	68225396	68227661	6	6623	229
chr11	68229800	68231091	7	6890	237
chr11	68233486	68236064	7	10583	386
chr11	68237642	68239488	7	8878	334
chr11	68242516	68243771	8	7625	299
chr11	68264190	68265433	5	4526	157
chr11	68265554	68269458	8	18294	733
chr11	68270186	68272764	6	8809	342
chr11	68294490	68295567	2	1577	52
chr11	68300893	68302027	4	3884	148
chr11	68336082	68336953	2	1638	64
chr11	68516923	68518148	4	3608	123
chr11	68519048	68520096	2	1892	66
chr11	68527303	68528392	5	4427	159
chr11	68531856	68532889	2	1768	52
chr11	68579624	68580771	3	2657	94
chr11	68595765	68597762	5	5667	201
chr11	68598272	68599424	2	1605	56
chr11	68603143	68603888	2	1384	59
chr11	68604373	68606792	5	7382	273
chr11	68612965	68614245	4	3761	133
chr11	68623119	68625271	6	7411	269
chr11	68667908	68668935	2	1907	67
chr11	68773504	68775352	6	8305	324
chr11	68778699	68780416	3	3084	112
chr11	68785847	68787734	5	5714	201
chr11	68787819	68788762	3	2427	76
chr11	68794801	68795475	2	1235	39
chr11	68816953	68818921	7	8982	316
chr11	68819116	68824120	6	16281	599
chr11	68831827	68834369	2	3367	113
chr11	68840548	68842329	2	2461	83
chr11	68842645	68843953	2	2256	75
chr11	68889212	68890495	2	2083	76
chr11	68898366	68899465	2	1887	63
chr11	68902353	68903498	3	2760	107
chr11	68904832	68906667	5	6192	230
chr11	68915290	68916391	7	5987	239
chr11	68919302	68921557	5	6373	221
chr11	68921640	68927059	8	34545	1436
chr11	68927258	68929106	6	8312	337
chr11	68971527	68973216	4	4037	148
chr11	69060943	69063765	4	6109	235
chr11	69064930	69066621	3	3456	114
chr11	69069346	69071177	2	2735	93
chr11	69072916	69073966	2	1831	68
chr11	69077403	69078459	2	2005	64
chr11	69156524	69157333	2	1290	40
chr11	69188376	69189652	7	7229	259
chr11	69189982	69191425	5	5736	190
chr11	69191480	69192872	6	6328	248
chr11	69194361	69197826	4	7094	265
chr11	69208583	69210058	3	3365	126
chr11	69213124	69214688	3	3632	137
chr11	69230570	69231341	2	1275	43
chr11	69240277	69242418	7	7220	250
chr11	69242437	69243308	2	1670	54
chr11	69244640	69245689	4	3583	122
chr11	69245860	69247816	2	1989	69
chr11	69248658	69249812	2	1887	79
chr11	69249944	69252225	4	5181	167
chr11	69252407	69253590	2	1685	58
chr11	69258718	69261336	4	7060	262
chr11	69265100	69265985	2	1700	52
chr11	69269078	69271220	2	2229	77
chr11	69282007	69282992	4	3137	102
chr11	69283595	69284681	3	2628	91
chr11	69285028	69286472	4	4045	147
chr11	69290623	69292680	6	5574	185
chr11	69294048	69295463	2	2233	83
chr11	69300822	69302139	2	2026	72
chr11	69327475	69328519	3	2455	81
chr11	69458316	69462005	8	17427	656
chr11	69462083	69465434	5	8346	293
chr11	69467662	69470346	6	7726	266
chr11	69682041	69683125	2	2019	70
chr11	69705926	69707342	4	3838	131
chr11	69794179	69795132	3	2187	77
chr11	69817654	69819160	4	4543	162
chr11	69826955	69827982	6	5080	172
chr11	69828234	69829941	5	5937	208
chr11	69934898	69935920	2	1735	57
chr11	70067756	70069191	4	3963	146
chr11	70141500	70142255	2	1328	47
chr11	70149419	70150328	2	1565	53
chr11	70245535	70248842	4	5365	212
chr11	70265670	70266658	3	2651	101
chr11	70269824	70271507	3	3699	154
chr11	70278076	70279544	3	2760	102
chr11	70314613	70315526	2	1565	49
chr11	70441071	70442144	2	1514	51
chr11	70454707	70455828	2	1970	66
chr11	70471874	70472675	2	1578	49
chr11	70474362	70475978	2	2428	85
chr11	70514199	70516285	5	6356	235
chr11	70556760	70558336	2	2484	85
chr11	70577563	70578629	3	2500	98
chr11	70588557	70589847	4	4358	155
chr11	70628523	70630009	4	4715	171
chr11	70794491	70796016	2	2233	78
chr11	70856039	70857762	2	2601	91
chr11	70862260	70863427	5	4514	159
chr11	70865021	70866648	5	4859	167
chr11	70898541	70902918	5	11707	415
chr11	70905772	70906619	3	2277	89
chr11	70914344	70915226	3	2350	68
chr11	70919491	70920604	4	3541	130
chr11	70928426	70929216	2	1486	57
chr11	70952517	70954261	2	2380	91
chr11	70957835	70960242	2	2594	92
chr11	70976509	70977501	2	1674	59
chr11	71144085	71147134	5	7533	261
chr11	71162625	71163455	2	1590	50
chr11	71164482	71165538	5	3956	168
chr11	71191198	71192627	5	5323	205
chr11	71241476	71243341	5	6695	253
chr11	71244808	71245834	4	2936	106
chr11	71246534	71247611	2	1846	51
chr11	71282016	71282983	2	1748	62
chr11	71454607	71456348	3	3596	120
chr11	71475982	71477127	3	2109	63
chr11	71493062	71494141	3	2774	90
chr11	71576036	71576805	2	1351	40
chr11	71619325	71620847	5	5650	193
chr11	71637989	71638818	3	2077	74
chr11	71654065	71655069	2	1916	65
chr11	71658945	71662258	7	12356	451
chr11	71714181	71715192	4	3385	105
chr11	71783302	71784338	6	5120	192
chr11	71789739	71791041	8	8182	408
chr11	71814391	71815406	2	1779	63
chr11	71845451	71846191	2	1411	47
chr11	71947936	71950120	7	10309	387
chr11	72205533	72206999	5	5290	171
chr11	72286196	72287465	2	1461	53
chr11	72336892	72337832	2	1754	66
chr11	72407751	72408884	4	3810	137
chr11	72421070	72422491	4	3599	124
chr11	72423069	72424185	3	2654	93
chr11	72424541	72425272	2	1343	47
chr11	72426698	72427911	2	1613	44
chr11	72431227	72433334	4	4023	132
chr11	72448750	72449812	2	1686	48
chr11	72456111	72457683	2	3047	114
chr11	72465174	72466302	3	2845	98
chr11	72474842	72476300	2	2103	74
chr11	72484314	72486238	2	2401	89
chr11	72486997	72488729	3	3290	130
chr11	72505075	72506709	7	8179	311
chr11	72523543	72524911	5	5838	238
chr11	72531957	72533192	3	3250	118
chr11	72854632	72855848	4	4089	152
chr11	72882732	72883633	2	1616	54
chr11	72884723	72885859	6	5567	196
chr11	72928031	72929217	5	5030	168
chr11	73020816	73022170	2	2088	72
chr11	73030998	73031776	2	1456	46
chr11	73054173	73056066	4	4358	152
chr11	73057552	73059110	4	3933	134
chr11	73072750	73073990	8	7984	317
chr11	73078235	73079399	4	3390	117
chr11	73090352	73091073	2	1311	53
chr11	73095544	73096992	3	3004	108
chr11	73098067	73100127	5	5862	205
chr11	73180839	73181750	2	1670	51
chr11	73282850	73283556	3	1855	61
chr11	73309745	73310760	2	1834	55
chr11	73444769	73445790	4	3257	129
chr11	73451344	73452776	2	2807	86
chr11	73452984	73454646	7	7521	279
chr11	73463054	73465229	5	5910	201
chr11	73472412	73473388	3	2445	79
chr11	73499341	73500409	2	1889	69
chr11	73691824	73692706	3	2438	81
chr11	73694618	73695463	3	2204	74
chr11	73711676	73713319	4	4523	160
chr11	73722806	73723998	6	5748	230
chr11	74173273	74174243	3	2421	81
chr11	74176816	74178006	5	4849	191
chr11	74190261	74190925	2	1156	45
chr11	74242020	74242840	2	1597	52
chr11	74264228	74265029	4	2714	94
chr11	74465306	74466182	2	1498	54
chr11	74670691	74671787	5	4451	173
chr11	74866299	74867282	4	3653	136
chr11	74871276	74872255	2	1731	59
chr11	74874746	74876105	2	2598	92
chr11	74881130	74882282	3	2328	79
chr11	74976469	74977593	2	2093	75
chr11	74991739	74992958	2	2170	78
chr11	75022422	75023715	3	3221	118
chr11	75031500	75032263	2	1321	44
chr11	75033373	75034923	3	4408	157
chr11	75034926	75036650	4	4569	179
chr11	75036819	75038657	7	7414	247
chr11	75041614	75043880	6	8624	329
chr11	75044000	75047495	8	12058	445
chr11	75054487	75057141	4	6605	248
chr11	75057288	75059717	6	8274	290
chr11	75086940	75087846	2	1735	60
chr11	75089758	75090913	2	1742	57
chr11	75092066	75092849	3	2066	72
chr11	75112905	75113718	2	1511	50
chr11	75118097	75119244	6	5930	215
chr11	75120653	75121653	7	6293	226
chr11	75123981	75124956	3	2792	97
chr11	75131482	75133140	2	2586	92
chr11	75186759	75188019	6	5589	209
chr11	75216664	75218305	8	8644	334
chr11	75253646	75255281	7	9493	377
chr11	75270993	75271855	4	2885	110
chr11	75274806	75276152	2	2042	67
chr11	75276938	75278739	7	7527	288
chr11	75287428	75288678	3	2694	107
chr11	75294918	75297271	8	16289	699
chr11	75299364	75300824	4	4053	136
chr11	75338112	75339056	2	1626	55
chr11	75416635	75417663	2	1823	62
chr11	75432310	75434374	4	5533	172
chr11	75507832	75508620	2	1418	52
chr11	75535558	75536410	2	1290	37
chr11	75536734	75537861	2	1878	68
chr11	75588079	75589508	7	6728	237
chr11	75834041	75835269	2	1712	55
chr11	75863582	75864875	2	1576	48
chr11	75886853	75888040	3	2325	77
chr11	75897731	75898662	2	1668	54
chr11	75938883	75940085	2	1884	68
chr11	75988013	75989430	5	4980	178
chr11	76089581	76090309	2	1349	46
chr11	76399465	76401149	3	3293	133
chr11	76409063	76410717	2	2111	70
chr11	76410900	76411747	2	1594	50
chr11	76446574	76448066	5	6235	245
chr11	76454515	76456435	6	8781	294
chr11	76458179	76459322	2	2090	65
chr11	76463165	76464388	4	3565	126
chr11	76467201	76468073	5	3530	119
chr11	76499028	76501044	3	3563	127
chr11	76505972	76507583	4	4629	154
chr11	76509151	76510478	2	2058	63
chr11	76570604	76571739	5	4604	164
chr11	76697697	76698609	2	1512	50
chr11	76797205	76798930	7	7743	322
chr11	76806339	76808399	2	2870	99
chr11	76842238	76843527	2	1970	64
chr11	76854992	76857227	3	3070	98
chr11	76863223	76864443	3	2726	100
chr11	76881627	76882596	4	3537	118
chr11	76883340	76884816	4	3520	129
chr11	76885144	76886609	4	4318	151
chr11	76908719	76910040	3	2691	91
chr11	77299246	77300406	4	3582	140
chr11	77345108	77346130	3	2758	89
chr11	77776570	77777851	3	2796	84
chr11	77785595	77786376	2	1355	43
chr11	77878817	77882466	7	12365	480
chr11	77901420	77902552	2	1699	54
chr11	77905847	77907328	5	4941	184
chr11	77941899	77942725	2	1482	50
chr11	78020752	78021931	3	2458	87
chr11	78062818	78063737	2	1642	54
chr11	78130115	78131603	5	4818	153
chr11	78787283	78788243	2	1754	63
chr11	78789727	78791017	2	1946	68
chr11	82747506	82748253	2	1480	58
chr11	82776556	82777302	2	1406	46
chr11	82783581	82784410	4	2894	96
chr11	82793596	82795032	6	5140	182
chr11	82827862	82828841	4	3080	104
chr11	82866402	82867297	2	1410	50
chr11	82870217	82871112	2	1526	47
chr11	82886220	82887614	6	5557	184
chr11	82897339	82897983	2	1274	36
chr11	82900226	82901532	3	2476	84
chr11	85566276	85567103	2	1272	42
chr11	85641487	85642243	2	1346	47
chr11	85746354	85747093	2	1395	42
chr11	85759415	85761176	6	7637	276
chr11	85763692	85764839	6	5685	205
chr11	85765835	85766685	3	2255	71
chr11	85772495	85774042	8	9157	352
chr11	85775591	85776828	3	2967	111
chr11	85843563	85844600	4	3558	122
chr11	85883890	85884695	2	1487	46
chr11	85884809	85886563	2	2228	70
chr11	85893813	85894919	2	2156	82
chr11	86641321	86642251	3	2403	82
chr11	86746998	86747939	5	3885	128
chr11	88069035	88069957	2	1728	58
chr11	89953853	89955134	2	2094	67
chr11	93261435	93262562	3	2734	97
chr11	93466311	93467156	3	2220	80
chr11	93475465	93477281	7	9487	382
chr11	93484454	93485192	2	1199	39
chr11	93498242	93499109	2	1424	45
chr11	93519934	93520859	2	1567	62
chr11	93869268	93870622	2	1466	47
chr11	94520715	94521560	3	1911	64
chr11	94823666	94824973	2	2368	70
chr11	94840596	94841663	2	2011	69
chr11	94885243	94886381	3	2812	111
chr11	94894943	94896348	3	3034	114
chr11	94939870	94940422	2	1056	37
chr11	95439860	95440745	2	1479	51
chr11	95976576	95977600	4	2846	107
chr11	96055286	96056373	7	5886	215
chr11	96064412	96065337	4	3074	114
chr11	100556413	100557839	2	1611	50
chr11	100587556	100588767	3	2248	69
chr11	100611574	100612571	2	1837	60
chr11	100659982	100660855	2	1598	57
chr11	100702463	100703160	2	1367	42
chr11	100721997	100722759	3	1911	67
chr11	100731505	100732529	2	1790	64
chr11	100734523	100735696	6	5635	197
chr11	102245247	102246562	4	3831	139
chr11	102278538	102279259	2	1328	42
chr11	102308767	102309985	2	1662	60
chr11	102310260	102311222	2	1826	58
chr11	102324604	102325766	3	3128	111
chr11	102365533	102366385	3	2330	66
chr11	102935726	102936422	2	1196	46
chr11	102961055	102961965	3	2512	81
chr11	103406853	103407847	2	1781	62
chr11	105955676	105956453	2	1296	43
chr11	107991396	107992130	2	1347	42
chr11	107992651	107994202	7	7754	277
chr11	107994658	107996002	3	2870	90
chr11	108338201	108339344	5	4511	159
chr11	108369369	108370566	2	1805	54
chr11	110031119	110031813	2	1250	40
chr11	110151966	110153301	4	3959	141
chr11	110155072	110156538	5	5117	163
chr11	110159965	110161980	7	6123	200
chr11	110163884	110165415	3	3568	119
chr11	110170753	110172388	4	4491	166
chr11	110236377	110237240	3	2075	70
chr11	111154282	111155513	3	2916	102
chr11	111227825	111230359	6	7331	256
chr11	111231569	111232432	3	2199	70
chr11	111286819	111288193	4	3949	124
chr11	111288233	111289991	2	2678	102
chr11	111561098	111562120	3	2531	97
chr11	111593906	111594914	3	2125	69
chr11	111596239	111601240	8	23967	1012
chr11	111601402	111602864	8	10112	472
chr11	111605034	111606841	3	2937	95
chr11	111659920	111660845	4	3028	100
chr11	111698180	111699078	3	2358	78
chr11	111748113	111749269	5	4871	178
chr11	111789840	111791139	2	2039	65
chr11	111866887	111867893	2	1649	58
chr11	111876276	111877213	3	2344	78
chr11	111897319	111898289	7	5516	209
chr11	112125754	112126632	2	1741	52
chr11	113643127	113643837	2	1331	40
chr11	113746554	113747635	3	2532	87
chr11	113932303	113933581	3	2924	108
chr11	113933790	113934787	2	1770	69
chr11	113942413	113946230	6	14196	520
chr11	113946657	113947532	2	1475	54
chr11	113952055	113953439	2	2290	90
chr11	113962506	113963628	2	1861	71
chr11	113963700	113965272	5	4492	161
chr11	113965346	113966725	6	6135	224
chr11	113971163	113972187	2	1704	62
chr11	113974300	113976466	3	3423	115
chr11	113980408	113981514	2	1721	54
chr11	113992503	113993511	4	3530	125
chr11	113993711	113995074	3	2859	93
chr11	114013493	114015526	4	4459	160
chr11	114025506	114026484	4	3367	133
chr11	114027903	114030013	3	3385	121
chr11	114030669	114032342	2	2297	78
chr11	114041510	114042833	2	2377	85
chr11	114043003	114043860	2	1670	62
chr11	114050602	114051540	2	1567	50
chr11	114064438	114065857	5	5247	200
chr11	114099835	114101444	5	5307	193
chr11	114126708	114128136	4	4209	140
chr11	114128250	114130034	5	5402	188
chr11	115587256	115588333	2	1613	51
chr11	116647679	116648651	6	4988	168
chr11	116661043	116662122	2	1830	67
chr11	116698658	116699836	2	2112	66
chr11	116705379	116706620	2	2162	86
chr11	116758691	116759436	2	1430	51
chr11	116858032	116858983	3	2501	82
chr11	116889921	116891117	8	7804	320
chr11	116935183	116936001	2	1407	52
chr11	116945938	116946998	2	1820	76
chr11	116951832	116952545	3	1805	59
chr11	116957232	116958921	3	3400	117
chr11	116959577	116961032	2	2210	75
chr11	116975477	116976589	4	3821	132
chr11	117016182	117018143	7	10375	408
chr11	117041734	117042738	3	2554	86
chr11	117043137	117044579	2	2147	93
chr11	117048100	117049010	2	1740	58
chr11	117059148	117059976	2	1303	46
chr11	117067983	117068910	2	1700	60
chr11	117079973	117081173	2	2056	69
chr11	117088781	117089743	4	3031	108
chr11	117094060	117096385	6	9993	390
chr11	117187853	117189001	3	2810	95
chr11	117535581	117536534	2	1525	50
chr11	117549047	117550169	2	2219	77
chr11	117692890	117695114	3	4076	141
chr11	117695710	117697484	2	1888	67
chr11	117697754	117698949	2	1889	60
chr11	117707265	117708835	4	4416	161
chr11	117779961	117781715	8	8848	396
chr11	117801681	117802666	2	1864	62
chr11	117962728	117964326	2	1647	61
chr11	118076110	118077266	4	3386	116
chr11	118229467	118230216	2	1422	46
chr11	118418071	118419071	2	1510	53
chr11	118442036	118443004	3	2360	84
chr11	118445261	118446433	5	4559	178
chr11	118447300	118448499	3	2604	83
chr11	118479238	118480433	4	3383	116
chr11	118528706	118530098	2	2542	83
chr11	118558661	118560090	2	1817	67
chr11	118598747	118599460	3	1953	63
chr11	118628353	118629677	2	2061	59
chr11	118640140	118641407	4	4285	146
chr11	118643663	118644695	3	2576	96
chr11	118655075	118656059	2	1823	56
chr11	118657609	118660475	8	19498	1088
chr11	118667850	118668685	2	1548	55
chr11	118706080	118707203	2	1994	82
chr11	118711756	118712784	2	1723	57
chr11	118740100	118740930	2	1516	43
chr11	118754326	118755209	2	1553	57
chr11	118760419	118761429	2	1775	56
chr11	118767132	118768611	2	2044	69
chr11	118772277	118773938	4	2880	89
chr11	118777782	118779286	5	4676	164
chr11	118780125	118781348	4	3876	132
chr11	118782690	118784014	3	3514	125
chr11	118784679	118786067	3	2581	91
chr11	118788118	118788865	2	1472	44
chr11	118892122	118893716	2	2317	75
chr11	118895064	118896245	4	3515	127
chr11	118929472	118930273	5	3219	127
chr11	118954664	118955652	5	4213	153
chr11	118956861	118958655	6	6011	225
chr11	118961855	118963541	4	5245	202
chr11	118963595	118964764	5	5062	161
chr11	118973442	118975028	4	4560	163
chr11	119038391	119039421	5	4416	164
chr11	119039793	119040817	5	4175	143
chr11	119233711	119234553	2	1558	52
chr11	119237846	119239014	4	3970	142
chr11	119240261	119241540	2	2280	77
chr11	119514404	119515670	2	2313	86
chr11	119515785	119516757	2	1770	57
chr11	119536980	119538203	4	3845	133
chr11	119569725	119570594	3	2293	81
chr11	119572206	119573278	2	1767	60
chr11	119580459	119581451	4	3577	128
chr11	120043101	120044055	2	1809	60
chr11	120052372	120053369	3	2694	105
chr11	120062842	120064153	4	4508	161
chr11	120069582	120070503	2	1619	50
chr11	120089201	120090387	2	2232	74
chr11	120211485	120212536	4	3136	105
chr11	120215669	120216704	5	4388	145
chr11	120228065	120228997	3	2642	95
chr11	120262845	120263627	3	2053	71
chr11	120761932	120763040	4	3788	126
chr11	120777312	120778786	2	1534	52
chr11	121169272	121170162	2	1712	54
chr11	121327323	121328132	2	1579	47
chr11	121349047	121350098	4	3226	109
chr11	122100465	122101670	2	2085	62
chr11	122528065	122528886	3	2109	70
chr11	122535182	122536088	2	1376	45
chr11	122561089	122562106	3	2437	78
chr11	122615459	122617319	3	4318	151
chr11	122625155	122626429	7	6702	251
chr11	122929710	122931065	4	3896	145
chr11	123460564	123461966	3	3367	107
chr11	124953954	124954669	2	1217	40
chr11	125049606	125050451	2	1567	50
chr11	125135716	125137495	3	2850	100
chr11	125155611	125157674	3	4338	152
chr11	125172839	125173744	2	1604	50
chr11	125219710	125221926	3	3808	126
chr11	125314625	125316250	3	3441	115
chr11	125460869	125461950	5	4281	143
chr11	125756417	125757523	4	3305	104
chr11	125758082	125758893	2	1595	46
chr11	125822705	125823903	2	1499	47
chr11	125959967	125962398	5	7949	271
chr11	125966879	125967923	3	2606	91
chr11	125982559	125983910	3	3155	105
chr11	125984594	125985818	2	1852	65
chr11	126025278	126026412	2	1690	54
chr11	126032707	126034234	3	3532	132
chr11	126034971	126036687	4	3786	118
chr11	126042237	126043492	5	4760	182
chr11	126055350	126057550	6	8287	297
chr11	126058667	126059891	2	1917	66
chr11	126080146	126080984	2	1607	46
chr11	126146463	126147584	2	1583	50
chr11	126149965	126152543	3	3338	112
chr11	126153338	126154715	6	5701	199
chr11	126172062	126173325	4	3826	135
chr11	126174280	126175224	4	2731	89
chr11	126197625	126199855	7	9092	316
chr11	126215030	126215938	2	1453	39
chr11	126216624	126218142	6	6558	238
chr11	126226220	126228764	5	8112	302
chr11	126229030	126230889	6	7187	268
chr11	126293988	126295174	2	2004	73
chr11	126303625	126305305	2	2273	81
chr11	126324824	126327048	2	3107	102
chr11	126335032	126336590	2	2387	82
chr11	126344066	126346176	2	2275	70
chr11	128107424	128108422	2	1782	64
chr11	128294771	128295924	2	2112	72
chr11	128335081	128337062	2	2551	96
chr11	128375967	128377192	2	2358	82
chr11	128615237	128616029	2	1362	48
chr11	128642429	128643298	2	1554	55
chr11	128645252	128647482	6	7303	261
chr11	128693105	128694044	5	3743	123
chr11	129765713	129767062	2	2118	79
chr11	129778447	129779476	2	1538	46
chr11	129840715	129841556	2	1325	47
chr11	129844386	129845285	2	1637	54
chr11	129865185	129867629	7	9998	350
chr11	129868382	129871423	6	7681	306
chr11	129873627	129875008	7	8212	315
chr11	129945314	129946900	2	1693	50
chr11	129958419	129960176	4	4977	190
chr11	129960304	129961103	4	2751	92
chr11	129963405	129965375	4	4172	155
chr11	129967577	129968593	3	2411	86
chr11	130001805	130002661	3	2264	88
chr11	130016737	130017980	2	1722	65
chr11	130018420	130020068	2	2425	66
chr11	130047521	130049105	3	3156	111
chr11	130049381	130051482	2	2429	88
chr11	130058824	130060562	5	5136	177
chr11	130063289	130064654	2	2007	63
chr11	130078514	130079882	2	1591	46
chr11	130115050	130115881	2	1559	46
chr11	130184965	130186291	2	2186	78
chr11	131792893	131794361	2	1493	43
chr11	132588212	132589502	2	2043	79
chr11	132993189	132993852	2	1248	37
chr11	134101147	134102602	3	3464	122
chr11	134102882	134105496	5	8941	309
chr11	134596945	134597621	2	1273	43
chr11	134597852	134599045	2	1870	68
chr11	134608581	134609681	2	1898	62
chr11	134610405	134611700	5	5044	179
chr11	134667330	134668477	4	3627	132
chr12	79440	80437	3	2790	94
chr12	274414	276958	3	4281	149
chr12	278813	280316	2	2362	95
chr12	283514	286288	4	4639	164
chr12	312888	313764	3	2114	67
chr12	318203	319277	2	1810	61
chr12	321633	323148	2	1951	67
chr12	328084	328951	2	1495	48
chr12	338380	339560	2	2003	70
chr12	361912	363646	5	4425	150
chr12	382023	383093	2	1852	74
chr12	515658	516544	2	1446	51
chr12	562457	563772	3	3023	96
chr12	570257	571233	2	1746	58
chr12	608454	609065	2	1192	42
chr12	669786	671523	5	5335	173
chr12	679797	681683	6	7742	295
chr12	682209	683452	2	1806	58
chr12	683857	686259	3	5024	162
chr12	688344	689341	3	2403	79
chr12	690195	691568	4	4427	151
chr12	693139	697595	8	19165	751
chr12	698873	699993	7	6102	251
chr12	700098	701953	6	9240	366
chr12	713344	714764	2	2340	72
chr12	716604	718831	4	4341	139
chr12	720387	721541	2	1817	57
chr12	722413	725170	8	10450	360
chr12	725612	727069	3	3060	114
chr12	732753	733814	4	3144	103
chr12	739040	741292	7	9891	413
chr12	743076	744099	2	1713	61
chr12	750289	752115	8	11228	458
chr12	752301	754201	3	4021	153
chr12	754227	756063	7	7929	340
chr12	770801	772028	2	1731	70
chr12	772241	773835	3	3462	114
chr12	864379	865605	8	8193	349
chr12	866430	868264	5	3695	119
chr12	869794	870448	2	1219	46
chr12	873117	874599	6	5545	197
chr12	875736	877012	5	5024	188
chr12	884714	886242	4	3522	105
chr12	894266	895235	3	2507	87
chr12	897481	898372	3	2381	81
chr12	904916	905524	2	1156	42
chr12	907145	907858	2	1384	45
chr12	913218	914092	3	2255	77
chr12	918673	920327	7	6355	261
chr12	1012929	1014261	3	2368	82
chr12	1020920	1021780	3	2264	74
chr12	1025052	1026147	3	2575	82
chr12	1055674	1056600	2	1749	61
chr12	1057440	1058421	4	3211	106
chr12	1437323	1438584	2	2284	79
chr12	1544384	1546168	5	5251	177
chr12	1579032	1580890	3	3049	108
chr12	1597598	1598819	4	3192	107
chr12	1609060	1610100	3	2587	83
chr12	1640661	1643072	2	3158	119
chr12	1715320	1716469	3	2727	92
chr12	1717791	1719068	2	2059	70
chr12	1719627	1721653	3	2860	95
chr12	1743875	1744747	2	1537	55
chr12	1748456	1749708	2	1625	53
chr12	1768301	1770056	8	9286	358
chr12	1774680	1775628	2	1662	61
chr12	1801754	1802503	2	1407	50
chr12	1822666	1823867	4	3831	133
chr12	1875907	1876672	3	1899	72
chr12	1906308	1908994	6	8291	306
chr12	1945566	1946884	4	3825	118
chr12	2023791	2024930	2	1901	67
chr12	2026170	2029157	8	11052	364
chr12	2039983	2040911	2	1732	61
chr12	2057771	2059718	4	5079	170
chr12	2070744	2071743	7	5688	239
chr12	2119708	2120794	4	3614	120
chr12	2250946	2252046	2	1885	65
chr12	2269861	2271212	4	3114	100
chr12	2347929	2348731	2	1489	49
chr12	2364614	2365671	2	2049	161
chr12	2403551	2404740	2	2239	67
chr12	2574781	2575697	2	1769	51
chr12	2591800	2592759	7	5815	202
chr12	2757770	2759139	2	2094	76
chr12	2901813	2903359	6	6489	231
chr12	2958024	2959076	2	1795	56
chr12	2984849	2985948	2	1367	44
chr12	2986747	2987924	6	5652	230
chr12	2989124	2990103	2	1710	66
chr12	2996050	2997086	5	4291	151
chr12	3052905	3054186	3	2676	88
chr12	3082974	3084242	2	1494	47
chr12	3184769	3186131	2	2241	86
chr12	3193670	3195041	5	5026	178
chr12	3197742	3198600	2	1651	44
chr12	3205692	3207464	3	3379	111
chr12	3211468	3213622	6	6301	226
chr12	3215353	3216758	3	3833	155
chr12	3228362	3229469	2	1774	66
chr12	3238836	3240847	5	6782	246
chr12	3241492	3242457	3	2540	85
chr12	3248661	3249894	2	2089	75
chr12	3250312	3251024	3	1969	68
chr12	3253851	3254905	5	4154	150
chr12	3272515	3274292	3	3145	89
chr12	3274412	3275482	3	2610	84
chr12	3280618	3282845	3	3707	119
chr12	3286748	3287880	2	1935	73
chr12	3304832	3305615	2	1474	46
chr12	3310887	3311958	2	1898	64
chr12	3333007	3335065	2	3267	121
chr12	3351612	3353122	2	1616	56
chr12	3364585	3366170	2	2239	76
chr12	3372516	3373576	2	1790	62
chr12	3376645	3377361	2	1328	44
chr12	3382816	3384491	2	2571	85
chr12	3392513	3394343	2	2687	93
chr12	3436400	3437260	2	1559	51
chr12	3782398	3783500	2	1838	70
chr12	3862339	3863366	2	1591	57
chr12	3902643	3904227	2	2268	71
chr12	4070762	4071755	3	2777	80
chr12	4133855	4137155	5	6808	231
chr12	4140662	4141718	4	3520	120
chr12	4396002	4397314	2	2439	89
chr12	5126582	5127547	2	1801	57
chr12	5841426	5842256	2	1529	43
chr12	5843962	5844713	2	1281	40
chr12	6165548	6166633	3	2483	79
chr12	6176370	6177291	2	1578	55
chr12	6181053	6182006	2	1738	58
chr12	6182008	6183399	3	3015	110
chr12	6250981	6252700	6	5878	195
chr12	6267698	6268705	2	1653	56
chr12	6269065	6270513	3	3472	129
chr12	6276949	6278241	2	2009	60
chr12	6288843	6293427	6	13771	507
chr12	6301293	6302296	3	2638	84
chr12	6332004	6333369	3	2840	101
chr12	6335141	6336565	3	3294	127
chr12	6344182	6345472	2	2437	90
chr12	6373464	6374385	2	1542	48
chr12	6386757	6387798	3	2571	93
chr12	6388028	6388748	2	1296	42
chr12	6434929	6437568	4	5790	193
chr12	6437998	6439339	5	5061	190
chr12	6443344	6444850	8	9058	337
chr12	6446427	6448964	6	6924	234
chr12	6451483	6452432	2	1629	53
chr12	6454177	6455800	3	3070	103
chr12	6468882	6469989	2	1902	64
chr12	6470375	6471630	2	2246	80
chr12	6472981	6473931	4	3291	110
chr12	6479034	6480368	6	5758	196
chr12	6484483	6486000	4	2740	88
chr12	6486168	6487541	6	6283	223
chr12	6492330	6494985	7	10665	429
chr12	6497389	6498160	2	1285	39
chr12	6559294	6560260	2	1925	68
chr12	6645360	6647376	7	11548	480
chr12	6647388	6652943	8	35154	1400
chr12	6653365	6656947	7	15697	633
chr12	6660123	6662201	3	3536	118
chr12	6677599	6679479	7	10347	392
chr12	6704906	6706621	5	6208	228
chr12	6721072	6722183	3	2449	95
chr12	6723272	6725166	7	7277	234
chr12	6739923	6741727	2	2617	93
chr12	6755439	6756474	4	3481	143
chr12	6877254	6878626	3	3128	105
chr12	6880445	6881894	2	2132	73
chr12	6899597	6900655	2	1950	68
chr12	6928199	6929762	2	2260	74
chr12	6988571	6991241	5	7038	273
chr12	6998982	7000268	7	6824	262
chr12	7045588	7046880	5	5040	193
chr12	7050524	7052715	8	10742	401
chr12	7069397	7072230	8	13832	596
chr12	7077569	7079308	2	2539	102
chr12	7139544	7140838	2	1449	51
chr12	7143766	7144888	8	6849	247
chr12	7145046	7146096	5	4468	156
chr12	7168087	7170213	3	3768	149
chr12	7243705	7245186	2	2303	81
chr12	7249140	7250425	2	2390	83
chr12	7265884	7267243	3	3293	114
chr12	7273018	7274427	4	3670	128
chr12	7307316	7309017	6	6046	192
chr12	7360480	7361626	2	1816	71
chr12	7651300	7652036	2	1346	51
chr12	7985599	7986458	2	1398	48
chr12	8014998	8015911	2	1736	52
chr12	8177830	8178937	3	2747	121
chr12	8183457	8184807	4	3913	130
chr12	8188788	8190071	3	2864	103
chr12	8190224	8191990	5	5612	197
chr12	8381310	8382942	2	3125	145
chr12	8386415	8387496	3	2868	118
chr12	8742073	8743007	3	2157	72
chr12	8748606	8749593	2	1656	62
chr12	8922364	8923250	2	1523	49
chr12	8925766	8926636	2	1543	49
chr12	8971923	8972932	5	4158	141
chr12	9217765	9218452	3	1721	57
chr12	9265417	9266447	2	1876	66
chr12	9566349	9567166	3	2195	77
chr12	9802599	9803567	3	2493	89
chr12	10363945	10365076	2	1610	57
chr12	10824594	10825425	2	1415	59
chr12	10854116	10855144	4	3776	123
chr12	11800409	11801417	3	2512	86
chr12	11805858	11807129	3	3124	106
chr12	11812060	11813021	2	1644	53
chr12	11825147	11825986	4	2873	93
chr12	11857651	11858330	2	1113	43
chr12	11862662	11863794	2	1792	61
chr12	11916441	11917589	2	1722	60
chr12	11919388	11920127	2	1337	43
chr12	11926488	11928969	3	3731	121
chr12	11974564	11975883	3	2880	105
chr12	11981233	11982900	2	2510	83
chr12	12184320	12185765	2	2085	74
chr12	12245015	12246172	2	1908	63
chr12	12368261	12368942	2	1343	50
chr12	12371615	12374156	5	7664	274
chr12	12408622	12409890	5	4356	151
chr12	12471980	12472920	4	3000	101
chr12	12487895	12489315	4	3913	133
chr12	12507519	12508453	2	1508	44
chr12	12556127	12557053	2	1625	48
chr12	12656123	12656915	2	1415	43
chr12	12673925	12675285	2	2146	75
chr12	12703959	12705969	2	2377	71
chr12	12763797	12764480	2	1167	38
chr12	12770720	12771702	5	4327	146
chr12	12846341	12847244	2	1705	52
chr12	12865854	12866691	2	1381	46
chr12	12879368	12880440	6	5669	195
chr12	12881987	12882846	2	1543	42
chr12	12894920	12896487	8	10883	482
chr12	12910144	12911483	2	1926	60
chr12	12940124	12941564	3	3287	113
chr12	13079192	13080498	3	2100	70
chr12	13147779	13148693	3	2583	92
chr12	13151886	13152851	4	3417	126
chr12	13154519	13155494	4	3238	130
chr12	13201881	13202579	2	1300	43
chr12	13212226	13213156	3	2598	84
chr12	13213730	13215337	5	5800	214
chr12	14412476	14413500	4	3274	105
chr12	14554528	14556057	2	1571	50
chr12	14921521	14922585	3	2843	101
chr12	14928885	14929689	2	1441	44
chr12	14988308	14989041	2	1295	45
chr12	14995651	14996955	3	2765	88
chr12	15056769	15057649	2	1348	45
chr12	15865408	15866367	3	2442	86
chr12	16003332	16004445	2	1700	53
chr12	16501943	16503352	3	2105	69
chr12	19297028	19297784	4	2751	88
chr12	19304598	19305369	2	1344	44
chr12	19594660	19595548	5	3654	128
chr12	19599473	19601097	4	4721	178
chr12	19613013	19614043	5	4349	151
chr12	22187009	22187673	4	2234	84
chr12	22202740	22203707	2	1804	64
chr12	22205486	22206612	5	4166	148
chr12	22234790	22235932	5	4452	154
chr12	22695035	22696648	3	3033	109
chr12	25056892	25057738	2	1549	55
chr12	25081654	25082493	2	1488	51
chr12	25207156	25208159	4	3255	119
chr12	25349464	25350412	2	1584	50
chr12	25398729	25399952	3	2703	85
chr12	25400117	25401658	7	6874	254
chr12	25576091	25576886	2	1506	44
chr12	26783136	26784001	3	2135	77
chr12	26844006	26845038	3	2801	82
chr12	26849281	26850109	4	2899	92
chr12	26880252	26881240	3	2652	82
chr12	26987118	26988697	3	2980	95
chr12	27094685	27095539	4	2968	98
chr12	27096242	27097231	5	3861	161
chr12	27099116	27099991	2	1469	48
chr12	27105612	27106473	4	2820	104
chr12	27142505	27143600	5	4566	153
chr12	27396377	27397164	3	2077	67
chr12	27455599	27456417	3	2345	84
chr12	27698480	27699295	2	1430	46
chr12	27703183	27705469	2	2722	84
chr12	27931599	27932761	3	2786	97
chr12	28342443	28343370	3	2317	73
chr12	29373415	29374175	2	1270	41
chr12	30905195	30906870	3	3187	107
chr12	30908826	30910164	2	1603	54
chr12	31256293	31257219	2	1732	51
chr12	31466724	31467628	2	1681	53
chr12	31746629	31747574	2	1639	56
chr12	31805528	31806449	2	1634	52
chr12	31812334	31813412	6	5367	188
chr12	31880442	31881442	5	3853	135
chr12	31882906	31883782	2	1614	51
chr12	32121286	32122205	2	1570	56
chr12	32152812	32154824	5	8096	305
chr12	32158678	32160240	4	4211	145
chr12	32179336	32180427	5	4546	199
chr12	32182908	32183898	3	2323	82
chr12	32205430	32206406	5	3455	109
chr12	32425910	32426762	2	1599	54
chr12	32694058	32694769	2	1312	49
chr12	32714508	32715344	4	2778	90
chr12	39297997	39298824	3	2180	74
chr12	40426330	40427073	2	1299	38
chr12	41924775	41925677	2	1491	63
chr12	42519578	42520555	3	2549	93
chr12	42538983	42539990	3	2448	84
chr12	42811385	42812333	2	1333	43
chr12	42847337	42848297	2	1586	57
chr12	46129534	46130243	2	1109	36
chr12	46368854	46369887	3	2297	78
chr12	46775789	46776872	5	4142	151
chr12	46841383	46842435	3	2456	86
chr12	46859675	46860465	2	1448	49
chr12	46867945	46868830	4	3073	115
chr12	46955846	46957074	2	1832	56
chr12	47618182	47619128	2	1738	56
chr12	47710787	47711728	2	1662	61
chr12	47754698	47755762	3	2332	81
chr12	48098174	48099222	3	2505	85
chr12	48129964	48131250	4	3306	106
chr12	48204589	48205981	3	2979	105
chr12	48209197	48210202	2	1874	73
chr12	48214599	48215574	2	1820	62
chr12	48219286	48220739	4	3828	112
chr12	48221312	48222509	2	1942	63
chr12	48237898	48239059	6	5503	194
chr12	48239839	48240839	2	1618	52
chr12	48340118	48341127	2	1764	60
chr12	48343103	48344432	2	2017	66
chr12	48365896	48366824	2	1821	60
chr12	48374571	48375895	3	2684	89
chr12	48497947	48498904	4	3153	99
chr12	48745295	48746789	6	5624	209
chr12	49093539	49094405	4	3146	93
chr12	49109057	49110021	2	1634	50
chr12	49235398	49236443	4	3256	117
chr12	49244052	49245548	2	2283	83
chr12	49260161	49261710	2	1746	60
chr12	49277825	49278952	2	1860	77
chr12	49519655	49520797	4	3633	111
chr12	49522884	49523965	4	3597	129
chr12	49527217	49528266	3	2537	80
chr12	49625707	49626772	2	1962	69
chr12	49639494	49640784	2	1889	73
chr12	49649222	49650272	5	4249	146
chr12	49656700	49658322	7	7584	301
chr12	49659209	49661686	8	17372	818
chr12	50136797	50137549	2	1305	45
chr12	50138100	50139880	3	3228	111
chr12	50140523	50142411	5	4848	186
chr12	50142851	50144366	5	4605	155
chr12	50234962	50236306	4	3970	125
chr12	50263906	50264649	3	1860	67
chr12	50365849	50367750	3	4893	183
chr12	50374999	50375876	2	1608	58
chr12	50504651	50505562	3	2350	78
chr12	50506502	50507449	3	2699	92
chr12	50561282	50562964	6	7983	332
chr12	50616657	50618149	3	4100	147
chr12	50663364	50665318	5	6113	221
chr12	50665813	50667355	2	2131	68
chr12	50667562	50668629	3	2248	72
chr12	50677421	50678466	2	1973	61
chr12	50705603	50706516	2	1614	63
chr12	50798060	50799423	6	6435	211
chr12	50800412	50801394	3	2493	87
chr12	50805086	50805929	2	1500	45
chr12	50901103	50902081	3	2595	85
chr12	50902205	50903517	2	2001	66
chr12	50904070	50908641	8	15377	569
chr12	50911711	50912756	4	3234	119
chr12	50914468	50915690	4	4002	147
chr12	50922877	50924521	2	2915	114
chr12	50928052	50929516	2	1923	78
chr12	50933794	50934577	2	1427	48
chr12	50938987	50940080	3	2737	99
chr12	50943693	50945738	4	4687	155
chr12	50969501	50970758	5	5091	159
chr12	50971501	50972558	2	1868	68
chr12	50989253	50989982	2	1310	46
chr12	51007766	51008882	3	2619	80
chr12	51013839	51014550	2	1353	47
chr12	51154611	51155642	5	4422	156
chr12	51295209	51296111	2	1703	50
chr12	51320933	51322956	5	6172	221
chr12	51405055	51406383	5	4609	155
chr12	51407251	51408869	6	6827	235
chr12	51410533	51412715	3	3094	117
chr12	51413074	51415744	4	6045	209
chr12	51417648	51418722	8	6985	275
chr12	51420141	51421051	3	2202	81
chr12	51460870	51462152	6	6131	225
chr12	51591706	51593371	4	4472	156
chr12	51616223	51617037	2	1513	50
chr12	51639404	51640240	2	1488	50
chr12	51641459	51642119	2	1280	47
chr12	51794531	51795475	2	1672	54
chr12	52215539	52217070	4	4657	159
chr12	52239799	52240680	2	1503	50
chr12	52387612	52388625	2	1784	61
chr12	52418345	52419288	2	1604	50
chr12	52429713	52430853	2	1305	43
chr12	52457509	52458428	2	1685	48
chr12	52474945	52475765	2	1567	55
chr12	52511377	52512465	6	5421	190
chr12	52558003	52559582	2	2216	75
chr12	53061061	53062050	3	2677	99
chr12	53295945	53296945	3	2604	88
chr12	53298540	53300112	4	3750	113
chr12	53341439	53342765	3	2195	68
chr12	53359461	53360322	2	1407	48
chr12	53401595	53403643	8	11903	424
chr12	53404222	53405088	2	1715	62
chr12	53406019	53407177	8	7443	265
chr12	53407458	53408594	5	5024	194
chr12	53432057	53433264	2	2060	67
chr12	53448194	53449140	2	1545	51
chr12	53452634	53453561	2	1783	60
chr12	53467338	53468759	5	4952	170
chr12	53471647	53472701	2	1789	56
chr12	53498526	53499450	2	1638	48
chr12	53506187	53507671	2	2454	85
chr12	53551767	53552657	2	1492	50
chr12	53563634	53566151	3	4460	151
chr12	53591042	53592442	2	2246	78
chr12	53660550	53661915	2	1607	55
chr12	53688139	53689313	2	2059	86
chr12	53702797	53703702	2	1591	53
chr12	53715918	53717254	2	2135	76
chr12	53759745	53761086	3	3344	131
chr12	53762382	53764676	8	10757	464
chr12	53765241	53766291	3	2657	91
chr12	53771593	53773061	3	2208	73
chr12	53777561	53780079	7	11130	423
chr12	53780228	53782078	2	2118	72
chr12	53785055	53786014	2	1670	55
chr12	53789340	53790649	3	3094	119
chr12	53791032	53791948	3	2363	87
chr12	53797165	53798476	7	6453	231
chr12	53810436	53812193	2	2669	78
chr12	53831131	53832974	7	7377	272
chr12	53835779	53837187	4	4016	146
chr12	53849519	53850404	2	1558	54
chr12	53851337	53853014	2	2357	72
chr12	53866662	53867524	2	1574	50
chr12	53876076	53877808	4	3959	130
chr12	54015484	54016326	2	1586	51
chr12	54613878	54615375	2	2205	66
chr12	54662517	54663372	2	1540	54
chr12	54668130	54669640	6	5425	172
chr12	54670506	54671609	5	4484	162
chr12	54681082	54683480	8	13575	650
chr12	54683860	54686989	6	8349	306
chr12	54698628	54701055	5	6779	258
chr12	54704114	54705096	2	1795	68
chr12	54713994	54715032	8	6701	258
chr12	54716722	54718597	4	4491	154
chr12	54719316	54720314	2	1752	61
chr12	54721659	54722648	3	2572	92
chr12	54729850	54730860	2	1940	72
chr12	54805182	54807120	2	2549	102
chr12	54807656	54809188	7	7071	244
chr12	56114723	56117363	7	11534	403
chr12	56120148	56121791	4	4765	166
chr12	56198680	56199778	4	3644	122
chr12	56204036	56205108	6	5435	202
chr12	56308686	56310761	2	2905	93
chr12	56321873	56323742	5	5995	238
chr12	56388731	56389579	3	2361	79
chr12	56393084	56395171	3	3992	142
chr12	56399828	56401134	4	4127	138
chr12	56406807	56408431	2	3042	94
chr12	56408681	56409785	3	2802	90
chr12	56412440	56414028	2	2285	68
chr12	56440874	56442042	2	2040	77
chr12	56523391	56524770	6	6964	280
chr12	56540259	56541599	3	3093	102
chr12	56549977	56551473	6	6713	221
chr12	56556996	56557913	3	2288	75
chr12	56600020	56600751	3	1934	65
chr12	56609083	56610039	2	1563	52
chr12	56612723	56613680	2	1591	54
chr12	56615891	56618082	6	10095	383
chr12	56618419	56619426	3	2387	84
chr12	56628204	56629234	3	2741	85
chr12	56630802	56631965	2	1853	60
chr12	56635345	56636293	3	2612	88
chr12	56636557	56638691	6	7383	274
chr12	56650611	56651363	2	1174	41
chr12	56661224	56662216	3	2774	95
chr12	56686901	56687978	2	1958	73
chr12	56694104	56695908	5	7259	295
chr12	56726119	56727301	7	6823	242
chr12	56754726	56755966	2	1960	65
chr12	56758415	56759445	2	1968	72
chr12	56841286	56842780	8	9230	411
chr12	56853053	56854547	3	3491	122
chr12	56862662	56863492	3	2231	85
chr12	56917991	56920107	2	2690	98
chr12	57020760	57021808	2	1923	65
chr12	57027179	57028119	2	1832	65
chr12	57061266	57062649	2	2351	86
chr12	57062762	57063766	3	2410	81
chr12	57068013	57070250	8	12720	491
chr12	57073064	57078156	8	31380	1281
chr12	57078792	57080415	8	10795	520
chr12	57083080	57084212	6	5483	214
chr12	57109280	57110228	2	1548	56
chr12	57116006	57116894	3	2093	81
chr12	57119462	57120724	6	5621	202
chr12	57146258	57147268	4	3396	107
chr12	57326876	57327962	2	1652	58
chr12	57470720	57471555	2	1506	52
chr12	57484072	57486146	4	4509	161
chr12	57487992	57490960	6	6687	217
chr12	57495904	57498811	4	4977	167
chr12	57527656	57529189	6	6713	254
chr12	57531970	57535012	4	5788	189
chr12	57535783	57536679	2	1560	53
chr12	57558716	57560081	5	4731	161
chr12	57563473	57564342	2	1363	45
chr12	57565747	57566511	2	1443	48
chr12	57566599	57567866	2	1888	58
chr12	57568707	57570405	8	10358	426
chr12	57571494	57572658	2	1992	72
chr12	57580667	57581668	2	1820	60
chr12	57584034	57585547	7	7270	261
chr12	57605464	57606505	3	2480	82
chr12	57627564	57629653	7	9217	362
chr12	57638728	57639826	3	2796	98
chr12	57652726	57653755	5	4434	148
chr12	57712836	57714181	3	3401	118
chr12	57734802	57735798	2	1731	73
chr12	57767807	57768918	2	1913	79
chr12	57822298	57823756	4	4388	143
chr12	57880835	57881866	5	4441	159
chr12	57914700	57915955	4	3606	128
chr12	57917635	57919185	3	3696	131
chr12	58086665	58087642	3	2394	80
chr12	58141381	58143252	4	4377	156
chr12	58207281	58209259	3	3216	106
chr12	58210395	58211693	3	3032	90
chr12	58223015	58225469	4	6646	248
chr12	58225710	58227907	4	5350	186
chr12	58232672	58235413	8	12881	479
chr12	58237173	58238293	6	5857	210
chr12	58289416	58290280	2	1560	49
chr12	58335773	58336964	6	5765	254
chr12	62604807	62605573	2	1276	46
chr12	62626023	62627042	3	2737	86
chr12	62655518	62656860	3	3007	110
chr12	62657570	62658342	5	3185	122
chr12	62739286	62740241	3	2335	81
chr12	63186884	63187854	2	1566	49
chr12	64208739	64209626	2	1508	50
chr12	64799084	64800645	8	7744	289
chr12	64961152	64962488	3	3515	125
chr12	64993110	64993886	2	1408	44
chr12	65007105	65007943	2	1587	49
chr12	65011225	65012720	2	2201	69
chr12	65013306	65013985	2	1331	43
chr12	65016453	65017332	2	1641	49
chr12	65054272	65055204	2	1561	53
chr12	65061904	65063033	3	2795	94
chr12	65072983	65075136	5	6888	233
chr12	65075299	65077028	5	5852	210
chr12	65153560	65154649	6	5702	209
chr12	66356490	66357185	4	2504	89
chr12	66561949	66562762	3	2150	71
chr12	66563720	66564779	6	4928	192
chr12	66582048	66582995	5	3740	132
chr12	68762433	68763758	8	7512	265
chr12	69006211	69007613	8	8717	363
chr12	69009409	69010761	7	6857	224
chr12	69013996	69014947	2	1516	52
chr12	69140647	69141643	3	2757	94
chr12	69180028	69181021	2	1593	48
chr12	69198562	69200004	3	2836	108
chr12	69200019	69201135	6	6023	235
chr12	69203891	69205222	4	3816	131
chr12	69283088	69284027	3	2385	73
chr12	69402237	69402841	2	1098	43
chr12	69636500	69637455	6	5036	163
chr12	69638284	69639239	3	2301	68
chr12	69659189	69660090	2	1593	54
chr12	69754035	69755789	5	5139	193
chr12	69768399	69769253	4	3119	92
chr12	69863463	69864182	2	1307	47
chr12	69867360	69868241	2	1674	66
chr12	69886912	69887705	2	1471	52
chr12	69979837	69980848	2	1837	69
chr12	69999076	70000446	2	1719	54
chr12	70020772	70021877	2	1895	60
chr12	70029379	70030351	3	2650	84
chr12	70051043	70052071	4	3251	146
chr12	70059494	70061145	4	2901	103
chr12	72054941	72055947	2	1645	55
chr12	72078944	72079894	6	4423	147
chr12	72169074	72169895	2	1525	51
chr12	72232742	72233425	2	1274	40
chr12	76391464	76392451	2	1712	55
chr12	76430310	76431190	3	2169	73
chr12	77156681	77157595	2	1515	52
chr12	77160988	77161948	5	3985	137
chr12	77172816	77173601	2	1480	46
chr12	77174340	77175337	2	1742	57
chr12	77197988	77198866	7	4898	182
chr12	89719474	89720329	2	1464	44
chr12	89768897	89770453	4	4308	143
chr12	89771550	89772876	2	1797	59
chr12	89780577	89781567	2	1898	66
chr12	89787553	89789331	4	4251	165
chr12	89794501	89795514	2	1926	77
chr12	89796693	89797569	2	1697	61
chr12	89910272	89911004	2	1351	46
chr12	89916714	89918283	8	10307	441
chr12	90012789	90013633	3	2011	68
chr12	90065821	90066794	3	2554	87
chr12	92430603	92431513	2	1563	49
chr12	92471274	92472283	4	2979	103
chr12	92529100	92530384	3	2624	90
chr12	92544137	92545103	4	3194	108
chr12	92946358	92947763	2	2508	81
chr12	92968245	92968972	2	1355	44
chr12	93271059	93271886	2	1351	49
chr12	93514578	93515405	2	1438	44
chr12	93530145	93531223	2	1837	59
chr12	93637993	93639717	3	2597	96
chr12	93710573	93711464	2	1688	63
chr12	93729106	93730092	2	1787	59
chr12	93764518	93765889	7	5719	202
chr12	93766152	93767577	4	3736	126
chr12	93770078	93771111	4	3545	129
chr12	93776143	93779272	8	16054	606
chr12	93784802	93785932	5	4587	183
chr12	93791055	93791871	3	2114	73
chr12	93796835	93798043	2	1813	54
chr12	93827567	93828338	2	1407	43
chr12	93832819	93833637	3	2044	70
chr12	94071633	94073722	4	3532	119
chr12	94558324	94559792	3	2530	89
chr12	94579242	94580736	3	3544	128
chr12	94657623	94658769	2	1561	52
chr12	94673395	94674218	2	1404	46
chr12	94683405	94684026	2	1147	39
chr12	95465458	95466661	4	3678	136
chr12	95637866	95638632	3	2086	75
chr12	95639737	95640596	2	1430	51
chr12	95799583	95800726	3	3003	128
chr12	95801531	95802687	2	2135	82
chr12	95822475	95823451	4	3156	110
chr12	96021081	96022388	8	7436	323
chr12	96028187	96028954	2	1427	53
chr12	96337460	96339053	2	2913	99
chr12	96363771	96365721	4	5709	175
chr12	96389049	96389916	3	2101	77
chr12	96612197	96613763	3	2905	92
chr12	96616980	96618056	2	2002	75
chr12	96620621	96621457	2	1379	47
chr12	96627594	96628599	2	1897	65
chr12	96629652	96630701	3	2803	100
chr12	96634083	96635139	2	1632	58
chr12	96636015	96637432	3	2980	92
chr12	96760602	96761236	2	1262	40
chr12	96766783	96768204	4	4677	167
chr12	96785607	96786760	2	2187	87
chr12	96795900	96796569	2	1203	46
chr12	96827662	96828524	3	2191	79
chr12	96894269	96895805	2	2379	87
chr12	97301690	97302908	2	1668	58
chr12	98907076	98907995	2	1525	57
chr12	98910945	98916283	8	34816	1511
chr12	98917102	98918589	2	2226	75
chr12	98985841	98986961	4	3547	124
chr12	100536695	100537642	2	1595	60
chr12	100583635	100584559	2	1469	48
chr12	100595095	100596166	7	5886	216
chr12	100953729	100954629	2	1659	54
chr12	102092501	102093806	8	8094	343
chr12	102099418	102100342	4	3032	115
chr12	102271770	102273772	2	2622	82
chr12	103272476	103273389	2	1718	62
chr12	104193007	104195060	5	5903	194
chr12	104202267	104203974	2	2425	84
chr12	104341718	104343223	3	2660	86
chr12	104357730	104358567	3	2152	70
chr12	104367877	104369021	4	3471	122
chr12	104460234	104460999	2	1459	49
chr12	104508810	104509459	2	1228	40
chr12	104694029	104695082	3	2341	77
chr12	104696025	104697105	8	7544	344
chr12	104697453	104698629	5	4639	167
chr12	104879257	104880836	2	2602	98
chr12	104887677	104889209	2	2817	102
chr12	104911744	104912644	2	1502	46
chr12	104971210	104972637	3	2898	99
chr12	104975412	104976848	3	3134	110
chr12	104982036	104983044	3	2543	81
chr12	104990433	104991795	3	3480	125
chr12	105062981	105063984	2	1713	58
chr12	105065166	105066213	2	1682	50
chr12	105116023	105117223	2	1770	65
chr12	105478450	105479198	2	1241	39
chr12	105516378	105517201	2	1427	50
chr12	105590730	105591877	4	3465	121
chr12	105592803	105594116	4	4306	152
chr12	105594931	105595664	2	1399	46
chr12	105615240	105616539	8	7995	300
chr12	105630230	105631053	2	1502	52
chr12	105837602	105838502	2	1324	48
chr12	106142222	106143419	2	1854	70
chr12	106234231	106235233	3	2588	91
chr12	106237648	106238540	2	1717	60
chr12	106299499	106300453	3	2370	91
chr12	106324555	106325681	2	2103	77
chr12	106387606	106388451	2	1335	47
chr12	106476069	106477113	2	2083	79
chr12	106489954	106491491	2	2299	78
chr12	106508863	106509893	2	1673	51
chr12	106539194	106540159	2	1559	47
chr12	106638682	106640843	7	8830	330
chr12	106668912	106669780	4	3005	103
chr12	106752347	106753799	7	7343	268
chr12	107166845	107167837	3	2488	84
chr12	107347867	107349210	6	6824	267
chr12	107371737	107372674	3	2334	81
chr12	107374470	107375215	3	1882	57
chr12	107379115	107380321	4	4022	160
chr12	107422616	107423477	3	2355	73
chr12	107809552	107810547	2	1607	51
chr12	108697986	108698964	2	1700	53
chr12	108705027	108706878	5	4804	162
chr12	109022513	109025279	4	5790	210
chr12	109037468	109039009	2	2401	89
chr12	109084389	109085293	2	1657	53
chr12	109086448	109088296	4	4626	178
chr12	109106930	109107956	3	2681	90
chr12	109126289	109128220	4	5920	223
chr12	109176458	109177530	2	1966	70
chr12	109205567	109206950	3	3418	126
chr12	109211766	109213529	5	6181	205
chr12	109221185	109222129	2	1761	58
chr12	109230716	109231657	2	1518	46
chr12	109234108	109235585	2	2524	94
chr12	109245849	109246721	2	1614	54
chr12	109246878	109247938	2	1664	69
chr12	109537082	109538087	3	2799	97
chr12	109549015	109549718	2	1286	42
chr12	109550262	109551906	3	2827	85
chr12	109611481	109612256	2	1460	48
chr12	109630797	109631994	2	1384	44
chr12	109636460	109638548	4	4730	169
chr12	109886040	109887069	2	1754	55
chr12	109887687	109889677	4	4592	153
chr12	109899261	109900282	2	1895	63
chr12	109970463	109971809	5	5138	187
chr12	109995181	109997245	4	4459	152
chr12	110009758	110010779	6	5101	200
chr12	110012032	110012991	2	1620	61
chr12	110019049	110020390	3	2888	94
chr12	110025479	110027467	2	3276	128
chr12	110035655	110037849	6	6840	240
chr12	110145613	110147477	2	2947	119
chr12	110177644	110179107	3	3221	96
chr12	110180186	110181060	2	1380	39
chr12	110362805	110364212	4	4074	133
chr12	110384728	110385564	2	1362	42
chr12	110405932	110406925	2	1745	58
chr12	110459918	110460592	2	1310	45
chr12	110473898	110475049	5	4410	144
chr12	110477615	110478780	5	4053	140
chr12	110542078	110543122	2	1766	60
chr12	110545115	110546559	3	3359	116
chr12	110683608	110684790	2	2014	74
chr12	110691352	110692284	2	1550	48
chr12	110740802	110741839	2	1774	65
chr12	110768522	110769732	2	1964	72
chr12	110790710	110791642	2	1750	59
chr12	110839764	110840796	4	3811	134
chr12	110886263	110887654	6	6225	250
chr12	110907079	110908591	4	4352	140
chr12	110913432	110914228	2	1383	42
chr12	110938354	110939246	2	1736	61
chr12	111017997	111019560	3	3374	120
chr12	111136131	111138291	5	5404	195
chr12	111169920	111171433	2	2051	75
chr12	111172013	111173949	5	7348	267
chr12	111176124	111176987	2	1570	50
chr12	111796957	111798229	2	2292	87
chr12	111798288	111800738	2	3421	125
chr12	111840767	111842829	5	6029	220
chr12	111847779	111848695	2	1584	55
chr12	111866896	111868003	6	4815	166
chr12	111869304	111870578	4	4269	170
chr12	111871829	111873998	4	5696	190
chr12	111992745	111993513	2	1367	39
chr12	112013585	112016204	8	11641	428
chr12	112017058	112018303	4	4221	163
chr12	112019137	112020344	6	5746	205
chr12	112024093	112024931	3	2167	79
chr12	112025347	112027351	5	5974	227
chr12	112027562	112030790	5	10018	365
chr12	112032662	112033814	4	3305	107
chr12	112038398	112039468	3	3096	108
chr12	112073291	112074273	2	1667	55
chr12	112075700	112076757	2	1688	55
chr12	112170134	112172579	6	7393	251
chr12	112186063	112187534	2	2036	60
chr12	112203494	112204510	4	3327	123
chr12	112209294	112211330	5	5109	178
chr12	112212369	112213436	3	2839	104
chr12	112214465	112216740	3	4490	151
chr12	112225393	112226387	2	1805	64
chr12	112229250	112230722	7	7487	332
chr12	112281349	112282301	2	1705	58
chr12	112316084	112317000	2	1416	44
chr12	112452020	112453546	3	2893	106
chr12	112535020	112535995	2	1616	49
chr12	112536238	112537142	2	1757	53
chr12	112547145	112548267	6	5653	195
chr12	112548541	112549555	6	5489	191
chr12	112574292	112575235	2	1616	50
chr12	112760509	112761230	2	1193	41
chr12	112764645	112765915	5	3324	123
chr12	112801436	112802532	4	3699	126
chr12	112810638	112811912	3	2744	88
chr12	112812611	112813494	4	3040	102
chr12	112817740	112819255	2	2622	91
chr12	112847388	112848231	3	2078	73
chr12	112854011	112854918	3	2162	71
chr12	112859932	112860797	3	2100	72
chr12	113598966	113599592	2	1166	40
chr12	113621273	113622778	2	2204	80
chr12	113624318	113626029	2	1726	55
chr12	113630875	113631529	2	1262	45
chr12	113661194	113663873	8	12159	476
chr12	113664200	113665231	2	1718	67
chr12	113670633	113671925	2	1875	65
chr12	113677660	113678579	2	1729	70
chr12	113684086	113685094	3	2497	83
chr12	113685098	113686635	4	4220	138
chr12	113696557	113697562	2	1860	63
chr12	113707906	113711007	6	9638	365
chr12	113723744	113725164	4	3478	120
chr12	113734326	113735622	6	5841	203
chr12	113736226	113738039	3	4919	175
chr12	113770425	113772227	5	5409	197
chr12	113795289	113796285	6	5029	189
chr12	113811664	113812566	5	3919	140
chr12	113841717	113842636	2	1672	57
chr12	113852918	113854307	2	1433	46
chr12	114202182	114203188	2	1842	64
chr12	114289895	114290993	4	3534	114
chr12	114337477	114338662	4	4169	161
chr12	114371103	114373091	5	5727	195
chr12	116497695	116498321	2	1225	40
chr12	116568953	116570312	7	7700	279
chr12	116583487	116584352	2	1368	47
chr12	116598180	116599535	4	3468	132
chr12	116602946	116603650	3	1792	64
chr12	116630320	116631194	2	1418	50
chr12	116634832	116635649	3	2082	71
chr12	116676205	116677341	7	5932	265
chr12	116681475	116683062	5	4492	154
chr12	116697756	116698599	2	1548	48
chr12	116698740	116699618	2	1657	55
chr12	116707771	116709393	7	6636	230
chr12	116715935	116717213	3	2824	111
chr12	116751968	116753353	2	2333	77
chr12	116755609	116756673	2	1820	67
chr12	116774148	116775581	4	3812	134
chr12	116801114	116801842	2	1284	43
chr12	116808026	116809554	4	3569	117
chr12	116810529	116812136	4	4362	169
chr12	116824082	116825531	4	4096	139
chr12	116827254	116828533	2	1492	44
chr12	116841789	116842782	2	1915	68
chr12	116851892	116853350	2	2354	70
chr12	116869907	116871439	3	3525	114
chr12	116874373	116876265	2	3188	107
chr12	116885899	116887270	2	2110	71
chr12	116930187	116931271	2	1930	71
chr12	116940305	116941372	2	1659	55
chr12	116995864	116998111	7	9370	332
chr12	117035988	117037512	5	5658	203
chr12	117037586	117038352	2	1311	44
chr12	117072854	117073973	2	1956	76
chr12	117097597	117098702	3	2916	100
chr12	117098725	117099983	3	2346	77
chr12	117112831	117114035	4	3693	128
chr12	117442989	117443877	4	2728	93
chr12	117447946	117449445	2	1516	55
chr12	117470747	117473224	5	8178	306
chr12	117474988	117475941	2	1786	63
chr12	117476210	117477370	3	3055	106
chr12	117477460	117481803	6	15139	565
chr12	117481854	117483105	6	6238	236
chr12	117484056	117485468	4	4844	185
chr12	117486095	117487609	5	5373	200
chr12	117514067	117514933	2	1559	51
chr12	117532152	117533685	2	2380	101
chr12	117558283	117559333	2	1812	62
chr12	117577654	117581163	5	7703	263
chr12	117588583	117589571	3	2213	72
chr12	117592674	117594020	6	5999	236
chr12	117625896	117627186	2	1978	64
chr12	118497727	118498550	3	1939	58
chr12	118563888	118565281	4	3468	108
chr12	118568763	118570153	5	5094	180
chr12	118572369	118573761	7	7480	314
chr12	118588318	118589091	2	1191	47
chr12	120106401	120108037	7	9484	427
chr12	120109028	120109951	2	1712	63
chr12	120123053	120125258	4	4745	164
chr12	120127497	120129151	3	2832	102
chr12	120528789	120529712	2	1828	57
chr12	120530713	120531967	5	4814	163
chr12	120555784	120557352	2	2129	65
chr12	120632633	120634133	6	6468	224
chr12	120642387	120643287	2	1700	53
chr12	120652389	120654323	5	6945	261
chr12	120654414	120655715	4	3582	118
chr12	120661631	120664619	8	16095	571
chr12	120667376	120668742	4	4355	167
chr12	120672850	120674428	2	2124	72
chr12	120680352	120681412	2	1688	53
chr12	120686363	120687717	2	1516	46
chr12	120701975	120703065	3	2735	92
chr12	120758316	120759308	2	1852	59
chr12	120839244	120840048	2	1424	46
chr12	120903983	120906244	3	4825	171
chr12	120907958	120910009	3	3444	110
chr12	120924696	120926386	5	5503	190
chr12	120965448	120966591	2	2122	78
chr12	120973446	120974607	6	6134	253
chr12	120974713	120976249	7	7119	262
chr12	120978518	120980352	7	9589	363
chr12	120987588	120988891	4	3250	103
chr12	120989133	120991427	2	2929	97
chr12	121128595	121130276	7	7635	280
chr12	121130371	121131223	2	1473	51
chr12	121163733	121164814	6	5038	189
chr12	121165037	121166632	5	6233	215
chr12	121179169	121180513	5	5189	184
chr12	121198272	121200105	3	4165	152
chr12	121266687	121267709	2	1648	61
chr12	121331470	121333235	6	7470	288
chr12	121337767	121339559	2	2511	84
chr12	121342529	121343710	4	4081	148
chr12	121397724	121400334	3	5136	162
chr12	121402699	121406396	6	10638	377
chr12	121411884	121413128	2	1839	61
chr12	121414752	121415909	2	2049	78
chr12	121419267	121420890	3	3994	151
chr12	121565314	121566689	2	2150	63
chr12	121575849	121576536	2	1305	44
chr12	121627188	121628210	2	1545	55
chr12	121640279	121641671	3	3313	123
chr12	121646353	121647809	3	3011	98
chr12	121648327	121649821	3	3177	115
chr12	121655607	121657260	6	6782	240
chr12	121659187	121660269	4	3195	111
chr12	121671307	121672094	3	1820	64
chr12	121702951	121704668	2	2721	85
chr12	121790870	121791788	2	1693	73
chr12	121880367	121882939	7	13394	501
chr12	121889895	121891224	4	4011	143
chr12	121951669	121952549	2	1633	50
chr12	122027403	122028544	3	2942	119
chr12	122063203	122064238	3	2698	88
chr12	122065306	122067376	5	5579	191
chr12	122070297	122071552	4	2907	98
chr12	122072046	122073055	2	1574	62
chr12	122083892	122084805	2	1443	44
chr12	122090685	122091605	2	1555	49
chr12	122097555	122098480	2	1664	53
chr12	122102815	122103788	2	1550	56
chr12	122148983	122150130	4	4070	164
chr12	122151209	122152966	7	9084	369
chr12	122171525	122172474	2	1805	65
chr12	122174589	122175849	5	4608	171
chr12	122177498	122178442	2	1869	76
chr12	122179787	122181210	2	2723	97
chr12	122185906	122187814	4	5717	200
chr12	122207072	122208883	7	8649	340
chr12	122215987	122217786	3	3856	134
chr12	122218219	122220222	5	5478	195
chr12	122223507	122225110	3	2647	88
chr12	122227765	122228824	2	1961	77
chr12	122229600	122231262	5	6390	211
chr12	122233529	122237460	8	18184	748
chr12	122247414	122249607	7	11316	479
chr12	122250408	122252029	7	8399	349
chr12	122260567	122261278	2	1267	42
chr12	122264297	122265913	4	5475	194
chr12	122277745	122278807	3	2871	85
chr12	122278910	122279923	3	2494	83
chr12	122280505	122282145	3	3502	99
chr12	122293911	122295421	2	2028	62
chr12	122296008	122296824	2	1530	50
chr12	122298348	122299208	2	1588	47
chr12	122309364	122310986	6	7856	292
chr12	122311098	122311943	2	1533	51
chr12	122313440	122315126	3	3688	138
chr12	122322649	122323451	2	1331	41
chr12	122329102	122330089	2	1691	52
chr12	122330771	122331569	2	1480	47
chr12	122355159	122356595	6	6305	244
chr12	122361605	122362920	2	2103	69
chr12	122461508	122462835	7	7169	311
chr12	122466721	122468659	3	2648	92
chr12	122491660	122493310	2	3138	117
chr12	122501933	122503361	3	3325	124
chr12	122514833	122516263	5	5099	162
chr12	122518507	122519937	3	3134	95
chr12	122522365	122523648	2	2358	68
chr12	122524104	122526442	7	10172	369
chr12	122580553	122582062	8	10384	433
chr12	122582620	122584094	8	8703	390
chr12	122598100	122598794	2	1190	39
chr12	122602529	122604425	3	3154	101
chr12	122606859	122608003	2	2022	81
chr12	122609180	122610648	2	1572	56
chr12	122617217	122618556	2	1920	65
chr12	122690584	122691863	4	4266	164
chr12	122708539	122710034	4	4118	143
chr12	122752716	122753739	4	3463	124
chr12	122764272	122765188	3	2570	80
chr12	122866021	122867082	2	2002	74
chr12	122884127	122885965	7	8075	307
chr12	122889214	122890651	3	3486	129
chr12	122901577	122902649	2	1897	60
chr12	122904187	122905687	2	1720	54
chr12	122908914	122910551	3	3432	114
chr12	122915847	122917397	2	2401	89
chr12	122982251	122983356	7	5718	215
chr12	122983404	122984839	8	9334	394
chr12	123007591	123008375	2	1299	50
chr12	123076757	123077770	2	1814	61
chr12	123128557	123129838	3	2747	89
chr12	123214407	123216875	3	4250	153
chr12	123325372	123328030	4	6381	243
chr12	123344098	123348594	7	19307	737
chr12	123349120	123353999	8	24421	956
chr12	123355140	123356055	2	1562	55
chr12	123356847	123358394	3	4111	155
chr12	123364669	123366080	6	5708	206
chr12	123372312	123373328	2	1891	70
chr12	123373405	123374496	5	4590	157
chr12	123380590	123383010	3	4602	163
chr12	123447634	123450403	7	10331	344
chr12	123456649	123458947	5	5437	199
chr12	123466100	123469015	4	6599	240
chr12	123469070	123472839	6	9546	360
chr12	123479768	123480705	2	1554	57
chr12	123484271	123485484	4	3690	128
chr12	123559472	123560949	2	2317	84
chr12	123561476	123562955	2	2786	100
chr12	123578724	123580193	2	2458	95
chr12	123596754	123597706	2	1665	52
chr12	123625808	123627213	3	2919	91
chr12	123636064	123637248	5	4868	171
chr12	123718540	123720552	4	4050	140
chr12	123735110	123736273	3	2861	107
chr12	123742233	123743380	5	5056	194
chr12	123749348	123754465	7	18463	704
chr12	123844760	123848086	8	16385	617
chr12	123866406	123868244	5	6104	240
chr12	123869860	123872560	5	6986	264
chr12	123874403	123875675	3	3394	121
chr12	123882479	123883957	6	6311	247
chr12	123932330	123933728	3	3191	123
chr12	123941710	123942648	3	2149	73
chr12	123943133	123944153	3	2595	82
chr12	123955601	123956670	2	1878	63
chr12	123959329	123960707	2	2209	85
chr12	123997606	123999151	4	4634	192
chr12	124003896	124005456	2	2905	99
chr12	124065787	124067017	3	3297	115
chr12	124084766	124086457	6	6670	236
chr12	124105450	124106402	2	1782	54
chr12	124201430	124202268	2	1382	44
chr12	124229163	124230080	2	1432	50
chr12	124392843	124394346	2	2768	104
chr12	124396955	124398125	4	3973	141
chr12	124433307	124436143	6	9363	325
chr12	124491044	124491945	2	1617	58
chr12	124509054	124510511	4	4407	148
chr12	124608873	124609843	2	1560	56
chr12	124612798	124614068	4	4011	135
chr12	124616370	124617220	2	1546	43
chr12	124654162	124654913	2	1392	49
chr12	124668067	124669808	3	2548	84
chr12	124670730	124672150	2	2088	79
chr12	124673387	124674367	2	1713	63
chr12	124701681	124702589	2	1459	50
chr12	124772833	124774804	3	3662	132
chr12	124786840	124789091	4	4314	145
chr12	124812407	124814083	5	6514	240
chr12	124818494	124820773	5	6078	211
chr12	124831932	124833667	2	2654	102
chr12	124836900	124839961	7	12162	448
chr12	124844050	124847263	7	12077	428
chr12	124847546	124848541	2	1927	64
chr12	124851989	124857216	8	26136	1087
chr12	124858622	124860858	4	5681	208
chr12	124862860	124863926	3	2768	95
chr12	124865925	124867479	4	3863	140
chr12	124868346	124871717	8	10881	455
chr12	124871736	124873343	4	4964	170
chr12	124874443	124878261	6	12865	501
chr12	124879623	124880629	3	2665	89
chr12	124880986	124884551	8	18855	742
chr12	124887598	124889338	2	2999	100
chr12	124893099	124894359	3	2943	102
chr12	124895193	124896791	2	1958	71
chr12	124899378	124901097	3	3110	110
chr12	124902113	124904467	4	5450	191
chr12	124906238	124909905	8	11906	419
chr12	124912704	124914535	4	5064	180
chr12	124922335	124923566	2	1750	56
chr12	124929438	124930836	7	7887	306
chr12	124934097	124936243	3	3876	143
chr12	124936877	124940007	5	8027	290
chr12	124941693	124943162	2	2595	88
chr12	124946551	124948720	4	6240	242
chr12	124963875	124967016	7	11602	399
chr12	124967083	124969313	6	6788	243
chr12	124969527	124972330	8	12923	506
chr12	124974429	124984293	8	45663	1725
chr12	124984383	124987041	7	9806	360
chr12	124988365	124990948	4	7302	283
chr12	124992301	124994281	3	4404	156
chr12	124994376	124996551	4	4960	181
chr12	124999551	125001150	3	2938	105
chr12	125001533	125005321	6	13620	528
chr12	125007237	125008714	2	2391	79
chr12	125008872	125010626	3	2503	91
chr12	125011299	125012990	4	4829	167
chr12	125022002	125025027	8	16566	679
chr12	125027679	125029229	3	3393	112
chr12	125029827	125031917	7	10340	427
chr12	125033050	125034926	6	6917	240
chr12	125035095	125036420	5	5040	176
chr12	125037345	125042541	8	23629	867
chr12	125044488	125049075	7	11958	418
chr12	125053179	125054649	2	1549	54
chr12	125075360	125077889	2	3649	136
chr12	125086987	125091587	5	10312	384
chr12	125091828	125094749	6	12256	456
chr12	125102909	125103825	2	1767	62
chr12	125114020	125116243	3	4193	162
chr12	125116563	125119113	4	4782	179
chr12	125147424	125148685	2	2060	63
chr12	125160097	125161278	3	2948	104
chr12	125161623	125162621	3	2116	68
chr12	125162715	125164981	3	4360	165
chr12	125165131	125167745	5	7215	266
chr12	125197297	125198501	2	2051	77
chr12	125211699	125212924	2	1871	63
chr12	125218289	125219376	2	1951	60
chr12	125226426	125227500	2	1890	67
chr12	125228088	125229206	2	2025	73
chr12	125232946	125233871	2	1682	60
chr12	125235444	125236522	2	1674	57
chr12	125244185	125245507	2	2020	70
chr12	125258073	125259556	3	3284	90
chr12	125262305	125264847	6	10839	389
chr12	125280595	125281616	2	1680	65
chr12	125281809	125283514	5	5797	231
chr12	125288215	125289700	3	2632	85
chr12	125290047	125291455	3	3480	128
chr12	125291835	125293063	5	5219	210
chr12	125302995	125305480	7	9016	339
chr12	125305619	125306490	2	1687	60
chr12	125307623	125308573	2	1504	54
chr12	125308712	125310882	5	6442	247
chr12	125311346	125313299	6	8176	308
chr12	125317414	125321080	8	18891	721
chr12	125322112	125324330	6	9422	328
chr12	125324645	125331527	7	23868	938
chr12	125332066	125333582	2	1974	69
chr12	125333637	125334560	3	2454	94
chr12	125335467	125342409	8	28879	1110
chr12	125345620	125347713	7	9944	371
chr12	125348685	125349828	5	4701	163
chr12	125351036	125352619	6	7617	260
chr12	125355468	125357057	5	5425	190
chr12	125357962	125359598	4	4706	167
chr12	125365696	125367178	2	2467	91
chr12	125368009	125369428	2	2379	78
chr12	125370999	125372257	2	2130	67
chr12	125372847	125374060	7	6724	239
chr12	125379592	125381902	2	3126	114
chr12	125382954	125384667	2	2531	94
chr12	125385723	125387122	3	3269	98
chr12	125388879	125390653	3	3339	132
chr12	125394043	125395312	2	1954	59
chr12	125396937	125398393	6	6256	228
chr12	125420197	125421199	2	1736	77
chr12	125473676	125474486	2	1524	47
chr12	125534956	125535823	2	1671	55
chr12	125575440	125577272	4	5382	186
chr12	125577690	125579361	4	3927	142
chr12	127630813	127631586	2	1323	45
chr12	129301918	129302978	2	1546	51
chr12	129305958	129307419	3	2788	96
chr12	129337087	129338055	3	2472	70
chr12	129389834	129390764	2	1453	44
chr12	129416488	129418014	3	3667	120
chr12	129459683	129460837	2	1756	55
chr12	131310027	131311559	8	8711	341
chr12	131316211	131318166	5	6887	227
chr12	131319978	131320723	3	2014	76
chr12	131322215	131323290	3	2457	79
chr12	131355032	131356209	5	4396	142
chr12	131362738	131365408	5	4235	149
chr12	131434056	131434905	2	1399	46
chr12	131436112	131437353	3	3229	121
chr12	131438903	131441383	4	4189	133
chr12	131442742	131443971	2	2177	84
chr12	131456309	131458220	7	7136	224
chr12	131466264	131467715	3	2709	104
chr12	131471360	131472670	2	2091	65
chr12	131476808	131477785	3	2434	89
chr12	131490003	131491186	2	2075	77
chr12	131492427	131494214	5	5516	190
chr12	131495706	131497993	7	8808	341
chr12	131502337	131504385	7	8559	313
chr12	131510452	131513839	5	10385	367
chr12	131526634	131527678	4	3486	125
chr12	131531349	131533252	4	4941	184
chr12	131541042	131542536	2	2506	85
chr12	131587786	131589249	2	2252	83
chr12	131706596	131707434	3	1900	60
chr12	131715239	131716327	3	2639	94
chr12	132146745	132147505	2	1463	49
chr12	132239622	132240707	4	3296	111
chr12	132316867	132317911	2	1739	58
chr12	132324585	132325951	2	1781	68
chr12	132337087	132338144	3	2718	102
chr12	132344229	132345382	4	3745	143
chr12	132346770	132347820	3	2581	84
chr12	132377003	132378799	3	3492	133
chr12	132380807	132382137	2	1614	53
chr12	132395015	132395973	3	2489	74
chr12	132396439	132398767	3	3922	128
chr12	132403183	132404954	4	3888	135
chr12	132408744	132410179	3	3349	119
chr12	132412231	132413357	6	5819	221
chr12	132429042	132430064	4	3416	114
chr12	132433007	132434239	5	4719	174
chr12	132435202	132436487	6	6151	228
chr12	132470438	132471751	6	6230	215
chr12	132485352	132486408	7	6130	219
chr12	132535963	132537358	3	2913	106
chr12	132618017	132619196	3	2221	76
chr12	132636368	132637326	2	1708	53
chr12	132638387	132640455	8	9903	364
chr12	132644464	132645279	2	1380	45
chr12	132922060	132923488	4	4345	148
chr12	132974663	132975580	2	1512	42
chr12	132981300	132984544	2	4293	141
chr12	132991683	132993195	2	2356	81
chr12	133004109	133005033	2	1768	56
chr12	133007203	133011053	4	6454	215
chr12	133047632	133049189	2	2393	80
chr12	133061281	133062379	2	1477	46
chr12	133067915	133075016	8	39601	1623
chr12	133076201	133080118	8	23561	984
chr12	133080700	133085850	8	21651	793
chr12	133086360	133087768	3	3127	108
chr12	133089806	133091414	4	5182	172
chr12	133092551	133093738	6	5020	192
chr12	133096669	133100455	6	12029	403
chr12	133114211	133115838	4	4686	155
chr12	133131096	133132537	4	4624	160
chr12	133134323	133136358	5	6598	240
chr12	133138842	133139719	5	3615	132
chr12	133146012	133147310	5	4748	161
chr12	133147362	133149403	7	8036	311
chr12	133158382	133159835	2	2028	59
chr12	133177194	133179426	5	5593	200
chr12	133179543	133180589	2	1988	68
chr12	133180893	133183047	5	5595	192
chr12	133199296	133200573	2	2010	73
chr12	133214892	133215922	3	2545	89
chr12	133261442	133263394	8	13526	565
chr12	133265607	133267496	5	5678	211
chr12	133275876	133276856	2	1587	45
chr12	133282637	133283599	2	1489	52
chr12	133285484	133286899	3	3285	124
chr12	133291755	133293155	4	3242	121
chr12	133293675	133295107	7	6385	249
chr12	133295122	133296085	3	2379	81
chr12	133299501	133300730	3	2853	93
chr12	133306191	133306983	2	1455	47
chr12	133330764	133331809	7	5322	190
chr12	133333413	133334559	3	3099	105
chr12	133336298	133337652	6	6521	243
chr12	133339022	133341254	6	6489	217
chr12	133341614	133346646	8	18785	713
chr12	133349005	133350278	2	1954	61
chr12	133384086	133385152	4	3453	114
chr12	133411157	133412603	6	6362	238
chr12	133414151	133415696	2	1574	52
chr12	133435238	133436121	3	2355	90
chr13	20209202	20210479	5	4458	155
chr13	20342003	20343914	3	4057	140
chr13	20349031	20349836	3	1974	64
chr13	20351686	20352640	3	2177	73
chr13	20354781	20355866	8	7263	268
chr13	20356996	20357847	2	1488	49
chr13	20392067	20393473	2	1490	54
chr13	20548417	20549133	2	1299	53
chr13	20648368	20649279	2	1688	60
chr13	20693045	20695884	5	6715	248
chr13	20748509	20749619	2	1548	55
chr13	20762804	20764782	5	6001	201
chr13	20875816	20876888	3	2582	87
chr13	20923477	20924509	2	1965	73
chr13	21009831	21011331	4	3766	125
chr13	21049825	21050885	3	2659	90
chr13	21070814	21071529	2	1257	44
chr13	21077274	21078899	2	2765	104
chr13	21098127	21099214	5	4392	144
chr13	21100535	21101388	2	1560	51
chr13	21101391	21102228	2	1355	50
chr13	21131335	21132962	2	1765	71
chr13	21134588	21135493	4	2883	109
chr13	21346368	21347156	2	1529	50
chr13	21567440	21568396	2	1857	65
chr13	21572340	21573635	3	2953	113
chr13	21594749	21595989	2	1724	65
chr13	21597035	21598101	5	4096	131
chr13	21628093	21629144	2	1666	54
chr13	21633273	21634497	4	3920	140
chr13	21713235	21714102	2	1663	52
chr13	21748968	21750014	5	4119	147
chr13	21751394	21752450	5	4276	161
chr13	21938175	21939435	5	4675	164
chr13	21950985	21952250	6	6563	487
chr13	22075314	22076270	2	1615	62
chr13	22104503	22105396	4	2753	94
chr13	22122832	22123805	2	1621	55
chr13	22144671	22145760	4	3631	118
chr13	22153425	22154069	2	1134	40
chr13	22176881	22177813	4	2998	104
chr13	22407572	22408483	2	1571	52
chr13	23949810	23950641	2	1525	48
chr13	24182905	24184075	2	1871	70
chr13	24208747	24209644	2	1692	54
chr13	24211770	24212995	3	2942	99
chr13	24269896	24271112	6	5233	175
chr13	24637917	24639340	2	2391	83
chr13	24649667	24651111	2	1645	47
chr13	24742821	24743730	2	1488	53
chr13	24771227	24773301	2	2557	93
chr13	24774516	24775465	2	1408	43
chr13	24820276	24821860	4	4333	153
chr13	24845751	24847511	4	4643	166
chr13	24882423	24883363	2	1496	47
chr13	25084991	25086328	4	4045	139
chr13	25995454	25996347	2	1362	44
chr13	26552596	26553593	2	1203	36
chr13	26626102	26627056	2	1544	62
chr13	26759425	26760574	4	3139	113
chr13	26760923	26762134	3	2878	94
chr13	27272274	27273181	2	1588	54
chr13	27394394	27396589	5	7668	283
chr13	27524247	27526636	4	6409	270
chr13	27535608	27537125	7	7823	296
chr13	27538218	27539458	2	2195	76
chr13	27540707	27542933	5	7552	266
chr13	27551262	27552938	2	1919	64
chr13	27553383	27555399	2	2430	80
chr13	27556341	27557111	2	1493	57
chr13	27557497	27558799	5	4435	153
chr13	27564322	27565714	6	5323	187
chr13	27592264	27593214	2	1439	46
chr13	27704634	27705253	3	1587	55
chr13	27709110	27710001	2	1597	48
chr13	27742983	27744421	7	7305	267
chr13	27821916	27822789	3	2132	67
chr13	27831509	27832760	4	3663	114
chr13	27999831	28000828	2	1730	51
chr13	28022350	28023906	4	3507	117
chr13	28187007	28188136	2	1839	63
chr13	28192159	28193216	2	2093	82
chr13	28715009	28716085	2	1791	58
chr13	28890619	28891634	2	1804	69
chr13	29148460	29150198	7	9811	366
chr13	29157537	29158659	5	4530	146
chr13	29328491	29329569	5	4032	137
chr13	30085887	30087648	2	2372	80
chr13	30088257	30089306	2	1966	69
chr13	30122569	30123713	2	1463	47
chr13	30143570	30145133	6	6135	234
chr13	30151204	30153789	7	9232	328
chr13	30155951	30157781	7	9523	337
chr13	30167548	30168934	2	2054	63
chr13	30407649	30408273	2	1187	35
chr13	30528247	30529210	2	1870	61
chr13	30646284	30647251	2	1738	62
chr13	30687988	30688913	3	2443	86
chr13	30706720	30708337	5	5944	220
chr13	30870126	30871213	4	3436	107
chr13	30962536	30964175	7	8338	307
chr13	30982040	30983520	4	3081	101
chr13	31019054	31020051	2	1931	73
chr13	31032035	31033237	6	6097	248
chr13	31069428	31070166	2	1326	42
chr13	31101966	31103002	3	2375	77
chr13	31182725	31183868	3	2590	84
chr13	31188758	31189469	3	1933	63
chr13	31233759	31234988	2	1919	69
chr13	31236126	31237054	4	2998	97
chr13	31410764	31412366	3	3055	92
chr13	31610228	31612373	2	2454	76
chr13	32827900	32828930	5	4371	145
chr13	32834461	32835307	4	2939	122
chr13	32890571	32891493	2	1783	57
chr13	32999892	33001412	8	8919	372
chr13	33049242	33050209	3	2649	88
chr13	33105502	33106423	2	1443	48
chr13	33756676	33757505	2	1469	45
chr13	33803073	33804210	4	3547	116
chr13	33835926	33836735	2	1506	48
chr13	33838239	33839424	2	2038	79
chr13	33923129	33924212	2	1946	67
chr13	34115103	34116050	3	2287	76
chr13	34184499	34185983	5	5309	191
chr13	34217131	34218313	3	3174	119
chr13	34392822	34393737	2	1487	46
chr13	36358459	36359976	2	2280	86
chr13	36917902	36918812	2	1643	51
chr13	37495028	37495895	3	2184	70
chr13	37551930	37552892	5	4070	146
chr13	37631615	37632731	5	4585	165
chr13	40761463	40762895	2	1760	59
chr13	40918900	40920305	2	2067	72
chr13	40962614	40963912	2	1885	69
chr13	40977313	40978415	3	2808	107
chr13	41051617	41052574	3	2751	90
chr13	41052935	41055347	6	8806	350
chr13	41136039	41137913	3	2561	88
chr13	41191908	41193223	3	2428	82
chr13	41210846	41211836	3	2353	78
chr13	41232676	41233551	2	1556	57
chr13	41235829	41236521	4	2337	84
chr13	41345473	41346399	2	1779	62
chr13	41362653	41363517	5	3728	133
chr13	41364419	41367050	8	12870	472
chr13	41495744	41497412	8	8748	304
chr13	41515611	41516323	3	1823	63
chr13	41574019	41574961	2	1557	52
chr13	41575430	41576435	4	3461	121
chr13	41631054	41633572	7	12138	476
chr13	41704461	41706709	7	7125	255
chr13	41767471	41768527	4	3703	144
chr13	41815105	41815908	2	1358	40
chr13	41884257	41885235	3	2501	82
chr13	41887309	41888472	4	3956	133
chr13	41924405	41925372	3	2161	78
chr13	42036218	42038931	6	7610	271
chr13	42529847	42530659	2	1453	41
chr13	42595932	42596906	2	1736	64
chr13	42613086	42614018	2	1716	59
chr13	43099902	43100856	2	1505	50
chr13	43596226	43597627	7	6101	202
chr13	43597893	43598973	3	2374	80
chr13	44707649	44708397	2	1280	40
chr13	44765299	44766270	3	2216	75
chr13	44955753	44956881	7	6104	259
chr13	44969022	44970544	4	5465	200
chr13	44971219	44972177	3	2553	87
chr13	44980239	44982300	2	2827	98
chr13	44986066	44987184	7	6448	258
chr13	45006334	45007272	4	2871	96
chr13	45008162	45009219	6	5482	179
chr13	45013955	45014895	2	1738	53
chr13	45153550	45154693	5	4792	179
chr13	45164101	45164981	2	1506	51
chr13	45467573	45468532	2	1737	57
chr13	45696987	45697936	4	3308	113
chr13	45773052	45773551	2	977	33
chr13	45885891	45886895	2	1794	60
chr13	45888805	45889772	2	1627	58
chr13	45901518	45902916	3	3015	117
chr13	45903141	45904499	2	2160	73
chr13	45916047	45917222	6	5279	182
chr13	45917384	45918488	7	5980	208
chr13	45935437	45936341	4	2975	93
chr13	45961423	45962585	6	5510	192
chr13	45988193	45989098	2	1634	57
chr13	45990574	45991815	4	3987	144
chr13	46021868	46022808	3	2301	73
chr13	46038169	46038889	2	1274	45
chr13	46039881	46041025	5	4278	153
chr13	46262976	46263868	2	1413	38
chr13	46660003	46660971	2	1566	53
chr13	46736374	46737679	3	2743	91
chr13	46756973	46757801	2	1514	49
chr13	46897604	46898678	4	3303	105
chr13	47225679	47226699	3	2500	87
chr13	47233252	47234968	2	2727	92
chr13	47371281	47372233	2	1686	50
chr13	48049481	48050205	2	1246	40
chr13	48544937	48545608	2	1262	47
chr13	48612165	48613012	2	1520	43
chr13	48667451	48668228	3	1992	66
chr13	48805645	48807091	4	4119	140
chr13	48819818	48820630	2	1455	47
chr13	48824130	48824950	2	1398	46
chr13	48876378	48877564	5	4779	190
chr13	48879178	48880571	2	1681	54
chr13	49105384	49106463	4	3178	101
chr13	49107787	49108997	2	1950	63
chr13	49312208	49312970	2	1304	44
chr13	50019339	50020448	6	5426	195
chr13	50068811	50069754	3	2686	82
chr13	50070870	50071696	2	1385	47
chr13	50146365	50147280	2	1474	43
chr13	50198961	50200122	2	1584	52
chr13	50263387	50264674	8	8642	330
chr13	50265792	50267230	4	3747	131
chr13	50326470	50327384	2	1662	50
chr13	50336023	50336820	2	1549	50
chr13	50351253	50352165	3	2161	69
chr13	50367346	50368875	6	5293	206
chr13	50382196	50383553	2	2250	66
chr13	50420155	50421171	2	1840	58
chr13	50431717	50432558	2	1476	50
chr13	50572495	50573792	3	2487	75
chr13	50641269	50642159	2	1462	45
chr13	50657120	50658883	8	10597	426
chr13	50664283	50665023	3	1845	50
chr13	50682478	50683468	2	1613	46
chr13	50700198	50701352	4	3273	111
chr13	51103152	51104158	2	1759	68
chr13	51482928	51483752	2	1539	48
chr13	51564546	51565617	3	2608	87
chr13	51641245	51642845	2	2475	80
chr13	52013746	52014472	2	1360	49
chr13	52175417	52176188	2	1513	52
chr13	52239695	52240691	2	1455	52
chr13	52241800	52242636	2	1376	46
chr13	52338521	52339645	3	2438	91
chr13	52342166	52343231	2	2049	75
chr13	52343716	52344546	2	1518	51
chr13	52510979	52512096	2	2001	67
chr13	52528897	52530976	5	6199	232
chr13	52532159	52533081	3	2513	79
chr13	52544341	52545613	2	1836	57
chr13	52545657	52546711	7	6406	243
chr13	52548341	52550178	4	5826	219
chr13	52564653	52565723	3	2489	83
chr13	52581764	52584270	8	12247	443
chr13	52677357	52678427	2	1826	62
chr13	52769684	52771104	6	7209	256
chr13	53030749	53031874	8	7158	241
chr13	53174868	53175956	3	2794	99
chr13	53190525	53191581	7	5955	197
chr13	53224609	53225538	5	3629	117
chr13	53282240	53283093	2	1326	40
chr13	60104664	60105848	2	1643	56
chr13	60972365	60973369	2	1803	60
chr13	73300082	73301161	8	6741	258
chr13	74271654	74272449	2	1428	50
chr13	74639475	74640424	2	1594	55
chr13	74658916	74659754	3	2071	68
chr13	75947124	75948257	2	1910	60
chr13	75984097	75984983	2	1650	51
chr13	75993727	75994406	2	1255	41
chr13	76026454	76027238	2	1302	44
chr13	76208122	76209492	4	3580	120
chr13	76372774	76373443	2	1131	40
chr13	77565149	77566016	3	2230	77
chr13	77599154	77600198	6	5260	182
chr13	79230149	79231676	4	3597	117
chr13	79958115	79958848	2	1393	46
chr13	80901282	80902126	3	2133	62
chr13	80910800	80912391	3	3101	123
chr13	92051867	92052972	2	1935	69
chr13	93896186	93897337	3	2706	98
chr13	94991201	94991988	3	2080	67
chr13	94994303	94996188	4	4697	168
chr13	95085764	95086697	2	1561	62
chr13	95922528	95925044	8	16606	695
chr13	95925601	95926714	4	3519	129
chr13	95951774	95953088	8	8633	317
chr13	97886368	97887759	2	2163	76
chr13	97909758	97910611	2	1521	48
chr13	97925596	97926756	2	1772	66
chr13	97927761	97928761	2	1539	48
chr13	97947379	97948099	2	1326	43
chr13	97990512	97992424	6	6920	247
chr13	98626331	98627733	3	2757	88
chr13	98699640	98700463	2	1433	47
chr13	98720662	98721318	2	1142	39
chr13	98801885	98802796	2	1667	59
chr13	98815211	98816742	2	2121	68
chr13	98818871	98820371	4	4183	141
chr13	98823935	98824684	2	1439	44
chr13	98840178	98841641	2	2175	78
chr13	98847171	98848309	4	3345	113
chr13	98860974	98862139	4	3815	146
chr13	98869585	98870641	2	1923	72
chr13	98874230	98876101	7	8539	297
chr13	98876872	98878103	2	1907	69
chr13	98885420	98886668	3	2909	115
chr13	98892169	98893453	3	2699	95
chr13	98893822	98895054	4	3689	127
chr13	98895107	98896182	5	3967	143
chr13	98898879	98900502	5	5773	234
chr13	98907195	98908680	2	2064	66
chr13	98909994	98910943	2	1564	46
chr13	98917675	98918553	3	2211	79
chr13	98919584	98921279	2	1958	67
chr13	98921847	98924074	4	4097	135
chr13	98925424	98926275	2	1435	43
chr13	98931597	98932639	3	2618	88
chr13	98939841	98940665	2	1418	48
chr13	98949319	98952132	2	4259	146
chr13	98952327	98953083	2	1348	52
chr13	98957141	98958876	4	4066	144
chr13	98963733	98968113	7	10103	334
chr13	98969465	98971213	2	2589	90
chr13	98980600	98981562	2	1865	67
chr13	98997219	98998476	2	2000	74
chr13	99000294	99002551	2	2652	89
chr13	99029777	99030592	2	1433	51
chr13	99036226	99037621	4	4187	153
chr13	99041794	99042731	2	1658	61
chr13	99058081	99059036	2	1880	61
chr13	99079981	99081607	3	3152	110
chr13	99083231	99084431	2	1817	51
chr13	99087408	99089621	3	4143	149
chr13	99094650	99096299	2	2916	102
chr13	99098312	99099492	3	2801	95
chr13	99100304	99102048	4	5088	184
chr13	99102560	99105400	3	3775	137
chr13	99110449	99111562	6	5705	201
chr13	99126349	99127757	5	4779	157
chr13	99132879	99134107	3	3080	117
chr13	99134200	99136696	6	9888	418
chr13	99136730	99138445	5	4489	151
chr13	99146223	99147414	2	1900	66
chr13	99153919	99155262	2	2503	83
chr13	99158093	99160437	7	11143	453
chr13	99161730	99163300	5	5075	180
chr13	99164830	99166852	8	11097	484
chr13	99172283	99179624	6	20686	780
chr13	99186817	99188937	4	6280	230
chr13	99191643	99192783	2	1776	70
chr13	99193837	99197215	8	14149	517
chr13	99197372	99198053	3	1882	59
chr13	99198363	99199229	3	2210	72
chr13	99204781	99205911	3	2970	110
chr13	99209925	99210901	2	1733	56
chr13	99212128	99215172	6	8779	303
chr13	99215358	99220942	8	19301	729
chr13	99221942	99224964	8	10399	361
chr13	99225889	99227689	8	8187	316
chr13	99310093	99311022	2	1717	57
chr13	99393633	99394926	3	2317	76
chr13	99413012	99413935	2	1707	56
chr13	99414153	99415440	4	3717	149
chr13	99428280	99429112	2	1460	43
chr13	99435965	99437426	4	3704	123
chr13	99448793	99449614	2	1623	51
chr13	99475300	99476062	2	1381	51
chr13	99476345	99477175	2	1437	51
chr13	99479507	99480478	4	3182	107
chr13	99702356	99703348	2	1549	53
chr13	99853636	99854760	7	6401	226
chr13	99855106	99856230	3	2799	92
chr13	99856999	99858625	4	4835	184
chr13	99861641	99862601	3	2336	67
chr13	99983914	99985348	3	2478	86
chr13	100034372	100035349	5	4228	149
chr13	100150027	100150892	2	1479	43
chr13	100157190	100158059	3	2248	72
chr13	100208393	100209538	5	4547	149
chr13	100212077	100212917	2	1384	54
chr13	100217883	100219257	3	2538	88
chr13	100306963	100307997	4	3202	105
chr13	100337723	100338511	2	1244	40
chr13	100591447	100593273	4	4488	149
chr13	100606608	100607875	3	2754	98
chr13	100738566	100739420	3	2215	69
chr13	100751105	100752181	2	1845	67
chr13	100752261	100753595	4	4457	158
chr13	101094134	101094895	2	1411	46
chr13	101160830	101162029	2	2002	83
chr13	101168536	101170720	5	6253	225
chr13	101175575	101176872	6	6470	217
chr13	101177604	101178841	2	1723	58
chr13	101185749	101187610	5	4461	156
chr13	101195888	101197883	5	6534	240
chr13	101212561	101213476	3	1958	61
chr13	101252998	101254739	4	4869	179
chr13	101314867	101315850	3	2481	79
chr13	103251462	103252231	2	1362	43
chr13	103423839	103425625	7	8840	336
chr13	103426189	103427327	6	5751	214
chr13	103554764	103555815	3	2594	88
chr13	107125026	107126127	2	1338	42
chr13	107222707	107223479	2	1434	54
chr13	108871628	108872634	2	1728	63
chr13	109568615	109569969	2	2061	77
chr13	109960899	109961604	2	1182	38
chr13	110046684	110047782	2	1486	51
chr13	110048684	110049568	4	3146	115
chr13	110061058	110061992	4	3139	92
chr13	110221984	110222739	2	1438	45
chr13	110371898	110372732	2	1457	44
chr13	110380206	110381581	2	2070	68
chr13	110390356	110391287	2	1722	58
chr13	110396674	110397411	2	1412	45
chr13	110412521	110413330	2	1357	48
chr13	110433521	110434938	7	7131	252
chr13	110435070	110437100	4	4449	162
chr13	110698081	110699409	2	2254	67
chr13	110851457	110852760	2	1635	51
chr13	110917673	110919241	2	2131	71
chr13	110955938	110957326	2	1989	62
chr13	110989139	110989960	2	1424	46
chr13	111006454	111007675	2	1887	62
chr13	111032756	111034158	4	3758	130
chr13	111060227	111061261	2	1854	62
chr13	111067910	111068841	2	1423	56
chr13	111158599	111160043	4	4944	183
chr13	111172868	111173803	3	2474	82
chr13	111199031	111199971	2	1599	57
chr13	111209684	111210618	2	1553	49
chr13	111252115	111253035	2	1588	51
chr13	111276769	111278956	6	6224	222
chr13	111280728	111282048	4	3671	130
chr13	111284504	111285304	2	1517	47
chr13	111290593	111295479	8	23841	901
chr13	111296743	111299210	4	5146	181
chr13	111332816	111333651	2	1377	44
chr13	111337418	111338316	3	2274	67
chr13	111359308	111360262	5	4217	149
chr13	111363372	111364354	3	2288	85
chr13	111369600	111370321	3	1932	61
chr13	111524338	111525183	2	1502	53
chr13	111526182	111527031	2	1598	62
chr13	111562612	111563537	2	1392	45
chr13	111769835	111771180	6	6181	212
chr13	111821619	111823215	4	3169	94
chr13	111828913	111830405	5	5396	188
chr13	111830755	111832824	2	3091	100
chr13	111836203	111837537	3	2252	69
chr13	111856045	111856824	2	1399	53
chr13	111861947	111862859	3	2431	89
chr13	111866044	111867370	3	3369	130
chr13	111869715	111870698	3	2492	78
chr13	111880571	111881750	5	4957	183
chr13	111934837	111936066	3	3084	110
chr13	113216710	113217666	2	1821	63
chr13	113226080	113227683	3	3522	144
chr13	113231933	113232786	2	1467	44
chr13	113242554	113243496	3	2490	89
chr13	113295714	113296740	2	1727	57
chr13	113301742	113304335	8	13977	516
chr13	113306277	113307243	2	1589	48
chr13	113310351	113311735	2	2079	73
chr13	113342507	113343607	3	2540	77
chr13	113347332	113348545	2	1784	58
chr13	113350105	113351374	5	5162	186
chr13	113354121	113358987	8	21799	834
chr13	113364004	113367954	8	20058	760
chr13	113367960	113369677	4	4168	135
chr13	113372745	113374291	2	2475	93
chr13	113375312	113376481	4	3982	145
chr13	113376603	113378276	8	10403	349
chr13	113382842	113384780	4	4562	151
chr13	113390139	113391133	4	3224	113
chr13	113394681	113395506	2	1483	45
chr13	113399884	113400901	2	1684	53
chr13	113404597	113405938	2	2567	87
chr13	113406379	113408558	2	2624	94
chr13	113409062	113410076	2	1746	63
chr13	113410461	113412511	7	7078	234
chr13	113416342	113417641	3	2981	106
chr13	113422748	113424742	7	9515	342
chr13	113424798	113426838	7	7471	274
chr13	113428826	113430871	3	4360	154
chr13	113434351	113439351	7	13988	494
chr13	113477283	113478219	2	1652	49
chr13	113486671	113487941	2	1616	50
chr13	113495668	113498302	3	5406	193
chr13	113526930	113530601	5	10330	412
chr13	113539308	113540341	2	1933	73
chr13	113544895	113547121	7	7602	262
chr13	113553223	113554241	2	1713	60
chr13	113572347	113573094	2	1414	47
chr13	113584920	113587046	4	4795	161
chr13	113595840	113596807	2	1918	64
chr13	113598448	113599380	2	1484	44
chr13	113610688	113612158	3	2915	108
chr13	113612236	113614585	2	3921	144
chr13	113638535	113642468	5	9508	367
chr13	113649825	113655612	5	11119	431
chr13	113655907	113657827	6	7462	274
chr13	113661502	113662458	3	2590	81
chr13	113662763	113665813	5	7856	307
chr13	113676682	113678944	4	6079	210
chr13	113700981	113702237	3	3092	112
chr13	113751948	113753125	2	1349	40
chr13	113763277	113764704	5	4669	161
chr13	113765154	113766007	2	1557	49
chr13	113777792	113778696	2	1581	48
chr13	113795571	113796381	2	1512	46
chr13	113803201	113804682	4	4277	137
chr13	113804914	113806837	4	4398	152
chr13	113808675	113809847	5	4280	161
chr13	113811452	113812390	3	2407	76
chr13	113813351	113814678	3	2902	100
chr13	113817594	113819404	2	2980	97
chr13	113825143	113826770	6	7006	289
chr13	113833441	113834268	2	1482	46
chr13	113841193	113842291	7	6298	242
chr13	113864969	113866601	3	3877	118
chr13	113868876	113871470	7	10606	397
chr13	113872866	113876568	8	19062	902
chr13	113878517	113879741	7	7172	252
chr13	113915205	113916047	2	1384	41
chr13	113949690	113951141	6	5872	206
chr13	113953451	113955519	3	4801	157
chr13	113967435	113970063	8	11663	419
chr13	113975505	113977951	8	14795	541
chr13	113978515	113980677	7	8443	298
chr13	113980859	113982782	3	3262	114
chr13	114005734	114006588	2	1514	48
chr13	114015699	114017082	2	2549	81
chr13	114018836	114020756	7	9421	358
chr13	114031261	114032576	3	3299	133
chr13	114032745	114034429	6	7584	296
chr13	114047395	114049077	5	5108	190
chr13	114049873	114051761	5	6967	254
chr13	114071254	114072226	3	2257	67
chr13	114102624	114104517	8	10808	406
chr13	114104979	114107105	5	5494	197
chr13	114111505	114113616	5	5784	181
chr13	114139438	114140434	2	1653	56
chr13	114148217	114150500	3	4226	140
chr13	114160193	114162024	4	3955	117
chr13	114162217	114163775	4	5315	175
chr13	114185473	114186736	2	1864	57
chr13	114197745	114199776	5	8282	330
chr13	114199853	114202104	6	6979	255
chr13	114202233	114203366	5	4233	147
chr13	114214938	114216537	3	3907	134
chr13	114236182	114238902	5	6932	267
chr13	114240088	114241553	2	2695	98
chr13	114241610	114242853	5	5269	204
chr13	114246123	114247247	2	1870	64
chr13	114261453	114262858	6	7039	270
chr13	114270268	114271972	8	10203	360
chr13	114276683	114277956	3	2757	91
chr13	114301069	114303160	6	7452	279
chr13	114439461	114440992	6	6513	238
chr13	114543065	114544436	4	3888	127
chr13	114544907	114546055	3	3102	109
chr13	114546634	114549492	2	4720	175
chr13	114554625	114556705	7	9784	352
chr13	114557483	114558924	2	2181	74
chr13	114637409	114638775	2	1479	48
chr13	114745781	114746639	3	2300	73
chr13	114763492	114764732	2	2299	90
chr13	114769949	114770942	4	3261	111
chr13	114780411	114781583	4	3929	147
chr13	114784296	114785737	5	5028	170
chr13	114788583	114790713	3	2904	109
chr13	114794788	114796029	3	2689	94
chr13	114799941	114804319	6	10599	388
chr13	114808555	114809369	2	1395	43
chr13	114809948	114811150	2	2021	67
chr13	114824942	114826153	2	1753	56
chr13	114827563	114828733	2	1760	63
chr13	114829153	114830248	4	3912	129
chr13	114832906	114834965	3	4357	158
chr13	114843485	114845864	5	7212	285
chr13	114863904	114865205	4	3215	123
chr13	114865370	114867965	6	7448	314
chr13	114874709	114876758	3	3709	132
chr13	114879379	114882388	6	10846	420
chr13	114885915	114890962	6	14637	524
chr13	114891958	114894700	5	7049	254
chr13	114905386	114906319	2	1392	39
chr13	114907673	114909899	3	3719	132
chr13	114919432	114920394	2	1824	60
chr13	114996270	114997349	2	1945	84
chr13	115001081	115001803	2	1198	37
chr13	115045823	115046762	4	3213	102
chr13	115060132	115061270	2	2066	76
chr13	115078553	115079774	8	6406	225
chr13	115080905	115082207	4	3409	120
chr14	20777915	20778524	2	1179	42
chr14	20797958	20799263	3	2398	84
chr14	20812308	20813151	2	1566	47
chr14	20897714	20899063	3	3227	115
chr14	20924529	20925690	2	2099	70
chr14	20926438	20927152	2	1332	44
chr14	20938918	20939977	5	4438	174
chr14	20940257	20941034	2	1111	36
chr14	20941237	20941941	2	1404	50
chr14	20946135	20947030	2	1552	40
chr14	20953890	20954611	2	1407	45
chr14	21153428	21154518	2	1763	57
chr14	21253203	21253978	2	1481	50
chr14	21266467	21267182	2	1336	47
chr14	21269676	21271770	5	4733	165
chr14	21288066	21289530	2	2486	94
chr14	21298515	21299532	3	2759	97
chr14	21301171	21302136	2	1704	63
chr14	21490353	21491641	2	1801	57
chr14	21558186	21561831	8	16440	614
chr14	21688156	21690355	5	6137	206
chr14	21690425	21691529	6	4865	179
chr14	21694305	21695168	2	1617	52
chr14	21696323	21697862	5	5452	178
chr14	21699797	21701132	2	2509	87
chr14	21711933	21714917	6	8681	356
chr14	21715765	21716603	3	2174	78
chr14	21716747	21718069	2	2234	72
chr14	21718688	21720076	3	3723	110
chr14	21720856	21722469	3	3805	120
chr14	21722603	21723433	2	1337	46
chr14	21723795	21724915	6	4814	165
chr14	21725444	21726867	4	4420	147
chr14	21732511	21735567	7	13053	485
chr14	21738137	21739174	2	1656	56
chr14	21775130	21775994	2	1477	51
chr14	21905887	21906894	5	3617	123
chr14	21924759	21925937	4	3504	113
chr14	21979639	21980610	4	3139	112
chr14	23027021	23029930	4	6837	250
chr14	23290421	23291450	2	1627	61
chr14	23292574	23293514	2	1664	58
chr14	23338435	23340148	7	8512	300
chr14	23386120	23387837	8	9614	375
chr14	23394263	23395210	3	2312	80
chr14	23399791	23401046	4	4100	157
chr14	23426289	23427981	8	8963	366
chr14	23476555	23477477	4	3107	109
chr14	23479531	23481064	7	6980	233
chr14	23490546	23491791	2	2200	75
chr14	23553948	23554654	2	1236	44
chr14	23565475	23566597	4	3417	120
chr14	23592400	23593214	3	2088	76
chr14	23623080	23624161	3	2745	92
chr14	23749970	23750963	2	1622	61
chr14	23769326	23770269	2	1324	42
chr14	23815479	23816400	2	1536	49
chr14	23857264	23858363	2	1988	65
chr14	23908585	23909488	2	1709	54
chr14	24423905	24424794	4	2837	107
chr14	24439131	24440039	2	1769	58
chr14	24455999	24457006	2	1712	58
chr14	24458970	24459936	3	2584	92
chr14	24562358	24563246	5	3933	137
chr14	24580128	24581036	2	1608	58
chr14	24589168	24590088	3	2356	84
chr14	24603691	24604664	2	1701	58
chr14	24663536	24664510	7	5657	206
chr14	24667016	24667810	2	1551	63
chr14	24683217	24684853	7	7225	283
chr14	24724094	24726696	4	5462	204
chr14	24727060	24728250	4	3310	129
chr14	24779009	24781244	6	6408	201
chr14	24784618	24786577	8	13397	566
chr14	24869274	24870549	2	2244	70
chr14	24887360	24888139	2	1425	48
chr14	24896831	24899277	5	6043	203
chr14	25287487	25288861	4	3277	114
chr14	25476285	25476999	2	1336	48
chr14	31098576	31099265	5	3133	110
chr14	31449197	31450265	7	5738	220
chr14	31456160	31457720	2	1871	57
chr14	31483221	31485283	4	5000	181
chr14	31496239	31497085	3	2127	68
chr14	31499401	31500629	2	1919	63
chr14	31500810	31503039	7	8537	314
chr14	31507798	31508952	7	6655	268
chr14	31516371	31518220	4	4086	149
chr14	31521996	31522889	3	2374	87
chr14	31529220	31530709	5	4505	150
chr14	31531613	31532326	2	1342	44
chr14	31533342	31534371	3	2562	89
chr14	31626704	31627410	2	1202	39
chr14	31634798	31635715	2	1807	69
chr14	31665522	31666879	4	3686	120
chr14	31669274	31670098	2	1390	53
chr14	31886392	31887823	5	4154	138
chr14	31924657	31926019	3	2981	101
chr14	32434487	32435384	2	1655	51
chr14	34319644	34320530	2	1455	45
chr14	34406919	34409922	8	9683	383
chr14	34504020	34505240	2	1530	52
chr14	34528362	34529324	2	1568	46
chr14	34927228	34928245	2	1900	68
chr14	34974499	34975478	2	1681	61
chr14	35016938	35017908	2	1784	57
chr14	35034407	35035141	2	1354	41
chr14	35227311	35229064	2	2724	76
chr14	35267016	35267778	2	1389	42
chr14	35449276	35450620	6	6376	222
chr14	35516163	35517669	5	3883	129
chr14	35543638	35544604	2	1798	62
chr14	35589221	35590776	7	8018	313
chr14	35621456	35622239	2	1487	48
chr14	35759924	35761060	4	3316	118
chr14	35762997	35763953	2	1746	52
chr14	35766322	35766970	2	1252	43
chr14	35804727	35805812	6	5158	176
chr14	35805939	35807187	4	4249	159
chr14	35810700	35812222	5	5788	239
chr14	35813410	35814489	2	1807	63
chr14	35818890	35820136	4	3699	128
chr14	35821498	35823179	4	5861	231
chr14	35837843	35839794	5	6145	216
chr14	35853383	35856443	4	6366	230
chr14	35870801	35872928	7	8077	292
chr14	37440280	37441253	2	1662	59
chr14	37639067	37639975	2	1454	57
chr14	39569956	39571745	5	4950	172
chr14	39572894	39573950	3	2856	101
chr14	39636808	39637645	2	1515	48
chr14	39642436	39644057	6	5021	163
chr14	39701417	39702246	2	1520	46
chr14	39743524	39744941	4	3408	120
chr14	39785744	39786841	4	3713	122
chr14	40330148	40330973	2	1537	50
chr14	45602009	45603106	7	6292	226
chr14	45719471	45720652	6	4813	191
chr14	50047847	50048958	4	3513	118
chr14	50050425	50051918	8	8689	319
chr14	50061795	50062962	5	4415	147
chr14	50063192	50064220	5	4468	168
chr14	50079307	50080160	2	1684	50
chr14	50082307	50083880	5	5891	237
chr14	50085426	50086694	6	6305	238
chr14	50090225	50091168	3	2511	81
chr14	50097402	50098678	8	6890	267
chr14	50098820	50099850	6	4900	169
chr14	50101998	50103224	8	7413	262
chr14	50122544	50123238	2	1243	41
chr14	50152169	50152948	4	2410	90
chr14	50235773	50236931	4	4087	164
chr14	50333360	50334894	7	8250	316
chr14	50358186	50359117	4	3295	123
chr14	50363422	50364221	2	1383	49
chr14	50369285	50370112	2	1446	52
chr14	50374590	50375384	5	3269	120
chr14	50402190	50403986	2	2601	77
chr14	50412185	50414568	4	6140	215
chr14	50431795	50432737	2	1795	54
chr14	50436309	50438547	4	6533	237
chr14	50439091	50440113	2	1851	52
chr14	50454252	50455507	2	1823	66
chr14	50466419	50470083	8	17195	662
chr14	50470522	50472535	7	9919	412
chr14	50475494	50476213	2	1125	43
chr14	50527083	50528256	2	1899	65
chr14	50681246	50682238	2	1662	55
chr14	50685268	50686022	2	1329	45
chr14	50779718	50780433	2	1255	47
chr14	50848436	50849268	2	1499	57
chr14	50968425	50969325	2	1668	48
chr14	51117056	51118169	5	4527	194
chr14	51289660	51290529	2	1607	56
chr14	51407686	51409273	6	5821	180
chr14	51708145	51709200	2	1635	62
chr14	53164121	53165829	2	2360	77
chr14	53204181	53205061	4	3080	111
chr14	53243133	53244010	3	2047	71
chr14	53258539	53259320	2	1460	44
chr14	53308906	53309739	3	2096	74
chr14	53311186	53312446	4	3564	122
chr14	53320122	53321048	4	2941	96
chr14	53321083	53322030	2	1741	55
chr14	53577062	53577849	2	1495	53
chr14	53615738	53616444	2	1194	33
chr14	53619962	53620865	2	1630	57
chr14	54765861	54766790	2	1723	63
chr14	54864063	54865324	8	8060	364
chr14	54953510	54954687	8	6828	222
chr14	54965149	54966429	2	2119	68
chr14	55072599	55074176	3	2191	76
chr14	55139658	55141113	2	2188	70
chr14	55271970	55273392	3	3277	92
chr14	55303304	55303998	2	1327	42
chr14	55336728	55338695	2	3220	106
chr14	55345612	55346850	2	1918	53
chr14	55349853	55350836	4	2946	102
chr14	55366694	55367489	2	1403	49
chr14	55517173	55518177	3	2670	92
chr14	55521784	55522947	2	2081	85
chr14	55568587	55570504	6	5989	224
chr14	55574185	55575725	5	5776	217
chr14	55583095	55584132	4	3706	134
chr14	55587221	55592633	8	25115	936
chr14	55658343	55659259	2	1569	52
chr14	55740150	55741332	4	3685	144
chr14	55748127	55749458	2	1429	41
chr14	55772821	55773803	5	3763	148
chr14	55836576	55838966	8	8759	335
chr14	55839221	55840622	2	2099	61
chr14	55843440	55844283	2	1483	50
chr14	55851717	55853099	6	5688	214
chr14	55853123	55854437	7	6945	257
chr14	56045302	56046520	2	2081	64
chr14	56065910	56066809	4	3252	129
chr14	57706568	57707624	5	3951	137
chr14	57736311	57737195	3	2130	70
chr14	57855631	57856794	2	1893	67
chr14	57858125	57859131	2	1870	58
chr14	58743396	58745312	5	6908	244
chr14	58757054	58757967	6	4295	149
chr14	58761226	58763151	7	7247	243
chr14	58863057	58864349	2	2043	77
chr14	58880056	58880854	4	3074	102
chr14	58892278	58893659	5	5505	177
chr14	59662804	59664222	2	2203	67
chr14	59682084	59683681	3	3110	108
chr14	59808810	59809772	2	1564	66
chr14	59952058	59953473	4	3488	113
chr14	61569809	61570761	2	1812	60
chr14	61573518	61574745	3	3010	103
chr14	61575115	61576331	2	2178	80
chr14	61614243	61615375	2	2078	74
chr14	61992021	61993703	2	1768	61
chr14	62018847	62020615	4	4423	150
chr14	62165516	62166293	2	1372	48
chr14	62176675	62178050	4	3025	107
chr14	63902328	63903715	3	2820	89
chr14	63920068	63921008	4	3221	104
chr14	63927947	63929354	4	4521	160
chr14	63933282	63934206	2	1554	52
chr14	63941492	63942332	3	2237	87
chr14	63948657	63949648	2	1840	64
chr14	64106436	64108063	4	4691	161
chr14	64579655	64580489	2	1472	48
chr14	64661988	64663060	2	1530	48
chr14	64852973	64854274	3	3072	118
chr14	64865746	64866688	4	3367	112
chr14	64874552	64875271	2	1212	38
chr14	64966861	64967916	5	4040	133
chr14	64972567	64973649	3	2793	90
chr14	64975473	64976919	5	4640	146
chr14	65005149	65006324	3	3080	111
chr14	65115708	65116915	3	2542	92
chr14	65121377	65122303	3	2570	96
chr14	65140991	65142618	2	2388	82
chr14	65169150	65170079	2	1707	53
chr14	65175768	65176454	3	1824	57
chr14	65183183	65184055	2	1523	52
chr14	65184153	65185097	2	1627	55
chr14	65185310	65186176	2	1530	53
chr14	65188004	65189972	3	4463	160
chr14	65190058	65191632	3	3142	110
chr14	65215304	65216558	5	4601	160
chr14	65228309	65231038	4	4725	158
chr14	65232681	65233860	4	4025	138
chr14	65299193	65300460	2	2200	71
chr14	65308558	65309788	2	2317	94
chr14	65411579	65412897	2	1962	71
chr14	65414213	65415422	2	1985	75
chr14	65439456	65440367	3	2174	65
chr14	65457425	65458366	2	1607	52
chr14	66972988	66974104	2	1823	59
chr14	67709620	67710941	4	3760	120
chr14	67876791	67877798	5	4401	178
chr14	67882513	67883642	2	1990	76
chr14	67885029	67887404	6	6849	315
chr14	68040080	68041084	3	2528	88
chr14	68043607	68045041	3	3264	115
chr14	68065160	68066092	4	3030	99
chr14	68141884	68143042	4	4018	145
chr14	68146888	68147882	3	2325	73
chr14	68707322	68708462	7	5933	223
chr14	68712205	68713090	2	1628	52
chr14	68749501	68751044	5	6696	257
chr14	68973817	68975336	2	2538	100
chr14	68984601	68985788	3	3322	136
chr14	68989696	68992070	4	4974	170
chr14	69013670	69014490	2	1461	49
chr14	69026889	69031906	7	19319	737
chr14	69044348	69045379	5	3930	132
chr14	69059091	69059841	2	1356	45
chr14	69065329	69066711	6	5443	188
chr14	69069643	69071300	6	6681	261
chr14	69072382	69073350	2	1715	61
chr14	69074386	69076172	2	2888	98
chr14	69096002	69098913	3	4689	174
chr14	69099932	69100980	3	2407	88
chr14	69105145	69106125	2	1837	73
chr14	69106191	69107119	2	1602	44
chr14	69118080	69119730	4	4483	161
chr14	69120613	69121557	2	1866	65
chr14	69125592	69127281	3	2441	81
chr14	69130006	69130919	3	2458	88
chr14	69142903	69145349	4	5622	182
chr14	69146511	69147790	4	3699	131
chr14	69171832	69173247	3	3768	122
chr14	69222542	69224448	3	3901	123
chr14	69245477	69249570	8	13605	484
chr14	69251468	69254837	8	13298	465
chr14	69265996	69266767	2	1320	43
chr14	69279650	69280749	2	1883	76
chr14	69282066	69283298	6	5864	232
chr14	69285134	69289628	8	17419	672
chr14	69366900	69368560	3	3234	117
chr14	69371944	69372979	2	1738	63
chr14	69395118	69397042	5	4537	177
chr14	69401960	69403879	7	9661	368
chr14	69404285	69405224	3	2659	83
chr14	69405791	69407034	2	2151	74
chr14	69409285	69410927	2	2760	105
chr14	69414172	69416080	4	5682	197
chr14	69417193	69418889	4	4860	169
chr14	69419124	69420724	3	3907	125
chr14	69424246	69425296	3	2701	101
chr14	69431045	69432065	2	1701	57
chr14	69437853	69440439	5	5807	192
chr14	69442257	69443787	2	2852	97
chr14	69512911	69513718	2	1384	47
chr14	69515552	69516389	2	1531	48
chr14	69865954	69866878	3	2216	77
chr14	70080449	70081456	2	1884	61
chr14	70088276	70090090	4	4634	165
chr14	70094164	70095233	2	2047	78
chr14	70099119	70100095	2	1765	56
chr14	70105279	70106324	7	6050	229
chr14	70110521	70111626	3	2556	91
chr14	70114261	70114882	2	1225	38
chr14	70118607	70120373	6	6119	207
chr14	70152146	70153092	2	1813	64
chr14	70165805	70167136	2	1786	64
chr14	70175299	70176224	3	2314	75
chr14	70178315	70179737	2	2092	73
chr14	70212882	70213813	5	3929	132
chr14	70232454	70233407	2	1683	51
chr14	70235066	70236937	6	6121	226
chr14	70316439	70317443	3	2132	77
chr14	70320078	70321109	3	2682	102
chr14	70721926	70722858	2	1576	49
chr14	71373187	71373918	2	1339	46
chr14	71801569	71802423	3	2166	67
chr14	71805582	71806851	6	5569	197
chr14	71839549	71840521	3	2575	99
chr14	72218696	72219716	2	1798	57
chr14	72404410	72405819	2	2326	78
chr14	72438027	72439067	5	4389	162
chr14	72460804	72461995	2	1695	56
chr14	73035095	73035881	3	1986	76
chr14	73180783	73182507	3	3952	133
chr14	73253659	73254757	5	4877	172
chr14	73255342	73256424	3	2844	98
chr14	73269777	73270651	3	2221	72
chr14	73295071	73295965	2	1604	56
chr14	73318362	73319751	3	3216	112
chr14	73323072	73325632	7	9509	358
chr14	73337359	73338446	2	1749	55
chr14	73342169	73343707	2	2379	92
chr14	73349956	73351155	5	5062	179
chr14	73391092	73392760	4	4200	150
chr14	73395302	73396757	4	3820	120
chr14	73423302	73424235	2	1820	65
chr14	73469132	73473488	8	15286	623
chr14	73523593	73524683	4	3350	127
chr14	73526441	73527468	6	4884	178
chr14	73536588	73537943	3	3197	115
chr14	73647791	73649052	2	1983	72
chr14	73693431	73695683	3	4306	159
chr14	73699277	73700714	2	2439	94
chr14	73713829	73715017	7	7024	269
chr14	73777691	73778373	2	1200	36
chr14	73885634	73886502	3	2030	67
chr14	73892892	73894492	4	5221	169
chr14	73897039	73897926	3	2149	79
chr14	73902815	73903595	2	1462	46
chr14	73909681	73911195	3	3002	100
chr14	73918340	73919639	2	2059	66
chr14	73922476	73924074	4	4122	149
chr14	73925680	73926580	2	1677	54
chr14	73929771	73930581	3	2136	68
chr14	73930825	73931391	2	1007	37
chr14	73944154	73946266	3	3285	109
chr14	74017332	74018551	2	1907	56
chr14	74026318	74027344	2	1393	43
chr14	74036712	74038674	7	7936	319
chr14	74049099	74050862	5	6488	219
chr14	74058929	74059807	2	1631	57
chr14	74125709	74126464	2	1349	40
chr14	74184138	74186104	3	4484	177
chr14	74189344	74190641	3	3328	130
chr14	74193060	74194123	4	3608	122
chr14	74194375	74195572	3	2980	108
chr14	74195932	74197143	4	3481	125
chr14	74205240	74207076	5	5372	202
chr14	74208609	74210855	3	3144	118
chr14	74217692	74219641	4	4139	129
chr14	74220893	74225227	6	13366	479
chr14	74230563	74231524	3	2095	63
chr14	74235792	74238911	8	12131	500
chr14	74239352	74241027	6	7228	255
chr14	74243018	74244699	4	4310	156
chr14	74251319	74252398	2	1915	65
chr14	74351504	74353149	5	4978	177
chr14	74427162	74428438	2	1980	66
chr14	74459286	74460324	3	2489	83
chr14	74465581	74467323	2	2662	102
chr14	74484071	74485036	2	1614	54
chr14	74487846	74488988	5	5277	225
chr14	74601664	74602280	2	1196	39
chr14	74767365	74768718	5	4467	155
chr14	75060479	75061396	2	1703	55
chr14	75233462	75234365	3	2455	89
chr14	75349338	75350332	4	3500	122
chr14	75371791	75372956	2	1990	73
chr14	75377011	75378060	3	2324	80
chr14	75383183	75384795	3	3122	110
chr14	75401133	75402680	4	4913	186
chr14	75408406	75410359	7	8815	341
chr14	75411482	75412675	7	6625	240
chr14	75415774	75417662	8	10106	393
chr14	75417726	75421089	8	10371	375
chr14	75422432	75424123	5	5904	218
chr14	75432540	75433572	3	2652	97
chr14	75440837	75441787	2	1723	55
chr14	75445817	75447366	4	4132	151
chr14	75536759	75537752	2	1686	70
chr14	75637481	75639789	5	5181	176
chr14	75703075	75704405	2	1846	55
chr14	75749048	75750751	2	2535	85
chr14	75904497	75905814	2	2301	83
chr14	75917057	75918563	3	3105	98
chr14	76012180	76013036	2	1555	58
chr14	76045150	76046328	7	7194	257
chr14	76087073	76088188	3	2928	115
chr14	76298776	76299674	3	2199	78
chr14	76444372	76447868	6	13208	468
chr14	77239383	77242691	3	5688	210
chr14	77293969	77295574	2	2784	89
chr14	77302096	77302966	3	2245	83
chr14	77350711	77352746	2	2236	69
chr14	77380321	77381322	2	1699	57
chr14	77384570	77386370	5	5626	209
chr14	77389437	77390391	2	1853	61
chr14	77412534	77413610	2	1917	57
chr14	77427030	77428232	5	4908	180
chr14	77437174	77438150	3	2619	89
chr14	77466684	77468017	6	6594	243
chr14	77472056	77472946	2	1501	52
chr14	77478469	77479962	2	2456	90
chr14	77488249	77489578	4	3796	125
chr14	77492408	77493631	2	2156	85
chr14	77507035	77509567	4	5964	200
chr14	77509957	77511022	3	2401	84
chr14	77517331	77518354	3	2669	91
chr14	77562530	77563732	5	4684	170
chr14	77646363	77647329	4	3242	110
chr14	77788154	77789095	2	1602	49
chr14	77790367	77791253	2	1449	55
chr14	77797247	77798322	6	5405	184
chr14	77842089	77842995	2	1459	54
chr14	77988393	77989074	2	1255	37
chr14	78009047	78009965	3	2455	79
chr14	78021630	78022710	2	1588	47
chr14	78071931	78073590	5	5611	187
chr14	78213569	78214536	2	1633	51
chr14	78268562	78269652	2	1698	52
chr14	78275567	78276442	2	1683	52
chr14	78330089	78330932	2	1542	54
chr14	81651999	81652614	2	1180	49
chr14	81687962	81688886	3	2400	81
chr14	81741439	81742666	2	2087	64
chr14	81769897	81771259	4	3823	138
chr14	81982219	81983168	2	1819	73
chr14	82088560	82089831	2	1846	63
chr14	85881352	85882163	2	1424	45
chr14	85942021	85942927	4	3100	107
chr14	88457428	88458299	2	1341	45
chr14	88460713	88462045	2	2280	83
chr14	88566310	88567099	2	1363	47
chr14	88668527	88669417	2	1462	42
chr14	89291427	89293057	5	3823	132
chr14	89507279	89508221	2	1662	50
chr14	89626208	89627116	2	1657	66
chr14	89627634	89628768	4	3798	149
chr14	89641552	89642674	3	2815	98
chr14	89652421	89655018	2	2599	91
chr14	89694281	89696157	5	5207	176
chr14	89707321	89708291	2	1585	54
chr14	89726190	89727195	2	1824	72
chr14	89735018	89736529	2	2774	87
chr14	89757067	89758269	2	1852	61
chr14	89758920	89760111	2	1974	66
chr14	89770986	89772193	2	2186	84
chr14	89772380	89773523	2	2122	77
chr14	89773649	89774824	3	2832	92
chr14	89802877	89804525	3	3385	121
chr14	89805033	89806393	5	5286	202
chr14	89816388	89817123	2	1409	47
chr14	89818746	89820094	2	2139	69
chr14	89820245	89821137	2	1527	48
chr14	89821419	89822719	3	2277	77
chr14	89822930	89824398	2	2222	72
chr14	89831203	89834623	6	9633	347
chr14	89848799	89850421	2	2257	68
chr14	89851677	89853942	7	9837	375
chr14	89854291	89855401	2	2134	80
chr14	89857213	89858158	2	1520	44
chr14	89862518	89863303	2	1435	45
chr14	89875442	89876431	4	3128	95
chr14	89878218	89879725	2	2425	92
chr14	89893791	89896070	4	4865	177
chr14	89897043	89898135	2	2121	74
chr14	89901416	89903198	3	3123	111
chr14	89906440	89907268	3	2218	66
chr14	89919081	89920127	3	2944	124
chr14	89921235	89922915	6	7990	277
chr14	89925891	89927316	5	5178	170
chr14	89934158	89935632	4	4443	166
chr14	89935882	89937486	4	3932	131
chr14	89943861	89944794	2	1727	57
chr14	89955669	89956945	2	2009	67
chr14	89960084	89961033	4	3165	119
chr14	89970202	89971044	2	1418	45
chr14	89973894	89975070	3	2969	102
chr14	90006352	90007297	2	1804	61
chr14	90077448	90078337	3	2283	70
chr14	90091495	90092548	3	2978	100
chr14	90138928	90140066	6	5235	184
chr14	90739518	90740959	6	6799	255
chr14	90754072	90755038	2	1572	51
chr14	90773486	90774255	2	1429	46
chr14	90844600	90845684	2	1473	49
chr14	90980026	90980910	2	1461	44
chr14	90981695	90983096	2	1896	60
chr14	90983158	90985713	4	4247	160
chr14	90999649	91001681	2	2657	85
chr14	91022911	91024168	2	1586	51
chr14	91225079	91226682	3	3112	105
chr14	91263980	91264870	2	1684	49
chr14	91269939	91273120	4	7846	309
chr14	91277749	91279535	4	3556	120
chr14	91294649	91296003	4	3658	128
chr14	91581212	91582380	2	1688	62
chr14	91593415	91594412	4	3580	121
chr14	91607951	91608865	2	1736	58
chr14	91615536	91616951	2	2256	78
chr14	91620941	91622370	2	2119	68
chr14	91720110	91721071	2	1556	52
chr14	91724083	91724911	2	1428	47
chr14	91735107	91736561	7	8295	341
chr14	91772926	91773910	2	1834	59
chr14	91776950	91778111	2	2043	70
chr14	91778478	91780314	3	3708	131
chr14	91783375	91785102	4	3736	131
chr14	91790507	91791698	3	2974	105
chr14	91793040	91794007	4	2986	99
chr14	91794535	91795793	3	2714	89
chr14	91796041	91800019	8	20409	810
chr14	91815225	91816500	8	8273	323
chr14	91816891	91823159	8	27106	1022
chr14	91826535	91827665	2	1994	70
chr14	91827805	91829543	5	6866	258
chr14	91830696	91832362	6	6623	257
chr14	91833016	91834272	4	4108	143
chr14	91834654	91838614	8	26456	1075
chr14	91838878	91839787	5	3480	128
chr14	91840451	91843242	4	4420	148
chr14	91843395	91844583	3	2428	90
chr14	91844910	91847624	7	11389	438
chr14	91848104	91849396	3	3171	108
chr14	91853088	91855667	7	9780	331
chr14	91856016	91857323	8	7717	301
chr14	91860670	91862972	3	3608	118
chr14	91865319	91867488	5	5246	179
chr14	91867737	91872584	8	24217	927
chr14	91876988	91878271	3	2979	119
chr14	91880617	91882538	4	3949	128
chr14	91959993	91961333	2	1929	66
chr14	91964392	91967211	6	10802	403
chr14	91970382	91972062	5	5692	213
chr14	91972174	91973828	5	4503	149
chr14	92339615	92340553	2	1775	58
chr14	92347329	92348075	2	1412	52
chr14	92355369	92356504	4	3560	120
chr14	92500140	92500894	2	1419	58
chr14	92588916	92590316	7	7850	271
chr14	92921800	92923227	2	2466	85
chr14	92957816	92959064	2	2082	64
chr14	92980902	92981933	3	2749	97
chr14	92985389	92987436	6	7279	261
chr14	92993153	92995066	3	3611	125
chr14	92995405	92996409	2	1941	67
chr14	93002315	93003410	2	1860	55
chr14	93005806	93007309	3	3036	100
chr14	93010883	93012733	7	6697	221
chr14	93015081	93016759	3	4407	158
chr14	93019028	93020435	3	3122	111
chr14	93022630	93023252	2	1043	38
chr14	93034452	93037301	8	12381	459
chr14	93150812	93151793	4	3292	120
chr14	93154237	93155380	4	3287	103
chr14	93264600	93266253	6	6243	222
chr14	93428738	93430446	2	2328	84
chr14	93437620	93439078	2	2364	76
chr14	93459284	93461961	5	7161	252
chr14	93478127	93479185	3	2469	91
chr14	93481579	93483310	3	3549	121
chr14	93483389	93484700	3	2990	104
chr14	93513061	93513994	2	1602	50
chr14	93539094	93540710	5	6640	225
chr14	93557452	93558297	2	1349	48
chr14	93559028	93560389	4	4544	147
chr14	93571624	93572802	3	2622	88
chr14	93652066	93652827	2	1321	47
chr14	93782989	93784681	2	2344	79
chr14	93797454	93798551	4	3759	154
chr14	94212584	94214087	4	3914	147
chr14	94368428	94369316	2	1318	45
chr14	94511641	94512509	2	1690	57
chr14	94760090	94761548	3	3213	121
chr14	94780488	94781381	2	1614	51
chr14	94829048	94830048	4	2933	93
chr14	95008314	95009357	2	1753	70
chr14	95029429	95030788	3	3462	124
chr14	95035577	95037448	4	4908	180
chr14	95066285	95067263	2	1659	54
chr14	95067419	95068470	2	1993	69
chr14	95137021	95138447	2	2072	64
chr14	95144225	95145262	3	2613	87
chr14	95145280	95146625	2	1902	64
chr14	95147706	95148970	3	3089	116
chr14	95566907	95567781	3	2213	79
chr14	95621118	95622184	7	5804	201
chr14	95624929	95625933	3	2557	88
chr14	95651087	95652527	2	1849	58
chr14	95687479	95689653	3	5096	191
chr14	95701864	95703066	2	1955	63
chr14	95718563	95719482	2	1364	49
chr14	95757402	95758724	4	3526	111
chr14	95780927	95782478	3	3285	111
chr14	95786426	95787279	2	1668	51
chr14	95893180	95893988	4	2662	88
chr14	95946041	95948836	5	6142	208
chr14	95966193	95968105	6	8328	330
chr14	95968477	95969493	7	5784	230
chr14	95980103	95982386	4	6442	234
chr14	95983051	95984951	8	11233	490
chr14	95988176	95989279	5	4366	157
chr14	95995788	95998056	4	5397	197
chr14	96003320	96006034	8	13954	589
chr14	96013803	96014974	4	3845	139
chr14	96660788	96661593	2	1376	49
chr14	96749176	96750908	2	2642	98
chr14	96751767	96752747	2	1735	49
chr14	96823302	96824210	2	1609	45
chr14	96873695	96874472	3	1925	68
chr14	96887294	96889908	7	9091	307
chr14	96912407	96913305	2	1379	43
chr14	96934302	96936031	3	2324	78
chr14	96970480	96971301	2	1567	55
chr14	96971834	96972978	3	2603	92
chr14	96980156	96981355	8	7872	317
chr14	97046833	97048097	2	2019	66
chr14	97266890	97267627	3	1843	65
chr14	97269251	97270097	2	1554	58
chr14	97274847	97275698	2	1405	45
chr14	99392236	99393161	2	1629	51
chr14	99436991	99437844	5	3546	133
chr14	99450606	99453056	7	9536	352
chr14	99781169	99783288	3	3462	112
chr14	99786792	99787958	4	3576	139
chr14	99814148	99815407	2	1854	57
chr14	99892180	99893812	4	3330	104
chr14	99902918	99904171	2	1967	68
chr14	99941205	99942162	4	3134	106
chr14	99943505	99944251	2	1356	47
chr14	99944698	99945911	5	4252	143
chr14	99975084	99976226	4	3949	130
chr14	99982253	99983257	3	2357	85
chr14	99986730	99988992	7	7187	236
chr14	99989424	99990198	2	1297	48
chr14	99990328	99991335	2	1804	57
chr14	99992104	99993855	5	6389	222
chr14	99996072	99997387	2	2050	75
chr14	100007343	100008956	3	3421	109
chr14	100010212	100012553	2	3107	109
chr14	100015847	100017983	4	4192	160
chr14	100019109	100021138	4	5531	199
chr14	100026637	100027960	4	3815	126
chr14	100030258	100034470	6	12436	457
chr14	100034556	100036689	5	5844	214
chr14	100037470	100040631	4	7435	260
chr14	100041782	100042596	2	1548	52
chr14	100051303	100052253	2	1623	58
chr14	100052294	100053499	2	2022	65
chr14	100055078	100056151	3	2869	104
chr14	100056820	100058263	4	4149	144
chr14	100064052	100065145	4	3743	139
chr14	100197708	100200508	4	7313	265
chr14	100212735	100213784	2	1474	50
chr14	100257656	100259452	5	5492	193
chr14	100410056	100411274	2	1995	59
chr14	100432416	100434128	2	2549	81
chr14	100482443	100483527	2	1945	65
chr14	100533023	100534139	2	2017	75
chr14	100594946	100596999	2	2681	90
chr14	100598131	100599463	6	7327	295
chr14	100609451	100613342	8	25047	955
chr14	100615575	100616518	2	1616	56
chr14	100658245	100659403	8	7108	282
chr14	100659479	100660323	4	2836	91
chr14	100673694	100674642	2	1765	52
chr14	100679023	100680583	7	7007	264
chr14	100680920	100682482	6	8133	355
chr14	100698672	100699914	3	2570	85
chr14	100701659	100703555	6	6982	267
chr14	100707405	100709503	7	10014	366
chr14	100709690	100713153	7	16956	639
chr14	100713513	100715660	4	4436	146
chr14	100720914	100722177	2	1696	54
chr14	100724139	100725527	5	5314	177
chr14	100726583	100728072	2	2297	75
chr14	100730442	100731980	4	3457	111
chr14	100737863	100739104	2	2007	66
chr14	100746752	100747659	2	1529	43
chr14	100756777	100757805	3	2599	87
chr14	100763534	100765090	2	2293	72
chr14	100779000	100780919	2	2579	92
chr14	100783484	100785671	7	8625	291
chr14	100787088	100789319	4	5185	166
chr14	100790155	100791460	3	2536	89
chr14	100791780	100796094	5	11417	435
chr14	100797043	100799001	2	2783	78
chr14	100811963	100812886	2	1658	63
chr14	100855076	100856303	2	1775	55
chr14	100905416	100906651	2	1715	64
chr14	101015833	101016913	2	1910	59
chr14	101082548	101083708	3	2920	100
chr14	101087938	101089473	3	3673	123
chr14	101124999	101128335	7	13445	480
chr14	101129161	101130608	2	2689	87
chr14	101133099	101134764	3	3654	144
chr14	101134841	101137567	7	9265	316
chr14	101138500	101139604	5	4703	166
chr14	101140427	101144112	7	14483	546
chr14	101144940	101148148	8	16326	632
chr14	101149361	101152130	7	8680	296
chr14	101153199	101155613	3	3848	127
chr14	101156116	101157491	4	3742	133
chr14	101157518	101163721	8	27479	1032
chr14	101166996	101168243	6	5560	174
chr14	101174167	101176152	4	5583	203
chr14	101176272	101179638	5	11047	439
chr14	101179869	101181477	4	5016	190
chr14	101183531	101185261	2	2624	86
chr14	101185901	101187365	2	1745	62
chr14	101191955	101193115	4	3530	128
chr14	101195025	101195931	3	2379	76
chr14	101197647	101199218	2	2399	96
chr14	101200349	101201688	3	2292	82
chr14	101202696	101204709	5	6073	213
chr14	101213166	101214633	2	1863	75
chr14	101214674	101216873	3	4466	140
chr14	101234229	101236739	7	10960	461
chr14	101237068	101238000	2	1770	62
chr14	101238296	101239338	2	1752	63
chr14	101241649	101245199	7	9607	359
chr14	101246003	101248022	3	3787	121
chr14	101248720	101250775	5	4913	167
chr14	101252651	101256665	7	9400	337
chr14	101257531	101258726	2	1788	56
chr14	101280470	101283192	3	4493	157
chr14	101286531	101287525	2	1723	64
chr14	101288019	101289583	2	2388	83
chr14	101289983	101291839	3	3594	126
chr14	101297587	101299529	4	5249	202
chr14	101299974	101305306	7	21892	877
chr14	101305569	101312979	8	24054	900
chr14	101317235	101319571	7	10774	418
chr14	101320753	101323985	7	14224	562
chr14	101324284	101327579	6	12073	420
chr14	101334407	101335565	2	1742	71
chr14	101337226	101338133	3	2355	82
chr14	101338581	101339760	6	5297	198
chr14	101340711	101341453	2	1347	47
chr14	101341859	101343850	4	5001	179
chr14	101347300	101351568	6	12415	435
chr14	101359446	101361051	7	8220	317
chr14	101364864	101366066	2	2143	82
chr14	101371132	101372342	2	1611	55
chr14	101471718	101473377	5	5327	191
chr14	101488163	101489046	3	2319	77
chr14	101491570	101492701	4	3616	124
chr14	101495402	101499100	7	10513	369
chr14	101499636	101501000	2	2220	79
chr14	101501137	101502740	4	4414	147
chr14	101506088	101507410	3	3082	99
chr14	101511820	101514262	7	9609	320
chr14	101514368	101516431	5	7566	319
chr14	101527130	101531076	7	10314	331
chr14	101533529	101536463	6	8244	298
chr14	101538641	101540045	2	2449	80
chr14	101541049	101541996	2	1492	47
chr14	101585062	101587210	2	3215	106
chr14	101588432	101589772	2	1434	47
chr14	101649727	101650794	2	1457	48
chr14	101681899	101682887	2	1858	57
chr14	101683318	101684978	6	5848	206
chr14	101686268	101688943	5	6812	226
chr14	101689888	101694276	8	18322	678
chr14	101694350	101696122	4	4834	174
chr14	101698563	101701745	7	9762	347
chr14	101794754	101796182	4	4182	148
chr14	101796656	101798864	5	6939	254
chr14	101802729	101803805	3	2517	89
chr14	101830428	101832317	4	5326	196
chr14	101939519	101941546	2	3151	110
chr14	101961123	101961982	2	1594	48
chr14	101970717	101972768	3	4002	137
chr14	101973185	101974172	3	2642	94
chr14	101986758	101988101	2	2217	82
chr14	102095759	102096725	2	1504	52
chr14	102174948	102175913	3	2479	91
chr14	102281852	102282844	3	2426	90
chr14	102310362	102311664	3	2246	80
chr14	102318239	102319587	2	2302	80
chr14	102321849	102323130	4	3454	113
chr14	102343367	102344693	2	2003	63
chr14	102350053	102352012	3	4473	176
chr14	102412626	102414227	5	4887	156
chr14	102438472	102439175	2	1313	45
chr14	102512067	102513463	3	3160	123
chr14	102521213	102522621	4	3520	132
chr14	102529451	102531818	6	7384	256
chr14	102543546	102544655	3	2938	94
chr14	102545271	102545845	2	1105	37
chr14	102549960	102552388	4	6740	235
chr14	102553935	102555890	5	4658	162
chr14	102558992	102560292	4	4818	167
chr14	102624163	102625042	2	1560	61
chr14	102632002	102632878	2	1486	52
chr14	102645916	102646703	3	2235	75
chr14	102656072	102656810	2	1405	39
chr14	102700443	102701331	2	1548	50
chr14	102771499	102773217	3	3044	115
chr14	102779503	102780571	2	1974	66
chr14	102786711	102788400	2	2884	100
chr14	102826022	102828143	5	4667	165
chr14	102882731	102884005	3	3120	108
chr14	102962734	102965801	8	15015	615
chr14	102965893	102967316	3	2974	109
chr14	102967768	102969614	4	4983	180
chr14	102969697	102972073	5	6757	256
chr14	102972149	102975828	8	16806	638
chr14	102977056	102977917	2	1329	47
chr14	102993127	102994223	2	2036	69
chr14	102996712	102998064	4	4584	150
chr14	103001805	103003977	4	4494	166
chr14	103005339	103009067	4	6532	231
chr14	103009487	103010347	4	2903	101
chr14	103017503	103021722	8	16069	606
chr14	103055778	103057827	6	6481	239
chr14	103061547	103063865	3	3847	136
chr14	103066087	103067185	2	2029	62
chr14	103068615	103069922	3	2628	94
chr14	103072082	103074194	5	5720	212
chr14	103079910	103081162	4	4158	150
chr14	103093237	103094055	3	2124	77
chr14	103102136	103102980	2	1583	55
chr14	103109075	103110551	3	3233	117
chr14	103118857	103119775	2	1627	52
chr14	103121779	103122607	2	1393	57
chr14	103125737	103126769	2	1884	64
chr14	103140647	103141675	6	4598	154
chr14	103149453	103150780	5	4930	170
chr14	103151639	103152411	3	2023	60
chr14	103154204	103155913	7	7869	303
chr14	103191886	103193488	3	3668	126
chr14	103212655	103214078	7	7714	299
chr14	103241575	103243574	8	9694	420
chr14	103244990	103246718	5	5637	202
chr14	103274141	103274955	2	1481	54
chr14	103284552	103286901	4	4780	147
chr14	103291512	103294767	6	9469	344
chr14	103315267	103316050	2	1446	43
chr14	103333349	103334995	3	4384	152
chr14	103336491	103337757	6	5650	206
chr14	103342797	103344197	2	1936	60
chr14	103363603	103364853	6	6217	213
chr14	103366419	103368076	2	2581	92
chr14	103374082	103375798	5	5012	177
chr14	103375840	103377233	3	2755	96
chr14	103377610	103378677	3	2401	86
chr14	103381145	103382218	2	2082	68
chr14	103396832	103398278	6	6217	228
chr14	103399288	103400800	3	3199	105
chr14	103404391	103405358	2	1738	64
chr14	103405787	103407061	2	1900	61
chr14	103413760	103414527	3	2148	78
chr14	103415050	103416714	4	3941	123
chr14	103438667	103440590	5	4695	157
chr14	103463411	103465399	8	9269	400
chr14	103465577	103469729	8	20945	949
chr14	103473628	103474856	2	2177	79
chr14	103476838	103478227	2	2002	71
chr14	103487671	103489868	3	4638	159
chr14	103496849	103497994	2	2039	79
chr14	103511315	103512593	5	5081	171
chr14	103515327	103517112	3	3142	112
chr14	103518597	103520221	2	2314	78
chr14	103521234	103522678	5	6043	226
chr14	103540305	103541367	3	2707	95
chr14	103559339	103561779	6	6327	224
chr14	103562867	103565492	7	8653	324
chr14	103567443	103569919	6	8816	320
chr14	103573493	103574951	4	3802	130
chr14	103579197	103580651	2	2395	83
chr14	103582564	103584098	4	4669	161
chr14	103603833	103605267	4	4013	153
chr14	103662134	103663345	2	2077	74
chr14	103672359	103673734	2	2390	82
chr14	103690828	103692573	3	3878	145
chr14	103762926	103763898	3	2473	83
chr14	103779790	103781029	4	3546	122
chr14	103781280	103783812	7	16016	733
chr14	103794836	103796138	2	2213	84
chr14	103798501	103799876	6	5189	191
chr14	103801711	103803429	7	8869	345
chr14	103809467	103810460	4	3648	116
chr14	103811154	103812866	6	6477	229
chr14	103821787	103822792	3	2551	85
chr14	103825617	103827428	3	3384	113
chr14	103844313	103845973	4	4954	173
chr14	103853413	103855014	8	9927	424
chr14	103855382	103857606	5	5960	193
chr14	103859066	103860043	2	1758	72
chr14	103870410	103872036	6	6059	228
chr14	103872869	103874280	2	1870	54
chr14	103876415	103877106	2	1284	46
chr14	103943112	103943988	3	2570	78
chr14	103978655	103980119	5	4612	171
chr14	103983389	103984697	3	2773	90
chr14	103985429	103987532	7	10072	386
chr14	103991135	103992056	2	1552	55
chr14	103993747	103995068	2	2259	79
chr14	104001039	104002061	2	1851	65
chr14	104009288	104011804	5	5785	198
chr14	104021217	104022521	2	2289	87
chr14	104037995	104039163	3	2857	100
chr14	104093900	104094868	2	1592	50
chr14	104098256	104100033	5	5308	185
chr14	104118630	104119566	2	1696	60
chr14	104129307	104130684	3	3158	116
chr14	104159596	104161646	5	5993	195
chr14	104162157	104163670	3	3428	128
chr14	104166579	104168523	4	5863	244
chr14	104169675	104170805	4	3810	131
chr14	104170871	104173024	6	8795	334
chr14	104177779	104181574	6	9643	347
chr14	104182649	104185404	7	10324	423
chr14	104185879	104187055	4	3442	120
chr14	104188663	104191152	8	17084	832
chr14	104192728	104196751	8	25305	1008
chr14	104207180	104208221	2	1858	67
chr14	104290874	104291820	3	2424	74
chr14	104314787	104315761	3	2166	81
chr14	104344567	104346484	7	8654	324
chr14	104347317	104349905	3	4369	163
chr14	104354496	104356760	7	10206	373
chr14	104357026	104358492	2	2571	82
chr14	104360167	104361305	3	2944	98
chr14	104552100	104554683	5	7462	282
chr14	104556484	104557922	3	3630	107
chr14	104558874	104560127	2	2104	73
chr14	104560199	104560866	3	1759	58
chr14	104566509	104568989	4	4741	141
chr14	104569505	104571320	4	5285	180
chr14	104572945	104575059	5	7701	268
chr14	104610728	104612562	4	4899	181
chr14	104620881	104622572	7	9353	335
chr14	104622996	104626520	8	18429	726
chr14	104628108	104630528	4	6720	241
chr14	104644194	104645546	5	5364	193
chr14	104650088	104651737	3	3481	113
chr14	104652195	104653861	3	3478	125
chr14	104684330	104685716	4	4499	167
chr14	104686381	104689698	4	6697	222
chr14	104704160	104705583	2	1922	62
chr14	104746619	104747748	2	1737	59
chr14	104748035	104750450	6	8242	300
chr14	104758636	104759386	3	2003	69
chr14	104759847	104761216	2	2252	83
chr14	104761365	104762412	2	1449	43
chr14	104971003	104972261	2	1348	43
chr14	105040000	105041918	4	4475	140
chr14	105042300	105043433	3	2956	97
chr14	105046492	105048296	2	2462	82
chr14	105146395	105148155	3	3804	120
chr14	105153037	105155536	3	4128	128
chr14	105156381	105158744	7	9018	317
chr14	105160342	105161946	3	3661	117
chr14	105163492	105167895	4	8145	274
chr14	105167914	105169090	4	3629	121
chr14	105171518	105172287	2	1177	45
chr14	105173061	105173856	3	2007	63
chr14	105174074	105175332	3	2803	104
chr14	105181283	105185122	7	15477	571
chr14	105188056	105188922	2	1673	64
chr14	105201249	105203018	4	5203	196
chr14	105215847	105217694	7	9649	418
chr14	105217751	105218995	4	3640	129
chr14	105220362	105221187	2	1510	47
chr14	105221670	105222629	2	1653	57
chr14	105222631	105226727	6	10933	391
chr14	105227442	105230119	4	7457	269
chr14	105230782	105231905	3	2711	103
chr14	105233444	105235126	3	2657	87
chr14	105235189	105237549	6	10527	389
chr14	105238123	105240791	4	6668	230
chr14	105241577	105243023	7	7599	311
chr14	105246886	105247814	2	1747	62
chr14	105250257	105251818	4	3868	133
chr14	105254815	105256049	5	5228	188
chr14	105257824	105259130	2	1495	55
chr14	105267705	105269031	4	3804	138
chr14	105270479	105271997	3	2919	95
chr14	105329471	105330137	2	1305	44
chr14	105341916	105342789	2	1619	55
chr14	105351796	105353383	2	1962	74
chr14	105359187	105360559	3	2336	67
chr14	105437850	105440013	4	4492	170
chr14	105445071	105445886	2	1386	42
chr14	105471214	105472649	2	2053	61
chr14	105477037	105480144	8	18532	782
chr14	105481305	105482428	2	2110	68
chr14	105482562	105486807	6	12476	444
chr14	105526814	105527875	3	2769	96
chr14	105530329	105531507	2	2011	72
chr14	105557240	105559037	6	6457	243
chr14	105619119	105620161	4	3112	107
chr14	105647981	105649430	5	5011	188
chr14	105668189	105669074	2	1548	55
chr14	105673238	105674513	6	5562	202
chr14	105694257	105696033	3	3739	145
chr14	105713241	105714883	4	4969	181
chr14	105715312	105717025	8	10505	451
chr14	105746743	105749712	2	3119	115
chr14	105756500	105757991	2	2664	94
chr14	105770485	105771639	4	3426	117
chr14	105781810	105782907	3	2538	92
chr14	105783180	105784486	2	2097	74
chr14	105788947	105790239	6	5252	190
chr14	105792394	105794219	4	4319	149
chr14	105794674	105795562	2	1713	56
chr14	105795835	105797991	3	3997	142
chr14	105802355	105803261	2	1754	56
chr14	105829551	105830797	3	3292	127
chr14	105844018	105845189	7	6778	247
chr14	105846878	105847655	2	1439	41
chr14	105863723	105864783	3	2550	94
chr14	105864821	105866241	7	7349	274
chr14	105884660	105886083	5	5209	191
chr14	105886974	105891025	8	16182	601
chr14	105895182	105896231	5	4645	168
chr14	105898501	105900277	6	6773	260
chr14	105902611	105904234	3	3053	96
chr14	105906221	105907341	2	1974	71
chr14	105912420	105915717	6	13419	523
chr14	105920695	105921594	2	1245	41
chr14	105932435	105934732	6	6916	243
chr14	105934782	105937854	5	9175	334
chr14	105945875	105946989	2	2000	73
chr15	22895205	22896993	6	5007	167
chr15	22897191	22898106	5	3636	114
chr15	22915652	22916955	2	1887	64
chr15	22919154	22920505	4	3896	132
chr15	22920539	22922937	6	7794	282
chr15	22958243	22959593	3	3050	94
chr15	22963585	22964519	3	2346	71
chr15	22987110	22988275	3	2736	94
chr15	23029510	23030950	2	2307	97
chr15	23032248	23033321	5	4125	131
chr15	23034693	23035678	2	1785	63
chr15	25678047	25678942	4	2898	97
chr15	26020156	26021355	7	5487	192
chr15	26045225	26046174	2	1702	54
chr15	28042561	28043562	2	1536	48
chr15	28262524	28263539	4	3540	121
chr15	28544761	28545586	2	1540	45
chr15	28551793	28552741	2	1718	66
chr15	29129013	29130788	3	3232	106
chr15	29131789	29133013	2	1725	54
chr15	29136980	29138000	3	2380	94
chr15	29144352	29145345	2	1583	57
chr15	29146532	29148061	3	3078	108
chr15	29213359	29214261	3	2477	71
chr15	29281554	29282696	3	2860	100
chr15	29394437	29395550	2	1649	57
chr15	29405654	29406721	2	1838	68
chr15	29765663	29766593	2	1631	54
chr15	30163229	30164169	2	1779	60
chr15	30773900	30774654	4	2004	110
chr15	31221021	31221753	2	1359	49
chr15	31245837	31246728	4	3207	119
chr15	31281632	31282397	3	2166	75
chr15	31284385	31285275	5	3543	135
chr15	31381667	31382576	2	1724	57
chr15	31450201	31451854	2	2517	94
chr15	31454121	31455250	6	5376	208
chr15	31492772	31493684	2	1653	58
chr15	31504516	31505741	2	1989	76
chr15	31506493	31507622	6	5174	181
chr15	31515038	31516241	4	3490	107
chr15	31527412	31529212	7	9963	382
chr15	31543951	31545011	3	2607	90
chr15	31547156	31549146	4	5485	187
chr15	31549466	31550361	2	1582	51
chr15	31552123	31561681	8	42577	1770
chr15	31563345	31564526	7	6650	260
chr15	31564626	31567742	6	12397	439
chr15	31571864	31573034	4	3441	121
chr15	31588577	31596665	8	41032	1610
chr15	31606268	31607250	2	1630	63
chr15	31615728	31618009	6	7799	302
chr15	31627750	31628697	5	3935	140
chr15	31628979	31629935	4	3558	116
chr15	31630097	31632335	8	10873	387
chr15	31636891	31638640	7	7681	271
chr15	31643256	31645682	7	10629	424
chr15	31645805	31646774	2	1556	52
chr15	31647165	31648187	2	1906	59
chr15	31648561	31649954	4	4744	156
chr15	31650755	31652522	5	6737	247
chr15	31652830	31653879	3	2827	87
chr15	31654107	31656331	3	3696	137
chr15	31658860	31660894	5	6170	246
chr15	31664259	31665559	2	2225	87
chr15	31666528	31667379	2	1609	54
chr15	31723570	31724333	2	1456	46
chr15	31726312	31727250	3	2390	76
chr15	31727580	31728538	4	2941	106
chr15	31809629	31810524	4	3090	105
chr15	32905699	32906465	2	1402	46
chr15	32909439	32910293	2	1271	37
chr15	34102444	34103411	4	3205	114
chr15	34610945	34612171	3	3127	110
chr15	34623226	34624051	2	1526	57
chr15	35838887	35839713	2	1427	43
chr15	36156105	36156941	2	1483	44
chr15	36872019	36872853	2	1385	48
chr15	37223887	37224762	2	1503	43
chr15	37306965	37307809	2	1411	45
chr15	37348450	37350885	3	3197	102
chr15	38367082	38368139	2	1696	59
chr15	38555633	38556961	2	1565	50
chr15	39800386	39801447	2	1845	60
chr15	39801690	39802547	2	1410	42
chr15	39874024	39875301	2	2175	77
chr15	40225282	40226251	6	4716	172
chr15	40229775	40230552	2	1380	47
chr15	40331496	40332572	7	6062	252
chr15	40365915	40368152	3	3771	139
chr15	40374408	40375529	4	3781	140
chr15	40377057	40378315	3	2819	94
chr15	40382235	40383208	2	1637	57
chr15	40389455	40390485	2	1690	53
chr15	40395084	40396788	3	3589	136
chr15	40564250	40565932	4	4412	151
chr15	40594093	40595373	2	1625	54
chr15	40632607	40633624	3	2272	75
chr15	40850604	40851593	3	2502	80
chr15	40855815	40856672	3	2233	78
chr15	40918779	40919962	3	3016	94
chr15	40956920	40957819	2	1594	54
chr15	40985467	40986686	3	3203	110
chr15	40988035	40988840	2	1544	50
chr15	41010204	41011168	3	2719	90
chr15	41035814	41037936	4	5378	206
chr15	41046113	41047135	6	5090	183
chr15	41047732	41048759	6	5119	188
chr15	41054404	41055939	5	5056	178
chr15	41058654	41062499	7	17581	756
chr15	41066688	41067631	4	3142	119
chr15	41085393	41086214	2	1493	56
chr15	41090460	41091646	3	2864	104
chr15	41093447	41094979	2	2292	75
chr15	41096141	41097442	2	2138	64
chr15	41153616	41154702	4	3786	147
chr15	41185397	41186332	2	1762	68
chr15	41199362	41200645	3	3408	116
chr15	41201916	41204012	4	4742	197
chr15	41223063	41224323	3	2853	91
chr15	41228320	41230795	4	5720	210
chr15	41278867	41279632	2	1355	46
chr15	41389807	41390800	3	2476	81
chr15	41406364	41407110	2	1377	49
chr15	41421206	41422053	2	1495	49
chr15	41524022	41525161	3	2919	98
chr15	41532492	41533804	3	2915	93
chr15	41552873	41554427	2	2047	62
chr15	41574336	41576015	6	7802	293
chr15	41582849	41584440	6	6314	243
chr15	41625683	41627377	8	11619	650
chr15	41693367	41694397	6	4472	175
chr15	41707627	41708838	2	1682	55
chr15	41710581	41711399	2	1507	56
chr15	41836382	41837517	4	3577	129
chr15	42161805	42163464	4	4395	152
chr15	42173162	42174335	6	5164	176
chr15	42197208	42197996	2	1511	52
chr15	42200803	42201737	3	2258	79
chr15	42208485	42210704	4	4459	155
chr15	42211109	42212786	5	5038	184
chr15	42212973	42214638	2	2510	76
chr15	42220830	42222110	4	4042	140
chr15	42247532	42248878	3	3305	113
chr15	42250685	42252466	3	3473	122
chr15	42254498	42255944	4	3829	144
chr15	42566410	42568096	6	7761	310
chr15	42684635	42686754	4	5644	205
chr15	42696430	42697500	3	2756	97
chr15	42781514	42782558	2	1711	60
chr15	42783531	42784524	3	2435	75
chr15	42786536	42787487	2	1545	50
chr15	42791078	42791980	3	2071	73
chr15	43029618	43031022	6	6429	216
chr15	43306644	43307505	2	1496	50
chr15	43385860	43386954	6	5663	203
chr15	43424801	43425657	5	3344	117
chr15	43511659	43512559	3	2408	83
chr15	43620929	43622145	8	7797	314
chr15	44037240	44038510	8	7761	299
chr15	44040194	44043612	7	15429	577
chr15	44043777	44044717	2	1661	59
chr15	44065324	44066036	2	1239	44
chr15	44069858	44070990	4	3452	109
chr15	44091795	44093018	8	7219	282
chr15	44120907	44121636	2	1384	49
chr15	44718032	44718947	3	2281	86
chr15	44721188	44722269	7	6130	223
chr15	44798586	44799546	5	3586	122
chr15	44831206	44832427	4	3298	110
chr15	44836589	44837375	2	1480	60
chr15	45004234	45005715	8	7146	245
chr15	45075898	45076927	3	2821	101
chr15	45120239	45120962	4	2479	80
chr15	45312866	45314269	2	2300	81
chr15	45314277	45315323	4	3754	131
chr15	45323039	45324170	2	1973	81
chr15	45327702	45329131	3	2777	101
chr15	45624593	45625369	2	1342	44
chr15	45631649	45632562	2	1723	60
chr15	45665109	45665915	2	1433	45
chr15	45666715	45667827	3	2504	79
chr15	45696280	45697103	2	1292	46
chr15	48895352	48896041	2	1219	47
chr15	48925765	48926447	2	1084	40
chr15	49268247	49269393	6	5496	207
chr15	49338897	49339621	3	1855	62
chr15	50437955	50438728	2	1347	48
chr15	50477569	50478460	3	2341	81
chr15	50515958	50517250	2	1688	48
chr15	50606167	50607048	2	1715	49
chr15	50636486	50637450	2	1412	47
chr15	50637596	50638599	3	2497	95
chr15	50644042	50645204	5	4757	181
chr15	50660336	50662470	6	6850	241
chr15	50715391	50716527	5	5144	188
chr15	50717629	50719268	7	6660	224
chr15	50725206	50727041	2	2085	74
chr15	50768173	50768897	2	1393	38
chr15	50882722	50883240	2	964	37
chr15	50975436	50976970	6	5861	215
chr15	50977000	50977895	2	1411	42
chr15	50979473	50980530	3	2333	76
chr15	50982331	50983173	2	1512	44
chr15	51045851	51046789	2	1562	50
chr15	51054449	51055498	2	1853	62
chr15	51167729	51169196	4	4445	136
chr15	51199019	51199951	2	1558	53
chr15	51368223	51369574	3	2569	85
chr15	51369904	51370674	2	1423	50
chr15	51860813	51861774	2	1752	59
chr15	52109027	52111041	5	6982	271
chr15	52166641	52167993	3	3108	107
chr15	52314646	52318141	7	12099	445
chr15	52319054	52319840	2	1431	51
chr15	52330267	52332171	2	2554	95
chr15	52369693	52370525	2	1510	54
chr15	52403441	52405467	3	2949	111
chr15	52409347	52410569	2	2405	88
chr15	52851012	52851814	2	1433	49
chr15	52861115	52862148	5	4503	189
chr15	53092306	53093379	2	1670	52
chr15	55609964	55611090	7	6352	262
chr15	56243966	56245732	2	2588	93
chr15	56283813	56284800	3	2465	81
chr15	56286554	56287484	4	3078	110
chr15	56537043	56537996	3	2577	76
chr15	57023160	57024555	5	5313	196
chr15	57067255	57068116	2	1631	52
chr15	57262942	57264101	8	7286	272
chr15	57348288	57349061	2	1457	46
chr15	57598987	57600121	2	2093	91
chr15	57604681	57605725	2	1691	61
chr15	57612430	57613560	2	2070	76
chr15	57620203	57621227	2	1755	58
chr15	57625938	57627025	2	1882	61
chr15	57673534	57674527	2	1797	60
chr15	57678207	57679059	3	2144	80
chr15	57724137	57725211	2	1757	60
chr15	57767744	57769875	5	6194	220
chr15	57797102	57798096	2	1860	64
chr15	57801082	57802051	2	1619	55
chr15	57998013	57998903	2	1507	50
chr15	58565071	58565852	2	1454	47
chr15	58571062	58572178	4	3420	116
chr15	58601921	58603442	4	4976	179
chr15	58621936	58623712	2	2533	87
chr15	58653534	58654497	2	1445	52
chr15	58715761	58716993	4	3718	135
chr15	58721441	58723751	5	5568	197
chr15	58726329	58727374	3	2756	95
chr15	58729678	58732095	4	5869	203
chr15	58739138	58740707	2	2418	85
chr15	58751496	58753093	3	3504	124
chr15	58757520	58758295	2	1376	43
chr15	58759007	58760913	4	5297	194
chr15	58761839	58762576	2	1369	48
chr15	58765772	58766563	2	1471	48
chr15	58767636	58768638	4	3639	134
chr15	58776644	58777944	2	1985	77
chr15	58814319	58816136	3	3065	100
chr15	58820642	58821403	2	1296	39
chr15	58835785	58836858	4	3833	135
chr15	58843123	58845609	3	3553	123
chr15	59035520	59036357	2	1501	46
chr15	59042531	59043332	2	1345	43
chr15	59060581	59061669	2	1518	50
chr15	59070835	59071641	2	1527	53
chr15	59156105	59159201	7	8901	345
chr15	59159344	59160318	3	2500	82
chr15	59210883	59211865	3	2554	95
chr15	59289726	59290670	4	3325	119
chr15	59568314	59569849	2	1560	43
chr15	59592074	59592970	2	1666	50
chr15	59595976	59597456	2	2175	68
chr15	59975242	59976345	3	2486	80
chr15	60031435	60032453	5	4242	148
chr15	60685618	60686772	2	2081	71
chr15	60688237	60689565	3	3177	118
chr15	60691308	60692367	2	1961	81
chr15	60693332	60695022	4	4359	146
chr15	60908005	60909097	4	3900	151
chr15	60941419	60942969	2	1667	55
chr15	60987486	60988517	3	2345	77
chr15	61012579	61013710	2	1804	60
chr15	61091849	61092890	3	2446	85
chr15	61392015	61392854	2	1335	46
chr15	61963781	61964687	2	1597	58
chr15	62348374	62349170	2	1274	42
chr15	62694788	62695715	3	2539	88
chr15	62747022	62748608	6	6411	223
chr15	62748883	62750176	2	1983	66
chr15	62763052	62764034	2	1703	59
chr15	62764161	62765171	4	3520	118
chr15	62772173	62773187	4	3401	126
chr15	62797068	62798392	4	4043	156
chr15	62801199	62802327	2	1846	70
chr15	62861989	62862972	3	2519	87
chr15	63049426	63050465	2	1631	56
chr15	63086110	63087690	2	1922	58
chr15	63136506	63137856	3	2375	90
chr15	63139789	63140465	2	1139	36
chr15	63140932	63141791	2	1501	51
chr15	63232833	63233768	2	1587	58
chr15	63348114	63349633	4	4293	161
chr15	63365471	63366591	6	5514	225
chr15	63379224	63380420	2	1897	67
chr15	63450235	63451139	2	1547	52
chr15	63490342	63491286	3	2392	78
chr15	63522271	63523170	2	1656	58
chr15	63647155	63648162	4	3209	110
chr15	63654287	63655437	4	3700	118
chr15	63663165	63665362	4	5827	201
chr15	63742075	63744222	2	2890	106
chr15	63752737	63753910	3	2445	77
chr15	63764305	63765246	4	3032	98
chr15	63766969	63768553	3	2751	101
chr15	63770132	63771954	2	2424	90
chr15	63790405	63791750	5	4698	161
chr15	63793901	63795700	6	8757	350
chr15	63798712	63799635	2	1680	46
chr15	63810830	63811527	2	1272	37
chr15	63813693	63814978	7	7175	308
chr15	63822063	63823163	6	5348	205
chr15	63888916	63892649	7	12124	426
chr15	63969651	63970669	5	4167	149
chr15	64141610	64143062	3	3176	121
chr15	64188040	64190317	7	10174	362
chr15	64209715	64210676	2	1598	53
chr15	64210819	64211914	3	2613	90
chr15	64212498	64213442	2	1691	50
chr15	64237016	64238573	5	4917	186
chr15	64337265	64338438	3	2395	83
chr15	64361170	64361937	3	2054	69
chr15	64396603	64398181	2	2033	71
chr15	64438100	64440625	6	9139	345
chr15	64442125	64443751	6	5707	222
chr15	64447955	64450021	3	2951	103
chr15	64451283	64452291	3	2656	86
chr15	64527571	64528537	2	1507	46
chr15	64626183	64627058	2	1322	40
chr15	64670472	64671726	2	1740	56
chr15	64771341	64772144	2	1479	44
chr15	64844188	64845182	2	1797	61
chr15	64845563	64846719	2	1928	62
chr15	64873067	64874052	2	1686	59
chr15	64901290	64902167	2	1439	50
chr15	64939935	64940856	2	1640	57
chr15	64945358	64946274	2	1800	66
chr15	64988796	64989620	3	2005	73
chr15	64998073	64999336	5	5212	179
chr15	65010289	65010985	2	1242	38
chr15	65058128	65058951	3	2278	78
chr15	65124411	65125704	2	1903	59
chr15	65280561	65281801	8	8321	325
chr15	65320167	65321157	6	5271	191
chr15	65380054	65381217	4	4237	164
chr15	65424429	65425379	4	2861	105
chr15	65435801	65436830	3	2716	93
chr15	65474985	65476158	6	5954	227
chr15	65477989	65478976	3	2495	98
chr15	65592175	65593436	4	3532	114
chr15	65629298	65630027	2	1367	49
chr15	65634683	65635577	2	1725	63
chr15	65823542	65825063	6	7094	283
chr15	65825067	65827307	6	7426	254
chr15	65841120	65842040	2	1756	53
chr15	66068867	66070528	3	4368	173
chr15	66070629	66072023	2	2099	84
chr15	66079988	66081098	7	6608	264
chr15	66081437	66082712	7	8242	346
chr15	66132866	66134123	2	1364	44
chr15	66584241	66585578	4	3704	120
chr15	66586785	66587685	2	1495	58
chr15	66647150	66648525	5	4936	163
chr15	66649012	66650529	5	5540	184
chr15	66655635	66656473	2	1390	49
chr15	66678044	66679161	2	1703	55
chr15	66696051	66697364	5	4983	173
chr15	66700660	66702161	7	6670	236
chr15	66794607	66796119	6	6405	232
chr15	66798033	66799247	8	8002	305
chr15	66883875	66885208	8	7783	290
chr15	66885313	66886648	3	2826	88
chr15	66913236	66914820	7	7537	292
chr15	66915517	66917112	3	4357	133
chr15	66918232	66919779	7	7350	296
chr15	66935762	66938248	3	4319	154
chr15	66939309	66940394	4	3523	131
chr15	66941284	66942142	2	1444	46
chr15	66945766	66947501	7	8910	383
chr15	66947595	66950112	7	8169	281
chr15	66953427	66954468	3	2838	111
chr15	66961954	66963430	3	3068	106
chr15	66991154	66992153	3	2718	97
chr15	66998010	66999457	7	7287	295
chr15	67027751	67028830	2	1955	71
chr15	67029782	67031904	3	3382	112
chr15	67036295	67037321	3	2864	113
chr15	67043034	67044387	3	2817	89
chr15	67049135	67051274	2	2733	86
chr15	67062029	67064309	5	5325	185
chr15	67066044	67067228	6	6100	226
chr15	67072424	67073647	4	3651	138
chr15	67133959	67134897	3	2201	72
chr15	67305677	67306908	2	1847	65
chr15	67325021	67325929	2	1655	55
chr15	67336259	67337136	2	1588	51
chr15	67339488	67340901	2	1521	49
chr15	67341536	67342927	2	2025	70
chr15	67349513	67351038	4	4556	158
chr15	67351424	67352938	6	7464	248
chr15	67359677	67361494	4	4018	131
chr15	67361910	67363167	4	4001	141
chr15	67368345	67369302	3	2741	95
chr15	67372601	67374115	3	2721	96
chr15	67374648	67376135	5	4527	158
chr15	67384509	67385386	2	1543	49
chr15	67394378	67395568	2	2089	66
chr15	67395959	67398185	4	4392	146
chr15	67401821	67403397	3	2970	111
chr15	67408328	67410698	3	3807	127
chr15	67411777	67412795	2	1845	60
chr15	67412831	67414182	2	1954	60
chr15	67416073	67418871	5	8213	310
chr15	67422149	67423186	2	1413	50
chr15	67440587	67441553	2	1675	60
chr15	67442244	67442996	2	1205	45
chr15	67455976	67458096	2	3784	140
chr15	67459908	67461182	4	3914	136
chr15	67468483	67469498	2	1860	61
chr15	67481553	67482532	3	2458	84
chr15	68155975	68157310	5	4740	186
chr15	68176162	68177141	2	1745	65
chr15	68235920	68237536	4	4080	133
chr15	68351208	68352320	4	3544	129
chr15	68352366	68353707	5	5105	188
chr15	68368108	68369068	2	1719	53
chr15	68489747	68490625	2	1623	53
chr15	68497569	68498592	2	1673	62
chr15	68498873	68499897	2	1861	68
chr15	68519825	68521244	6	5916	223
chr15	68522268	68523608	3	3666	129
chr15	68524263	68525694	2	2214	74
chr15	68526219	68527536	4	3742	123
chr15	68548183	68549354	2	2026	81
chr15	68572045	68573103	2	1334	49
chr15	68573676	68574702	4	3280	115
chr15	68576798	68577726	6	4411	160
chr15	68579845	68580895	5	4100	139
chr15	68601801	68602646	2	1643	51
chr15	68602940	68603907	2	1647	73
chr15	68712696	68713365	2	1199	36
chr15	68794189	68795310	2	1788	62
chr15	68877199	68878128	3	2430	83
chr15	68893454	68894913	3	2675	95
chr15	68894990	68896036	2	1909	68
chr15	68990912	68992881	3	3475	121
chr15	68993569	68994758	4	3118	107
chr15	68995346	68996275	2	1692	60
chr15	68998259	69000010	5	5759	246
chr15	69068577	69069628	4	3057	94
chr15	69079792	69081579	4	4314	159
chr15	69082172	69083394	2	2241	75
chr15	69085344	69087521	5	5626	194
chr15	69087999	69089003	3	2700	104
chr15	69091723	69093658	3	3341	113
chr15	69099326	69100625	3	3080	113
chr15	69102847	69104633	4	5068	180
chr15	69105763	69107712	5	5935	209
chr15	69108174	69109255	3	2472	89
chr15	69274862	69275899	7	5979	214
chr15	69276950	69277834	3	2520	91
chr15	69351667	69352788	2	2061	76
chr15	69668597	69670095	4	3635	121
chr15	69743336	69744886	2	2288	77
chr15	69754085	69755334	4	4234	161
chr15	70352567	70353715	3	2729	92
chr15	70354888	70356585	2	2131	67
chr15	70385491	70386338	2	1521	44
chr15	70472682	70473575	2	1592	47
chr15	70484955	70487156	3	3369	117
chr15	70487440	70488446	3	2685	95
chr15	70489026	70489804	2	1397	43
chr15	70537215	70538190	2	1760	56
chr15	70551078	70552020	2	1573	54
chr15	70556941	70557698	4	2344	84
chr15	70561112	70563276	3	3899	144
chr15	70564782	70565716	4	3257	120
chr15	70591925	70593273	3	2353	71
chr15	70634019	70635747	4	3169	110
chr15	70635786	70637103	4	3064	103
chr15	70645800	70647185	3	3337	104
chr15	70725794	70726685	3	2175	72
chr15	70751448	70753004	6	7398	262
chr15	70920630	70921662	2	1727	53
chr15	70924485	70925253	2	1503	51
chr15	70925263	70927782	4	4470	151
chr15	72099535	72100992	2	1780	56
chr15	72519989	72522124	3	4079	134
chr15	72768457	72769596	6	4974	217
chr15	72771537	72772937	3	3256	97
chr15	72979244	72980376	3	2494	76
chr15	73090085	73090758	2	1321	41
chr15	73488938	73489925	6	4431	146
chr15	73904527	73905327	2	1387	44
chr15	73983740	73984599	2	1682	54
chr15	74678713	74681048	5	8325	326
chr15	74681116	74683802	7	11482	449
chr15	74684833	74686307	6	5623	192
chr15	74712360	74713497	3	2953	103
chr15	74713802	74719114	8	19865	751
chr15	74726386	74727603	2	1565	47
chr15	74838242	74839373	6	5412	235
chr15	74890977	74892213	6	5818	218
chr15	74894648	74895725	3	2653	94
chr15	74897238	74898541	2	2198	79
chr15	74905394	74906968	3	3105	107
chr15	74912901	74914875	6	8007	284
chr15	75018761	75020027	3	2800	101
chr15	75070693	75072524	5	6084	233
chr15	75135576	75137024	5	4231	156
chr15	75158399	75159199	3	1935	64
chr15	75164068	75165244	5	4654	177
chr15	75199407	75200441	2	1806	68
chr15	75221705	75222858	3	3104	119
chr15	75226229	75227408	7	6656	297
chr15	75227904	75229313	3	2640	91
chr15	75245629	75246674	2	1738	68
chr15	75316615	75317620	3	2646	96
chr15	75334543	75335793	4	3308	115
chr15	75335911	75337319	2	2160	78
chr15	75343023	75343819	2	1332	52
chr15	75416749	75418112	4	3442	116
chr15	75629059	75629863	2	1430	41
chr15	75648095	75649042	3	2549	85
chr15	75831188	75832172	5	3837	133
chr15	75861926	75863208	2	1944	61
chr15	75872296	75873267	2	1644	49
chr15	75897828	75898876	2	1883	65
chr15	75916372	75917493	5	4778	186
chr15	75941139	75943522	6	7551	257
chr15	75958861	75960033	2	1991	67
chr15	75967664	75968862	3	3114	107
chr15	75978521	75979495	2	1852	63
chr15	75979896	75980704	2	1425	49
chr15	75988396	75989276	2	1616	52
chr15	76023082	76024685	2	1850	70
chr15	76052509	76054539	3	4064	138
chr15	76067502	76068280	2	1280	40
chr15	76154068	76155348	7	6208	204
chr15	76196919	76198305	4	3809	133
chr15	76213973	76214842	2	1605	58
chr15	76581148	76581666	2	966	39
chr15	76598362	76599046	2	1310	40
chr15	76601417	76602852	2	2122	63
chr15	76603913	76605661	2	2815	96
chr15	77194960	77195569	2	1134	37
chr15	77319713	77320597	2	1274	43
chr15	77323094	77325551	3	4434	165
chr15	77353447	77354168	2	1322	50
chr15	77714464	77715221	2	1342	42
chr15	77800213	77801501	2	2207	72
chr15	77823399	77824640	2	1972	70
chr15	77834649	77835775	3	3122	116
chr15	77871050	77872186	2	2009	73
chr15	77913572	77915339	6	6607	254
chr15	77916912	77917887	3	2136	69
chr15	78231737	78233520	2	3366	140
chr15	78234277	78236834	6	7846	261
chr15	78280180	78281251	6	5201	161
chr15	78281590	78282829	2	1442	45
chr15	78282898	78284209	3	3048	113
chr15	78284406	78285131	3	1814	57
chr15	78285220	78285962	2	1336	45
chr15	78295451	78297096	3	2614	97
chr15	78326027	78329068	7	10085	348
chr15	78358001	78358870	2	1537	55
chr15	78368404	78369668	4	4125	169
chr15	78422367	78423728	4	3949	140
chr15	78439101	78440055	2	1645	52
chr15	78535386	78537236	4	4191	140
chr15	78537416	78538435	2	1901	60
chr15	78555458	78556973	4	4430	159
chr15	78557265	78559239	7	9130	339
chr15	78564151	78565216	3	2537	90
chr15	78595651	78596731	3	2522	96
chr15	78608716	78609610	3	2100	71
chr15	78727939	78728820	4	3271	139
chr15	78739517	78740420	2	1669	55
chr15	79045186	79046301	3	2837	98
chr15	79051215	79052747	2	1552	56
chr15	79065917	79067521	2	2524	87
chr15	79104008	79104970	2	1659	66
chr15	79116229	79117359	2	1871	68
chr15	79139404	79140328	2	1690	60
chr15	79163447	79164901	8	8452	335
chr15	79167333	79170717	8	24025	1188
chr15	79170942	79172462	7	8384	344
chr15	79179943	79180882	3	2570	82
chr15	79189785	79191924	3	5343	171
chr15	79192474	79193302	3	2188	65
chr15	79194468	79195575	4	3676	143
chr15	79206137	79207103	5	3982	139
chr15	79208488	79209526	2	1812	69
chr15	79219158	79220139	2	1912	63
chr15	79242795	79244402	2	1643	60
chr15	79285923	79286993	2	1883	68
chr15	79287622	79289387	3	3493	129
chr15	79604040	79604781	2	1280	50
chr15	80178976	80179852	3	2330	69
chr15	80190060	80190972	2	1652	64
chr15	80358565	80359476	2	1642	54
chr15	80360599	80361550	6	4340	142
chr15	80396076	80396833	2	1467	47
chr15	80398898	80399764	5	3693	123
chr15	80442880	80444113	3	2619	93
chr15	80446765	80448994	7	11127	425
chr15	80451528	80453372	5	6499	275
chr15	80464450	80465523	2	1921	69
chr15	81294506	81295760	2	2187	69
chr15	81315950	81318009	5	6735	242
chr15	81330098	81331268	3	2573	79
chr15	81614420	81615657	2	2044	74
chr15	83417640	83418588	4	3387	107
chr15	83480646	83481748	7	6023	241
chr15	83518941	83519822	2	1603	50
chr15	83521642	83522655	5	4406	139
chr15	83732498	83733254	2	1345	41
chr15	83736298	83737455	5	4965	168
chr15	85144922	85149842	6	11874	404
chr15	85150541	85151983	2	2060	75
chr15	85152763	85153743	3	2496	89
chr15	85157490	85158968	5	5437	199
chr15	85159960	85161053	7	6407	275
chr15	85167246	85168423	5	4705	164
chr15	85177293	85178341	2	1758	54
chr15	85289974	85290824	2	1615	54
chr15	85292716	85294022	7	7516	282
chr15	85294403	85295659	3	3187	113
chr15	85297121	85298504	2	2242	81
chr15	85319728	85320608	2	1547	50
chr15	85320751	85322501	4	4617	153
chr15	85358997	85360598	3	2996	102
chr15	85372422	85373335	5	3465	118
chr15	85397758	85399113	2	1906	65
chr15	85576498	85577939	3	2642	94
chr15	85591590	85592526	3	2146	71
chr15	85925322	85926538	4	3714	121
chr15	86014071	86015291	4	3675	129
chr15	86122471	86125553	5	6123	215
chr15	86127044	86127795	3	1918	73
chr15	86170686	86171511	2	1347	52
chr15	86185565	86186333	2	1382	46
chr15	86187731	86188614	3	2217	93
chr15	86249276	86250168	2	1603	56
chr15	86253373	86254255	2	1487	46
chr15	86302325	86303404	3	2648	92
chr15	86308534	86310391	2	2987	109
chr15	86320469	86322494	3	3444	121
chr15	86323142	86324471	3	2317	77
chr15	86324477	86326491	3	3018	103
chr15	89167473	89168898	3	3713	148
chr15	89171243	89172639	5	5074	174
chr15	89180666	89181884	2	2102	78
chr15	89192031	89193447	3	2762	92
chr15	89528674	89529595	2	1644	49
chr15	89635695	89637972	8	10546	367
chr15	89660876	89661908	2	1759	68
chr15	89662293	89664382	2	2715	102
chr15	89678844	89679959	6	5771	216
chr15	89680007	89681006	2	1926	72
chr15	89704583	89705371	2	1479	46
chr15	89709103	89710083	2	1744	60
chr15	89720422	89721307	2	1612	57
chr15	89727218	89728196	3	2493	81
chr15	89769311	89770511	2	1825	59
chr15	89876385	89877446	4	3445	115
chr15	90209380	90210673	3	2733	91
chr15	90216260	90217691	4	4608	159
chr15	90219278	90220586	2	2152	63
chr15	90320101	90321101	3	2347	80
chr15	90326325	90328766	2	2448	79
chr15	90333153	90334136	2	1477	41
chr15	90346152	90351185	8	20636	762
chr15	90351290	90352425	2	1565	48
chr15	90358234	90359336	3	2859	102
chr15	90545934	90549391	5	9744	351
chr15	90556591	90557527	2	1737	54
chr15	90560729	90562158	8	9360	388
chr15	90562622	90564859	7	9923	371
chr15	90567186	90568635	2	2422	94
chr15	90574372	90575847	4	4255	128
chr15	90576012	90579352	6	10515	391
chr15	90579831	90582218	7	9917	364
chr15	90582251	90583484	4	3859	122
chr15	90584862	90588091	6	11332	423
chr15	90590055	90592211	4	5577	205
chr15	90592655	90593827	4	3940	137
chr15	90593881	90596231	8	10076	410
chr15	90598430	90600244	2	1896	77
chr15	90603361	90607583	8	18688	733
chr15	90608114	90609741	3	3548	123
chr15	90610124	90611663	4	5061	169
chr15	90616073	90616961	2	1510	47
chr15	90622592	90624397	4	5346	197
chr15	90627058	90628597	3	3614	114
chr15	90630048	90631583	7	6985	252
chr15	90633231	90635321	5	4898	166
chr15	90641482	90642443	2	1656	55
chr15	90643378	90644301	3	2524	91
chr15	90682271	90683234	3	2771	95
chr15	90684167	90685463	3	2920	98
chr15	90686144	90689126	7	10425	377
chr15	90692811	90693811	2	1836	53
chr15	90697200	90698620	3	3441	132
chr15	90698808	90700010	2	2237	81
chr15	90701331	90702544	3	3068	115
chr15	90726801	90728243	5	5659	232
chr15	90729000	90730377	2	2094	76
chr15	90731447	90732640	4	3607	121
chr15	90733952	90735556	6	6446	234
chr15	90735722	90736905	4	4050	138
chr15	90748977	90750225	4	3790	130
chr15	90754558	90755423	2	1622	53
chr15	90755758	90758174	6	9767	399
chr15	90772522	90776126	6	10979	392
chr15	90843512	90844840	2	2220	77
chr15	90963826	90964678	2	1510	47
chr15	91071665	91072970	6	6378	242
chr15	91123346	91124537	3	2982	123
chr15	91131287	91133080	3	3503	128
chr15	91140054	91141089	2	1790	64
chr15	91167565	91168368	2	1556	55
chr15	91188203	91189804	4	4326	156
chr15	91207441	91208585	8	7463	275
chr15	91329257	91330393	3	2669	89
chr15	91343331	91344150	2	1387	40
chr15	91368619	91370148	5	4768	167
chr15	91371214	91372326	3	2789	91
chr15	91379795	91381052	4	3714	120
chr15	91381178	91382251	5	4449	142
chr15	91382467	91384333	6	7995	284
chr15	91403060	91404273	2	2087	89
chr15	91404903	91406283	3	3148	116
chr15	91412997	91414491	3	3181	116
chr15	91417945	91421431	7	9228	350
chr15	91423238	91427627	8	20521	736
chr15	91427743	91429535	8	10697	427
chr15	91447817	91449098	6	5705	204
chr15	91458573	91459720	3	2830	110
chr15	91473255	91474854	8	10050	429
chr15	91498601	91499879	7	8264	368
chr15	91500208	91501419	4	3673	144
chr15	91531926	91532917	2	1722	61
chr15	91533777	91534884	7	6463	255
chr15	91535951	91537190	4	4284	172
chr15	92012674	92013860	5	4556	155
chr15	92020017	92020974	4	3095	127
chr15	92021116	92021985	2	1577	53
chr15	92489203	92491430	5	6321	220
chr15	92614091	92615349	3	2564	82
chr15	92705819	92707381	4	3622	126
chr15	92708913	92711080	4	3835	132
chr15	93139229	93140191	2	1548	54
chr15	93152218	93153844	2	2257	75
chr15	93159499	93162996	7	14663	519
chr15	93181469	93182786	2	2416	74
chr15	93211428	93212418	2	1581	53
chr15	93338070	93339730	3	3082	110
chr15	93349202	93352129	8	15162	599
chr15	93355360	93356678	3	3127	104
chr15	93373777	93374654	3	2375	79
chr15	93390983	93392496	5	5028	170
chr15	93429703	93430636	4	2924	101
chr15	93431150	93431822	2	1195	35
chr15	93432040	93432904	3	2110	69
chr15	93433207	93434790	3	3603	114
chr15	93451488	93457673	8	23597	893
chr15	93457975	93461429	8	19061	733
chr15	93461945	93463191	3	3107	111
chr15	93466433	93468419	2	2136	74
chr15	93474669	93476814	5	6096	226
chr15	93502354	93503181	5	3557	119
chr15	93570402	93571463	2	1676	57
chr15	93571565	93573854	3	5116	201
chr15	94462061	94462975	2	1489	43
chr15	95388793	95389552	2	1307	45
chr15	95796490	95797645	2	1897	66
chr15	95837861	95839142	2	1643	57
chr15	96038118	96039052	2	1554	50
chr15	96580206	96581088	2	1551	55
chr15	96595482	96596620	2	1675	53
chr15	96601034	96601915	2	1476	45
chr15	96607583	96608414	2	1488	43
chr15	96723635	96724379	2	1323	39
chr15	96724939	96726401	5	4543	146
chr15	96727610	96728662	2	1888	61
chr15	98940717	98941379	2	1251	40
chr15	98946272	98947139	3	2235	70
chr15	99066389	99068495	2	2656	96
chr15	99207849	99208762	2	1479	43
chr15	99209617	99211438	3	3729	127
chr15	99217298	99218077	7	4410	167
chr15	99225527	99227724	3	4348	142
chr15	99260942	99261867	2	1582	56
chr15	99274051	99275471	5	5259	189
chr15	99319632	99321548	4	4196	136
chr15	99331572	99332647	2	1671	48
chr15	99354399	99356408	5	7401	241
chr15	99400167	99401199	7	5218	173
chr15	99407857	99409183	3	3146	109
chr15	99463530	99464701	2	1915	79
chr15	99465391	99467314	2	2767	91
chr15	99494608	99497725	3	5648	200
chr15	99601200	99602058	2	1497	51
chr15	99672572	99673410	2	1460	48
chr15	99848341	99849187	2	1277	41
chr15	99970932	99971784	2	1661	56
chr15	99973042	99974731	2	2144	71
chr15	99975139	99976195	3	2542	85
chr15	99990460	99991254	2	1332	39
chr15	99992125	99993517	2	2206	81
chr15	99994945	99995951	2	1731	53
chr15	100014788	100015841	2	1601	53
chr15	100034823	100035952	4	3213	101
chr15	100035967	100036908	3	2263	74
chr15	100042797	100044382	3	3663	116
chr15	100047265	100048742	3	2989	114
chr15	100055445	100056269	2	1527	50
chr15	100109113	100109872	2	1318	40
chr15	100110489	100111512	2	1627	56
chr15	100142059	100142796	2	1353	45
chr15	100162809	100163468	2	1139	44
chr15	100168952	100170292	6	6158	223
chr15	100207202	100208020	4	2883	84
chr15	100247966	100249555	6	6374	261
chr15	100251891	100253116	3	1687	60
chr15	100271605	100272874	5	4746	166
chr15	100273756	100274903	7	6236	229
chr15	100344109	100345130	2	1795	55
chr15	100347431	100348335	2	1586	50
chr15	100672196	100672956	2	1299	46
chr15	100755802	100757259	4	3996	130
chr15	101256113	101257174	2	1889	67
chr15	101628452	101629893	2	2212	73
chr15	101689908	101692170	3	4421	159
chr15	101709487	101710612	2	1930	66
chr15	101714349	101716057	2	2263	83
chr15	101717441	101718831	3	3076	110
chr15	101719353	101720601	3	2891	96
chr15	101728871	101730479	3	3142	115
chr15	101733019	101734721	3	3012	101
chr15	101739211	101740485	2	2321	77
chr15	101746788	101747692	2	1320	45
chr15	101757723	101759124	2	2299	84
chr15	101776077	101777037	2	1668	52
chr15	101817859	101818737	3	2449	77
chr15	101820226	101821430	7	6251	236
chr15	101833002	101834553	5	4656	157
chr15	101864842	101866205	5	5016	173
chr15	101908672	101909575	2	1519	51
chr15	101947846	101948668	2	1278	44
chr15	101967952	101969569	7	7856	269
chr15	101969665	101970669	3	2556	100
chr15	101975300	101976621	4	3342	124
chr15	101977090	101978776	6	7277	284
chr15	101979972	101983284	6	10052	368
chr15	101985533	101987475	4	5175	191
chr15	101987572	101988641	2	1980	75
chr15	101989340	101991611	5	8030	293
chr15	101992182	101995126	7	13692	549
chr15	101995951	101997226	7	7283	265
chr15	101997649	102000582	7	13002	527
chr15	102002589	102004313	3	4381	155
chr15	102004906	102007253	8	11213	407
chr15	102009418	102010603	7	6123	224
chr15	102017969	102021738	8	14948	567
chr15	102030045	102031264	3	3126	120
chr15	102036851	102039322	8	13227	486
chr15	102069090	102072053	4	6030	208
chr15	102153037	102156488	7	9190	300
chr15	102186294	102187461	5	3976	123
chr15	102192831	102193945	4	3493	126
chr15	102288038	102288934	3	2516	85
chr16	85148	86242	2	1920	63
chr16	101586	103076	7	7695	274
chr16	104175	105296	3	2884	111
chr16	110414	111235	3	2085	63
chr16	115864	117002	2	1535	47
chr16	122624	123721	4	3410	117
chr16	126742	127905	5	4681	162
chr16	128614	129685	3	2701	98
chr16	132999	134775	5	7849	271
chr16	140902	142162	3	2941	100
chr16	165767	166737	2	1778	69
chr16	167293	168713	7	8144	344
chr16	171420	172539	2	2115	63
chr16	173387	174584	6	5945	224
chr16	179971	181664	5	6148	231
chr16	184596	185600	2	1795	69
chr16	185947	188272	7	11461	435
chr16	188881	190538	8	9081	339
chr16	191483	193771	3	3992	151
chr16	194558	195620	4	3553	126
chr16	196835	197959	5	4352	166
chr16	201964	203491	2	2752	97
chr16	210528	211505	2	1685	62
chr16	221135	222040	3	2480	84
chr16	227643	230524	7	15676	712
chr16	231613	233329	7	8620	292
chr16	233350	234579	3	2944	101
chr16	234585	236208	3	2833	84
chr16	243122	244477	2	1484	48
chr16	255366	256262	3	1945	71
chr16	270710	271835	6	5628	200
chr16	273212	274811	2	1619	55
chr16	307287	309518	5	5280	177
chr16	315552	316965	4	4079	150
chr16	317846	318881	3	2280	77
chr16	334423	335685	2	2174	88
chr16	372959	376209	7	10557	382
chr16	376390	377870	2	2913	106
chr16	381440	382675	2	1869	75
chr16	387896	391359	6	6051	206
chr16	391527	392975	2	2555	85
chr16	400763	401923	4	3822	152
chr16	412958	414250	2	1972	68
chr16	414408	416490	4	4441	141
chr16	418792	420391	7	6796	233
chr16	433219	435136	3	2675	85
chr16	436314	437588	5	4921	172
chr16	445407	446250	2	1607	66
chr16	447709	451495	8	21471	885
chr16	452182	453260	4	3760	132
chr16	453416	455022	3	2353	82
chr16	455438	456853	4	4325	169
chr16	459314	461295	3	3659	123
chr16	473683	475038	7	7394	255
chr16	486350	487312	3	2368	76
chr16	492314	493875	3	3243	104
chr16	506245	507587	4	4204	165
chr16	507662	508518	6	4279	140
chr16	510433	511287	2	1425	51
chr16	516458	519079	8	13102	524
chr16	522682	524116	3	3250	110
chr16	524276	526683	3	3215	98
chr16	526834	528904	5	5264	195
chr16	537247	538313	2	1613	51
chr16	549569	550564	2	1781	55
chr16	550584	551563	3	2501	90
chr16	551742	554086	8	12372	466
chr16	557196	560514	7	9597	327
chr16	563310	564593	4	3893	142
chr16	564607	566473	5	5583	178
chr16	568729	570042	2	2044	75
chr16	570914	575029	8	25405	981
chr16	578563	588395	8	47759	1894
chr16	588839	591862	7	11875	417
chr16	591892	598807	8	38376	1561
chr16	599243	600391	4	4102	158
chr16	601984	602847	2	1412	46
chr16	603170	609796	8	36523	1466
chr16	610804	614075	6	10289	348
chr16	614344	618910	7	24285	974
chr16	620421	624470	8	15933	610
chr16	625167	626933	8	10345	467
chr16	627820	629388	8	9572	404
chr16	631401	632839	4	4697	186
chr16	633314	635013	8	10498	497
chr16	635270	638782	6	11801	433
chr16	640610	644582	7	16484	656
chr16	659368	660586	2	2286	88
chr16	660696	661829	7	5884	213
chr16	665779	668281	6	7579	245
chr16	671189	673561	8	13987	642
chr16	675304	679743	8	16848	691
chr16	682120	683952	3	3317	116
chr16	684421	685488	2	1789	54
chr16	687296	688607	4	3952	146
chr16	692472	699193	8	28402	1109
chr16	702239	704543	5	6712	226
chr16	708716	710982	5	6825	236
chr16	711000	712895	8	9891	392
chr16	718562	719687	4	3441	118
chr16	720313	722003	8	9501	379
chr16	723746	725560	5	6129	230
chr16	726222	729626	5	8906	296
chr16	730743	733950	6	13196	524
chr16	734262	735223	4	2934	107
chr16	771464	772701	5	5065	197
chr16	779293	781086	3	3501	114
chr16	783277	784379	2	1811	62
chr16	789400	790443	2	1437	46
chr16	810541	811587	3	2630	87
chr16	818050	819082	2	1803	59
chr16	832591	836131	6	10294	388
chr16	836905	838020	3	2869	108
chr16	841857	845170	7	12044	443
chr16	845521	846657	6	5299	198
chr16	848916	849910	2	1555	46
chr16	952153	953291	2	1580	50
chr16	985675	987496	6	4836	175
chr16	1009320	1010195	2	1250	42
chr16	1019103	1020344	4	4032	153
chr16	1025314	1027856	3	3854	124
chr16	1028166	1029503	2	1974	64
chr16	1052294	1054238	2	2577	91
chr16	1060217	1061473	2	1880	61
chr16	1095167	1096938	2	1772	60
chr16	1098692	1099780	5	3974	130
chr16	1131810	1132712	2	1474	48
chr16	1139177	1140060	2	1664	55
chr16	1143312	1145805	4	7072	270
chr16	1145826	1147439	2	3086	112
chr16	1183162	1184581	5	5702	184
chr16	1200737	1202023	2	1961	65
chr16	1204410	1211592	6	15397	556
chr16	1223353	1224346	2	1739	60
chr16	1229058	1230682	2	2179	74
chr16	1230689	1232147	2	1882	61
chr16	1243105	1244623	2	2178	75
chr16	1321175	1322765	7	8866	362
chr16	1340141	1342355	7	8230	291
chr16	1349876	1351015	3	2742	89
chr16	1361145	1366711	8	27980	1303
chr16	1367870	1369634	2	1770	59
chr16	1373100	1374034	3	2453	87
chr16	1376109	1377347	2	2129	74
chr16	1393406	1394634	4	3924	124
chr16	1400026	1401341	4	4268	150
chr16	1404447	1405653	8	7975	329
chr16	1407515	1408529	2	1673	53
chr16	1415746	1416643	2	1573	50
chr16	1424134	1426638	6	9774	346
chr16	1428045	1429212	6	5256	186
chr16	1464908	1466088	6	5792	204
chr16	1471125	1472242	4	3355	122
chr16	1476320	1478582	8	12726	470
chr16	1479197	1481081	3	2863	109
chr16	1481590	1483745	4	4342	143
chr16	1485750	1486772	2	1952	68
chr16	1500002	1500752	3	2038	74
chr16	1509008	1510356	2	2073	62
chr16	1510367	1511630	3	2996	93
chr16	1516766	1517559	2	1397	42
chr16	1523069	1524562	8	8421	302
chr16	1525261	1526481	4	3797	135
chr16	1541952	1542857	2	1614	50
chr16	1548659	1549398	2	1365	46
chr16	1557366	1559310	5	5175	203
chr16	1560750	1561589	2	1626	46
chr16	1562229	1563594	3	2715	95
chr16	1575170	1579369	8	14062	537
chr16	1579421	1580463	2	1897	62
chr16	1583709	1584755	2	1679	53
chr16	1584838	1591945	4	13977	561
chr16	1592160	1593088	2	1668	56
chr16	1595715	1597094	2	1714	56
chr16	1598372	1599526	2	2058	74
chr16	1678950	1680124	5	4788	188
chr16	1684828	1685743	2	1682	60
chr16	1706824	1707977	3	2665	100
chr16	1723396	1724954	2	2483	90
chr16	1728901	1730915	7	10799	425
chr16	1757717	1759889	6	8997	346
chr16	1769533	1770927	4	4124	140
chr16	1799972	1800870	2	1732	54
chr16	1806978	1808392	3	3045	103
chr16	1811960	1815540	8	18920	839
chr16	1816025	1819044	6	10628	361
chr16	1819201	1821268	7	9854	414
chr16	1823822	1824912	4	3673	131
chr16	1825436	1831129	8	31575	1285
chr16	1833560	1834694	4	3415	108
chr16	1837193	1840527	8	17675	730
chr16	1841688	1844047	5	7711	289
chr16	1844440	1845930	6	6081	215
chr16	1858803	1859978	3	2811	96
chr16	1862558	1864057	3	3427	121
chr16	1864117	1865138	7	5648	220
chr16	1865291	1867074	6	7007	233
chr16	1867467	1869635	8	9885	375
chr16	1870055	1872620	7	13421	538
chr16	1874700	1876301	8	8546	316
chr16	1879006	1880863	6	6146	228
chr16	1880931	1883141	7	9931	438
chr16	1883193	1884247	6	5154	194
chr16	1888445	1889471	5	3983	145
chr16	1988434	1989733	2	2310	97
chr16	1989811	1992043	4	4363	165
chr16	1993528	1994943	2	2228	77
chr16	2009892	2011660	6	8156	321
chr16	2011692	2013862	7	9022	314
chr16	2020637	2021925	4	4105	161
chr16	2028353	2029647	8	7601	272
chr16	2037694	2038910	2	1653	50
chr16	2054248	2058659	6	11290	400
chr16	2065196	2067771	5	8635	329
chr16	2071035	2071924	2	1580	52
chr16	2075123	2076763	5	5201	185
chr16	2082587	2084485	6	6206	221
chr16	2084568	2092854	8	42071	1676
chr16	2093434	2095339	6	7298	266
chr16	2105541	2106898	3	2866	88
chr16	2121076	2122589	3	3083	111
chr16	2130770	2132975	5	6820	228
chr16	2133175	2134335	2	2006	65
chr16	2136833	2143165	8	34964	1400
chr16	2147030	2147917	2	1439	45
chr16	2164827	2165591	3	1924	64
chr16	2166318	2168533	4	3886	131
chr16	2171587	2174701	6	7319	262
chr16	2176076	2177608	3	3376	116
chr16	2178494	2180784	7	9315	341
chr16	2189846	2190940	6	5527	220
chr16	2196331	2197319	2	1629	59
chr16	2199757	2203433	8	16730	620
chr16	2206723	2210896	8	27586	1189
chr16	2212358	2214204	7	9832	353
chr16	2216974	2217804	2	1455	45
chr16	2220193	2221932	5	4303	129
chr16	2226847	2228990	7	10637	424
chr16	2229145	2232750	4	6962	246
chr16	2239991	2240669	2	1310	42
chr16	2257315	2259020	6	7909	292
chr16	2259033	2262624	6	9712	333
chr16	2265487	2267270	8	9103	351
chr16	2274102	2275217	4	3774	143
chr16	2288038	2290477	6	7180	219
chr16	2299541	2300990	3	2306	75
chr16	2314227	2315161	2	1714	65
chr16	2315297	2316821	3	3690	125
chr16	2318945	2319970	5	4196	140
chr16	2500362	2502460	4	4515	133
chr16	2503127	2505157	4	5263	180
chr16	2516235	2517568	3	2869	101
chr16	2519711	2520615	3	2223	75
chr16	2521571	2523454	6	8547	349
chr16	2525783	2527122	8	8472	297
chr16	2527215	2530430	6	10993	385
chr16	2530519	2538501	8	44002	1731
chr16	2546100	2547999	7	7470	300
chr16	2550330	2551269	2	1811	68
chr16	2559705	2561073	3	2264	77
chr16	2564926	2570233	8	23956	901
chr16	2570874	2571866	2	1790	61
chr16	2576275	2576968	2	1246	42
chr16	2577351	2578380	5	4484	166
chr16	2585475	2587457	8	11149	438
chr16	2588728	2591821	8	15809	761
chr16	2591888	2592982	3	2275	83
chr16	2596012	2597043	5	4161	146
chr16	2645507	2646578	2	1807	59
chr16	2657454	2658575	4	3535	141
chr16	2713882	2715170	5	4745	156
chr16	2729592	2731097	3	3047	99
chr16	2769812	2771187	3	3121	100
chr16	2800670	2802281	8	10323	418
chr16	2803960	2805944	6	7074	257
chr16	2805946	2808127	7	9510	363
chr16	2814864	2816526	3	3384	101
chr16	2817383	2821244	8	20419	968
chr16	2821669	2824395	7	10718	436
chr16	2825820	2826623	2	1483	52
chr16	2828116	2829806	5	6100	199
chr16	2892476	2893426	2	1856	59
chr16	2968920	2969956	2	1791	61
chr16	3021655	3023171	3	3544	111
chr16	3030756	3031779	3	2390	85
chr16	3056311	3057388	2	1814	57
chr16	3068271	3070189	2	2890	93
chr16	3114372	3116703	5	6775	271
chr16	3155385	3156402	2	1756	63
chr16	3182967	3183876	2	1559	59
chr16	3244622	3245475	2	1613	46
chr16	3451775	3452690	2	1757	57
chr16	3509855	3511345	6	6754	253
chr16	3520471	3523642	7	9931	364
chr16	3523646	3525087	5	5290	195
chr16	3525096	3526567	5	5153	184
chr16	3530866	3532757	3	4034	159
chr16	3536378	3539120	6	6497	233
chr16	3549416	3550312	3	2232	82
chr16	3576997	3577901	2	1557	48
chr16	3629659	3631249	2	2130	67
chr16	3661940	3663649	8	10048	435
chr16	3688804	3689926	3	2898	111
chr16	3690493	3693274	7	9732	351
chr16	3701754	3703408	6	6966	254
chr16	3703967	3706294	3	5712	207
chr16	3714296	3715302	3	2752	91
chr16	3719474	3720500	2	1857	61
chr16	3725470	3726380	2	1698	60
chr16	3740347	3741553	7	7205	270
chr16	3741617	3742697	6	5412	180
chr16	3743832	3745714	4	5278	173
chr16	3746007	3747314	2	1993	63
chr16	3753443	3754306	3	2085	65
chr16	3761617	3764273	5	6945	236
chr16	3765981	3766986	2	1770	61
chr16	3779535	3780466	2	1368	47
chr16	3788147	3789091	3	2443	86
chr16	3811219	3812553	2	2299	73
chr16	3830233	3831188	2	1640	53
chr16	3842778	3844436	4	3536	119
chr16	3850913	3852651	4	3513	123
chr16	3856072	3857752	2	2228	82
chr16	3861103	3862875	4	3457	116
chr16	3868019	3869727	4	4557	156
chr16	3869979	3873018	4	7421	245
chr16	3873153	3875147	6	8257	318
chr16	3877010	3878596	3	3509	130
chr16	3884576	3886314	3	2966	103
chr16	3896255	3898395	6	6682	218
chr16	3899485	3901444	6	6636	248
chr16	3902870	3905998	8	18328	735
chr16	3908114	3908978	2	1598	49
chr16	3909177	3910283	2	2131	68
chr16	3911909	3914962	7	11645	433
chr16	3917274	3920393	6	6733	225
chr16	3922019	3926244	8	23137	977
chr16	3926596	3928728	4	5662	190
chr16	3931281	3932325	6	5707	198
chr16	4009797	4011339	3	3514	120
chr16	4013681	4015943	2	2963	102
chr16	4049775	4050778	2	1955	62
chr16	4054239	4055433	4	3595	128
chr16	4059933	4062120	6	9210	342
chr16	4062393	4064538	4	6382	211
chr16	4068059	4069571	3	3062	99
chr16	4102738	4103978	2	1883	65
chr16	4138924	4140659	4	3895	139
chr16	4141015	4142484	5	4974	157
chr16	4157371	4159208	3	2573	96
chr16	4159643	4161467	3	3391	141
chr16	4162857	4165417	6	7941	292
chr16	4166684	4167812	2	1876	68
chr16	4289216	4290860	4	4198	139
chr16	4291355	4292480	3	2794	94
chr16	4302711	4303463	2	1430	42
chr16	4311200	4312232	6	5528	185
chr16	4312244	4314656	5	7183	266
chr16	4323957	4324965	2	1708	56
chr16	4328340	4329575	5	5201	178
chr16	4336538	4337737	2	2325	86
chr16	4342429	4343623	2	1955	71
chr16	4349151	4350320	3	2741	86
chr16	4357923	4359563	5	6800	254
chr16	4366659	4367757	2	1718	60
chr16	4368070	4369183	3	2478	87
chr16	4369222	4372152	7	9700	339
chr16	4372383	4375288	4	7003	254
chr16	4375429	4377529	7	8369	299
chr16	4379034	4380311	3	3078	114
chr16	4384823	4386186	2	1838	68
chr16	4387937	4391762	5	9893	375
chr16	4394734	4396532	8	8516	318
chr16	4396556	4400392	8	12307	480
chr16	4410258	4411471	5	4998	174
chr16	4412338	4413633	7	7063	268
chr16	4420223	4421485	4	3906	149
chr16	4424276	4433606	8	42116	1710
chr16	4433893	4439574	7	17689	643
chr16	4439591	4442138	8	13474	494
chr16	4442520	4446131	6	10657	361
chr16	4451894	4453084	4	4009	168
chr16	4454151	4455567	3	3410	119
chr16	4476776	4477817	2	1952	70
chr16	4478383	4479260	3	2282	78
chr16	4483687	4484513	3	1943	73
chr16	4509730	4512414	2	4502	156
chr16	4523395	4524293	2	1590	54
chr16	4526826	4528254	7	8108	317
chr16	4560074	4561604	2	2205	73
chr16	4562374	4563932	7	7887	300
chr16	4572667	4573911	3	3212	122
chr16	4658431	4660985	8	12701	500
chr16	4661159	4663810	4	5414	189
chr16	4664876	4666453	8	10412	430
chr16	4666677	4668430	7	8634	290
chr16	4669192	4670758	2	2674	96
chr16	4679876	4680761	2	1598	55
chr16	4688082	4691364	8	9823	327
chr16	4691524	4693360	3	3892	151
chr16	4699790	4701240	7	8247	338
chr16	4702124	4704089	3	3037	94
chr16	4711381	4716080	8	20341	733
chr16	4725256	4727432	5	8037	329
chr16	4728347	4730905	6	10104	382
chr16	4731744	4733824	7	8936	328
chr16	4734260	4735848	2	2444	98
chr16	4738955	4740607	3	3063	105
chr16	4740825	4742707	2	2373	89
chr16	4745122	4747794	6	9172	305
chr16	4751354	4753311	2	2044	65
chr16	4817366	4818736	3	3034	104
chr16	4836646	4838367	5	5563	188
chr16	4838692	4839674	2	1886	71
chr16	4843008	4844022	2	1493	48
chr16	4849955	4851910	6	7370	239
chr16	4853743	4855036	3	3443	117
chr16	4874825	4876143	4	3806	136
chr16	4884083	4884897	2	1525	43
chr16	4898511	4899484	3	2452	82
chr16	4924231	4925704	3	2988	108
chr16	4934960	4936155	2	1830	65
chr16	8731720	8732579	2	1400	43
chr16	8735326	8736768	4	4704	165
chr16	8739614	8740895	7	7138	283
chr16	8769184	8771424	3	5201	195
chr16	8776788	8778300	2	2259	70
chr16	8807868	8809302	2	2020	65
chr16	8812361	8814046	3	3667	146
chr16	8814483	8815891	4	4258	144
chr16	8822399	8823458	3	2721	79
chr16	8823835	8825184	3	3217	106
chr16	8833482	8834680	8	7389	281
chr16	8835772	8837160	5	5253	183
chr16	8902205	8902997	2	1402	53
chr16	8944162	8945748	6	7065	256
chr16	8946396	8948280	4	4667	155
chr16	8951404	8954753	4	6523	217
chr16	8955025	8957640	8	13648	537
chr16	8957687	8960621	8	15375	567
chr16	8981670	8984532	4	6252	224
chr16	8985250	8986828	3	3815	136
chr16	9011014	9012092	2	1741	57
chr16	9012644	9013984	4	3702	129
chr16	9028959	9030380	3	3161	110
chr16	9033184	9034128	4	2808	94
chr16	9034900	9036401	3	2874	98
chr16	9039966	9040960	6	5001	202
chr16	9041679	9043658	4	5038	179
chr16	9044271	9047704	7	12260	422
chr16	9047884	9053824	8	20852	838
chr16	9054635	9055844	8	7175	269
chr16	9058949	9059857	3	2361	79
chr16	9061600	9062840	3	3089	116
chr16	9190478	9192515	2	2700	100
chr16	9192750	9194836	6	7005	250
chr16	9195432	9196247	4	2916	108
chr16	9196351	9197673	2	2042	62
chr16	9202656	9203429	2	1413	47
chr16	9204338	9205157	2	1575	53
chr16	9215172	9216212	5	4762	180
chr16	10402823	10403727	3	2089	61
chr16	10429337	10430253	2	1433	46
chr16	10475619	10476355	2	1193	43
chr16	10652171	10653244	3	2965	110
chr16	10704277	10705100	3	2208	80
chr16	10716245	10717261	2	1734	63
chr16	10722460	10724213	4	4130	154
chr16	10856184	10857112	3	2525	88
chr16	10865278	10866181	2	1561	49
chr16	10920358	10921179	2	1433	52
chr16	10922512	10924093	2	2532	86
chr16	11027538	11028730	3	2790	87
chr16	11032050	11033182	2	1830	60
chr16	11066638	11067638	3	2338	82
chr16	11125403	11126692	2	2029	73
chr16	11141435	11142728	2	2045	66
chr16	11170947	11172978	2	2710	97
chr16	11188427	11190105	3	3235	93
chr16	11194908	11196280	4	4612	162
chr16	11223229	11224906	6	7032	243
chr16	11226881	11227788	2	1775	48
chr16	11231268	11232909	2	2464	89
chr16	11234736	11236125	2	2199	81
chr16	11238588	11239894	2	1515	47
chr16	11251545	11252540	2	1702	59
chr16	11276010	11277857	4	4379	155
chr16	11317898	11319898	2	2239	80
chr16	11324724	11325814	2	1930	72
chr16	11328902	11331377	2	2541	81
chr16	11342877	11344211	3	2891	90
chr16	11352377	11353760	3	2891	97
chr16	11359339	11360292	2	1707	61
chr16	11365951	11367853	6	7492	278
chr16	11386357	11387417	2	1814	77
chr16	11390185	11393459	8	9989	347
chr16	11397243	11398290	2	2042	69
chr16	11401680	11402662	4	3555	128
chr16	11403588	11404603	2	1920	67
chr16	11420430	11421813	2	2121	67
chr16	11442289	11444005	4	4622	180
chr16	11450618	11452106	2	2929	104
chr16	11453192	11453818	2	1152	44
chr16	11457064	11458028	3	1933	67
chr16	11464099	11465841	4	3867	135
chr16	11478336	11479265	2	1546	58
chr16	11588886	11590291	2	2602	98
chr16	11590545	11591599	2	1520	50
chr16	11725086	11726628	2	2105	85
chr16	11763482	11765041	2	2993	121
chr16	11765942	11768434	4	4653	156
chr16	11769310	11772166	5	10106	380
chr16	11828081	11829174	5	4402	151
chr16	11830729	11832023	3	3092	103
chr16	11832112	11836110	5	10211	378
chr16	11836818	11838263	4	4552	165
chr16	11839324	11840304	2	1601	45
chr16	11843060	11844360	3	3086	101
chr16	11848207	11849017	2	1534	49
chr16	11852828	11854072	3	2983	88
chr16	11856265	11857474	2	1807	56
chr16	11878779	11880304	8	9165	387
chr16	11880915	11882020	3	2513	92
chr16	11882064	11882704	2	1267	43
chr16	11886197	11887118	4	3219	119
chr16	11887449	11888297	3	2123	68
chr16	11888327	11890516	8	11532	524
chr16	11945873	11946930	3	2479	85
chr16	11968493	11969376	2	1708	61
chr16	11996450	11997575	2	2118	74
chr16	12003061	12004430	4	4223	148
chr16	12007286	12008421	3	2774	103
chr16	12010098	12012345	3	3269	115
chr16	12020901	12021742	4	2578	87
chr16	12069393	12070289	2	1503	54
chr16	12172407	12173460	4	3332	110
chr16	12190722	12193079	7	9563	349
chr16	12203444	12204693	3	3160	114
chr16	12261773	12262652	2	1363	40
chr16	12354582	12356790	7	10089	379
chr16	12775763	12777191	3	2851	92
chr16	12846749	12848138	2	2133	83
chr16	12858415	12859288	2	1529	54
chr16	12895599	12897474	5	5124	187
chr16	12897902	12898700	2	1279	43
chr16	14025412	14026266	5	3389	108
chr16	14205610	14206492	2	1539	54
chr16	14398020	14399570	3	3230	116
chr16	14400968	14402455	3	3017	106
chr16	14438624	14439814	2	2036	71
chr16	14499312	14500592	4	3541	116
chr16	14579322	14580464	2	1834	55
chr16	14626190	14627030	2	1601	55
chr16	14657700	14658840	3	2564	83
chr16	14722449	14723695	4	3657	119
chr16	14725558	14726531	3	2499	99
chr16	14953716	14954489	3	1917	73
chr16	14972558	14973099	2	1054	37
chr16	15012267	15012932	4	2107	100
chr16	15021726	15022402	2	1310	61
chr16	15067363	15068437	3	2596	111
chr16	15069595	15073579	7	18398	838
chr16	15075324	15076779	5	6338	264
chr16	15079652	15081171	2	2785	90
chr16	15081243	15085917	7	24055	1159
chr16	15107291	15109403	4	6717	249
chr16	15109845	15112163	3	5072	193
chr16	15117995	15120376	5	8296	343
chr16	15120662	15124278	7	20192	832
chr16	15128149	15129796	3	3110	106
chr16	15134955	15136145	6	5863	235
chr16	15147707	15149156	5	5343	193
chr16	15186633	15187595	7	5695	205
chr16	15229362	15230393	6	5241	196
chr16	15234649	15236108	3	3280	118
chr16	15236619	15238263	7	8097	324
chr16	15238387	15242076	3	6176	216
chr16	15531148	15532144	3	2635	87
chr16	15612683	15614931	8	10406	367
chr16	15616176	15617511	6	5781	212
chr16	15657182	15657950	2	1455	46
chr16	15766151	15767721	5	5277	168
chr16	15790064	15791140	2	1723	61
chr16	16045204	16046339	3	2706	96
chr16	16056191	16057101	3	2156	65
chr16	16090574	16092680	2	3505	119
chr16	16239848	16240754	3	2348	75
chr16	16241120	16242919	6	8072	296
chr16	16243625	16246197	4	5133	189
chr16	16267985	16269171	2	1835	56
chr16	16276347	16278378	4	4209	142
chr16	16282721	16284278	3	2650	94
chr16	17458095	17459184	2	1750	58
chr16	18546766	18547839	4	3517	131
chr16	18796231	18797956	2	2551	93
chr16	18801668	18803037	4	4029	134
chr16	18810889	18811919	6	5215	184
chr16	18813016	18814699	7	9460	366
chr16	18930649	18932560	4	4251	139
chr16	18934252	18935059	2	1493	50
chr16	18938398	18939651	5	4639	156
chr16	19126188	19127499	2	2015	72
chr16	19194010	19195850	5	5823	204
chr16	19497145	19499549	4	5462	195
chr16	19500136	19501272	4	3630	128
chr16	19511218	19512220	2	1602	60
chr16	19531299	19532398	6	5162	184
chr16	19567481	19568353	2	1466	46
chr16	19707136	19708387	3	2949	103
chr16	19721095	19723761	4	5596	184
chr16	19730351	19731213	3	2396	78
chr16	20753260	20754696	3	2409	70
chr16	20818486	20819856	5	4643	165
chr16	20892722	20893750	2	1588	59
chr16	20912828	20914129	8	7383	275
chr16	21200019	21200845	2	1425	45
chr16	21274717	21275881	2	2227	72
chr16	21513845	21517474	7	15799	708
chr16	21517815	21530788	8	81393	4345
chr16	21531611	21542124	8	42189	1975
chr16	21545552	21546887	2	2044	86
chr16	21547188	21548533	2	2645	107
chr16	21548969	21551158	7	9801	441
chr16	21568763	21569811	2	1927	84
chr16	21622181	21623485	4	4197	152
chr16	21832159	21832869	2	1175	39
chr16	22228203	22229764	4	3979	134
chr16	22243525	22244949	4	4523	192
chr16	22325811	22326913	4	3236	106
chr16	22328235	22329227	2	1691	47
chr16	22370170	22371201	3	2503	79
chr16	22371937	22372890	3	2563	81
chr16	22382935	22384158	3	2645	94
chr16	22386891	22387632	2	1348	42
chr16	22398669	22399566	2	1586	51
chr16	23116020	23116776	2	1256	40
chr16	23158114	23159041	5	4108	132
chr16	23473038	23473784	2	1428	44
chr16	23510927	23512519	4	5044	170
chr16	23515515	23516827	4	4022	145
chr16	23519476	23520557	4	3640	125
chr16	23521866	23523257	3	3486	122
chr16	23567427	23568220	2	1289	51
chr16	23607895	23609095	5	4624	168
chr16	23650921	23651949	4	3371	123
chr16	23688701	23689777	3	2873	116
chr16	24230706	24231592	2	1659	49
chr16	24683068	24684019	2	1609	55
chr16	24833998	24835211	2	1978	65
chr16	24990680	24991800	2	1755	66
chr16	25002382	25003457	3	2809	100
chr16	25026696	25027732	3	2609	93
chr16	25059890	25061529	5	6963	266
chr16	25076999	25078220	3	2792	97
chr16	25092832	25093627	2	1362	41
chr16	27123620	27125593	3	3316	120
chr16	27215631	27216568	2	1629	59
chr16	27233714	27235185	2	2193	75
chr16	27236552	27238332	3	3219	118
chr16	27246593	27249728	4	4819	166
chr16	27256296	27257520	3	2511	76
chr16	27278495	27279858	4	3664	128
chr16	27280183	27281226	2	1936	77
chr16	27322077	27323005	2	1355	49
chr16	27323167	27324157	3	2413	87
chr16	27329736	27330556	3	2311	71
chr16	27335604	27337112	3	3401	123
chr16	27337747	27339391	4	4833	174
chr16	27374886	27375884	6	4674	160
chr16	27377564	27379704	3	3952	122
chr16	27481729	27482842	5	4431	148
chr16	27559403	27560858	5	5305	194
chr16	28098585	28099517	2	1528	49
chr16	28135128	28136454	5	4186	123
chr16	28200092	28201315	2	2016	71
chr16	28221039	28222434	2	1486	47
chr16	28501373	28502315	2	1457	44
chr16	28531948	28532838	3	2168	75
chr16	28535777	28537018	3	3134	104
chr16	28542710	28543389	2	1250	47
chr16	28547840	28549058	2	2039	67
chr16	28549114	28551145	2	2968	107
chr16	28619441	28621668	3	3376	122
chr16	28633560	28634604	2	1834	62
chr16	28845441	28846234	2	1359	40
chr16	28873422	28874548	4	3197	112
chr16	28875820	28876900	2	1827	48
chr16	28884141	28885529	2	2208	74
chr16	28961108	28962084	2	1701	61
chr16	29002916	29003834	2	1543	53
chr16	29019316	29020953	2	2547	81
chr16	29086400	29087429	2	1737	61
chr16	29143663	29144619	2	1570	58
chr16	29149462	29150555	2	1862	62
chr16	29158902	29160691	4	4315	152
chr16	29160781	29162104	4	4123	143
chr16	29162183	29166941	8	18820	696
chr16	29167448	29170488	4	5954	201
chr16	29170880	29171824	2	1314	42
chr16	29188115	29190293	8	10514	413
chr16	29195075	29197121	3	3603	130
chr16	29204135	29205773	2	2300	85
chr16	29239495	29243458	8	20927	743
chr16	29262661	29264076	4	4010	148
chr16	29265818	29267597	2	3106	115
chr16	29270086	29275329	7	18438	735
chr16	29279034	29280213	2	1846	65
chr16	29296481	29298682	2	3538	123
chr16	29299892	29302448	4	7183	277
chr16	29310975	29312122	3	2739	93
chr16	29317678	29319567	2	1946	63
chr16	29321293	29323189	5	6177	221
chr16	29597355	29598267	4	2809	87
chr16	29606837	29608892	3	3845	145
chr16	29611167	29615287	8	18840	692
chr16	29615787	29616852	5	4277	159
chr16	29617194	29619647	6	8399	352
chr16	29622451	29623187	2	1357	43
chr16	29665101	29667376	7	9640	365
chr16	29672388	29673919	3	3373	105
chr16	29678213	29679348	7	5971	235
chr16	29691075	29693608	7	9903	362
chr16	29699260	29701642	5	8956	303
chr16	29704812	29707367	8	12417	472
chr16	29722545	29723236	2	1239	35
chr16	29763169	29764213	2	1697	58
chr16	29800784	29801896	6	5378	205
chr16	29803886	29805346	6	6272	249
chr16	29819441	29821870	5	6387	240
chr16	29837379	29838477	2	2055	69
chr16	29872195	29874052	4	5193	186
chr16	29938092	29939143	3	2468	81
chr16	29955193	29956584	3	3013	90
chr16	29998370	29999449	2	1917	74
chr16	29999927	30001531	3	2963	108
chr16	30015340	30017320	3	4896	179
chr16	30017536	30018383	2	1418	47
chr16	30063453	30064312	2	1499	49
chr16	30077916	30079315	2	1936	65
chr16	30079666	30081265	3	3242	102
chr16	30083460	30084444	2	1578	51
chr16	30085449	30087112	8	10112	409
chr16	30091911	30093521	2	1668	54
chr16	30099549	30100843	2	2421	86
chr16	30101877	30103005	4	3713	139
chr16	30105797	30107329	6	6840	252
chr16	30107761	30108654	4	3269	117
chr16	30123045	30125811	7	14555	593
chr16	30132386	30133891	7	8245	320
chr16	30134831	30135751	2	1736	62
chr16	30195779	30196944	2	1714	59
chr16	30197416	30199175	4	4543	161
chr16	30331672	30332646	2	1704	60
chr16	30347579	30349368	5	6582	230
chr16	30350796	30352477	3	2620	97
chr16	30367092	30368596	2	2815	102
chr16	30378073	30379546	2	1926	67
chr16	30388026	30389178	3	2767	93
chr16	30409188	30410793	2	2419	76
chr16	30412077	30413201	3	2674	93
chr16	30427553	30429114	6	6371	233
chr16	30429748	30430706	2	1756	67
chr16	30437189	30438372	2	2082	78
chr16	30441433	30442542	5	4230	159
chr16	30451853	30452873	5	4428	142
chr16	30453406	30454845	6	6210	216
chr16	30455408	30456955	6	6240	216
chr16	30457252	30458911	4	3698	121
chr16	30469333	30471123	6	5873	209
chr16	30484033	30484946	2	1557	51
chr16	30496432	30497220	3	1991	62
chr16	30532806	30537099	7	19051	736
chr16	30540862	30542322	2	2261	77
chr16	30543624	30545642	5	7678	287
chr16	30549529	30550344	2	1548	49
chr16	30551348	30552716	2	1639	56
chr16	30555917	30556867	2	1633	57
chr16	30557688	30559515	7	9915	394
chr16	30563500	30565864	3	3309	102
chr16	30566134	30569011	8	19386	713
chr16	30569788	30571337	6	6203	210
chr16	30572475	30574042	6	6175	229
chr16	30581013	30582556	2	1672	54
chr16	30583810	30584961	3	3286	123
chr16	30615287	30617047	6	6590	251
chr16	30634756	30635794	2	1986	72
chr16	30639380	30640442	2	1908	63
chr16	30644384	30645257	2	1417	46
chr16	30663178	30664235	2	1961	64
chr16	30671591	30673158	5	6026	228
chr16	30679004	30681995	6	7150	246
chr16	30710803	30712332	6	5703	191
chr16	30725048	30727927	4	5323	174
chr16	30735604	30736943	3	2189	71
chr16	30750715	30752525	2	2482	77
chr16	30760506	30761396	2	1732	61
chr16	30771516	30772531	5	4266	138
chr16	30777088	30778577	6	6661	250
chr16	30815742	30817036	5	4738	162
chr16	30818454	30819468	3	2775	95
chr16	30825874	30826878	4	3411	112
chr16	30885116	30886134	2	1841	62
chr16	30894635	30895916	2	2029	60
chr16	30899245	30900016	2	1449	50
chr16	30903707	30904697	2	1648	60
chr16	30905830	30907724	4	4048	138
chr16	30913751	30914972	5	4753	170
chr16	30938362	30939889	4	3805	139
chr16	30949726	30951296	3	4352	162
chr16	30963955	30965307	3	3002	110
chr16	30985717	30986728	2	1825	63
chr16	30994441	30995514	5	4249	145
chr16	30996571	30998044	6	6963	272
chr16	30999958	31001060	4	2909	90
chr16	31005895	31007983	2	2186	93
chr16	31008777	31009922	3	2727	97
chr16	31010662	31012126	2	2323	78
chr16	31028805	31029828	3	2591	96
chr16	31087260	31088316	4	3393	121
chr16	31094196	31095050	3	2241	80
chr16	31125322	31126409	2	1757	56
chr16	31126918	31128348	5	5023	164
chr16	31140679	31141523	2	1491	55
chr16	31145916	31147599	3	3456	106
chr16	31151125	31153504	3	4883	212
chr16	31189661	31190659	2	1900	63
chr16	31193045	31194705	8	7965	300
chr16	31194742	31195743	3	2347	70
chr16	31199172	31200158	2	1860	60
chr16	31412556	31413389	4	2778	90
chr16	31452428	31453994	8	8485	334
chr16	31464148	31465903	3	2594	82
chr16	31471513	31472395	2	1575	65
chr16	31483821	31486249	8	14891	573
chr16	31499876	31501176	4	3678	123
chr16	31520244	31521520	2	2079	63
chr16	31534734	31536060	2	1465	55
chr16	31538244	31539188	5	4160	154
chr16	31579265	31580258	6	4714	190
chr16	46721036	46722070	2	1682	54
chr16	46781493	46782448	4	3109	93
chr16	46929012	46930147	3	2809	88
chr16	46930481	46932151	4	3465	108
chr16	46952103	46953196	6	5379	183
chr16	47005882	47006831	2	1575	54
chr16	47496012	47496812	2	1498	45
chr16	48240143	48241260	2	2096	82
chr16	48277092	48277975	2	1569	51
chr16	48325501	48326500	2	1777	56
chr16	48392765	48393659	2	1639	54
chr16	48398670	48399833	4	3872	128
chr16	48401524	48402651	2	1454	48
chr16	48413685	48416223	3	5857	202
chr16	48419719	48421207	8	8785	355
chr16	48425005	48426119	2	1975	72
chr16	48467309	48468143	2	1450	49
chr16	48478136	48479856	4	3852	121
chr16	48531829	48532647	3	1936	66
chr16	48558273	48560167	4	5310	195
chr16	48569134	48570592	4	3485	117
chr16	48571766	48572663	2	1528	51
chr16	48575062	48576652	4	4643	177
chr16	48588414	48589720	3	3299	125
chr16	48635280	48636234	2	1622	57
chr16	48636639	48637437	3	2236	79
chr16	48641178	48643451	7	12726	483
chr16	49517164	49518298	2	1765	52
chr16	49558756	49559567	2	1560	50
chr16	49653943	49654979	5	3827	127
chr16	49671417	49673165	3	3393	129
chr16	49801303	49802623	2	2378	75
chr16	49813814	49815508	2	2271	75
chr16	49871586	49872708	3	3142	116
chr16	49918174	49919246	4	3494	138
chr16	49946319	49947188	2	1397	46
chr16	50069936	50070702	2	1313	46
chr16	50188353	50189170	2	1405	40
chr16	50190030	50191097	5	4121	167
chr16	50200726	50202077	3	3569	132
chr16	50208762	50209954	2	1240	44
chr16	50283613	50284583	2	1731	54
chr16	50284889	50286496	7	8789	323
chr16	50286834	50288307	3	2824	81
chr16	50293000	50294296	5	4719	162
chr16	50294896	50296056	2	1898	69
chr16	50299544	50300621	3	2551	85
chr16	50301032	50303003	5	6836	242
chr16	50317145	50318781	7	7790	272
chr16	50325168	50326261	2	1968	71
chr16	50330995	50332036	2	1903	65
chr16	50332175	50333958	6	5787	188
chr16	50336126	50338905	7	9381	330
chr16	50342956	50345059	7	7321	249
chr16	50345627	50348763	7	9938	358
chr16	50356879	50358010	2	2095	71
chr16	50619507	50620569	2	1637	63
chr16	50652138	50653183	2	1716	56
chr16	50698519	50699446	2	1614	50
chr16	50701466	50702564	3	2599	81
chr16	50730418	50732748	4	4407	156
chr16	50745393	50746317	2	1383	50
chr16	51157587	51158630	2	1920	63
chr16	52531623	52533168	2	1672	57
chr16	53087298	53088600	3	2893	98
chr16	53090059	53090973	3	2315	78
chr16	53091050	53093517	5	7900	285
chr16	53127942	53129305	4	3814	134
chr16	53162719	53163995	3	2942	94
chr16	53166154	53167330	3	2761	103
chr16	53231195	53232127	2	1520	48
chr16	53981599	53982442	2	1342	43
chr16	54299153	54300512	3	2761	81
chr16	56295738	56297154	2	1614	51
chr16	56297351	56298098	2	1323	39
chr16	56391140	56392383	3	2729	88
chr16	56409466	56410072	2	1122	35
chr16	56640858	56642494	4	4371	177
chr16	56661029	56663124	4	5848	227
chr16	56882211	56884009	7	8349	289
chr16	56903210	56904208	3	2379	86
chr16	56946159	56947302	2	1820	55
chr16	56964061	56965827	7	6982	269
chr16	56984508	56985487	2	1912	67
chr16	56997343	56998563	2	1813	67
chr16	56999202	57001407	3	4013	145
chr16	57006029	57007047	2	1804	63
chr16	57025421	57026297	2	1428	46
chr16	57037493	57038846	2	1959	56
chr16	57290900	57292303	3	2956	95
chr16	57296509	57297808	5	4975	179
chr16	57331325	57332886	2	2520	93
chr16	57413126	57414249	4	3660	145
chr16	57416120	57417302	3	3234	121
chr16	57448927	57450985	5	6324	235
chr16	57508617	57509784	2	1857	64
chr16	57515338	57518452	7	9131	317
chr16	57551746	57553049	2	2197	81
chr16	57562719	57563744	3	2537	81
chr16	57567261	57568153	4	2930	98
chr16	57646072	57647448	2	2157	70
chr16	57651137	57652029	2	1739	59
chr16	57655752	57657227	2	2127	76
chr16	57669460	57670412	2	1808	61
chr16	57679094	57681234	7	9275	319
chr16	57683232	57684091	2	1490	46
chr16	57698099	57698992	3	2349	75
chr16	57701664	57703555	3	4182	146
chr16	57724438	57725130	2	1233	40
chr16	57734942	57737003	7	8655	337
chr16	57767531	57768947	3	3765	143
chr16	57777470	57778582	2	2175	83
chr16	57786314	57787173	2	1408	45
chr16	57788718	57790770	5	6178	205
chr16	57791924	57793196	3	2790	86
chr16	57793302	57795137	4	4942	166
chr16	57809384	57810248	2	1622	62
chr16	57820471	57822301	5	5337	181
chr16	57824706	57826326	4	4911	167
chr16	57836333	57837705	6	4443	153
chr16	57849782	57851218	2	1614	55
chr16	57860598	57861896	2	2173	79
chr16	57923554	57924668	2	1630	53
chr16	58038772	58039738	2	1819	61
chr16	58056750	58058787	7	8004	276
chr16	58065576	58066734	4	3859	143
chr16	58068388	58070465	5	4782	152
chr16	58468421	58469390	4	3258	106
chr16	58547900	58548935	2	1832	60
chr16	58550019	58551360	6	6079	203
chr16	58604907	58605811	3	2564	88
chr16	58622771	58623807	3	2497	86
chr16	58624972	58625694	2	1160	35
chr16	58641368	58642832	2	1889	64
chr16	58646206	58648206	2	2912	94
chr16	58659637	58662467	8	14742	653
chr16	58705593	58706437	2	1509	52
chr16	58759871	58761296	3	3202	108
chr16	58895719	58896554	2	1432	44
chr16	66546286	66547547	2	1831	65
chr16	66548964	66550810	5	5510	195
chr16	66551388	66552375	5	4369	151
chr16	66552537	66554814	3	4159	141
chr16	66555482	66556821	4	4643	144
chr16	66582626	66583659	5	4253	157
chr16	66584027	66586277	6	10035	432
chr16	66586542	66587571	4	3610	128
chr16	66636912	66637849	2	1806	62
chr16	66649831	66651595	6	6556	247
chr16	66661360	66662614	2	2080	66
chr16	66775983	66777014	2	1786	61
chr16	66863501	66864497	6	4051	139
chr16	66936773	66937976	2	1431	48
chr16	67029636	67030470	2	1583	49
chr16	67059552	67060704	2	1972	71
chr16	67063999	67065067	3	2698	99
chr16	67142679	67143521	2	1644	47
chr16	67146439	67148033	2	2217	67
chr16	67182373	67183853	3	2992	111
chr16	67226539	67228582	7	8247	326
chr16	67231987	67234443	6	8899	328
chr16	67240671	67242835	6	7691	284
chr16	67269953	67271620	7	8374	285
chr16	67480100	67481695	5	5822	222
chr16	67495728	67496542	3	2055	76
chr16	67503900	67504951	3	2747	101
chr16	67511470	67512266	2	1355	48
chr16	67513383	67514183	2	1427	47
chr16	67515569	67516812	2	1952	69
chr16	67561611	67562754	3	2789	99
chr16	67565517	67566607	6	5821	215
chr16	67594279	67595716	3	2916	92
chr16	67598287	67601208	6	11955	461
chr16	67601896	67602924	2	1762	61
chr16	67614802	67616157	6	6405	261
chr16	67634832	67635878	3	2194	79
chr16	67637072	67637936	2	1528	57
chr16	67643348	67644291	3	2227	88
chr16	67700916	67702889	3	4228	143
chr16	67768732	67769636	2	1444	50
chr16	67773696	67774659	2	1646	51
chr16	67781298	67782192	2	1690	62
chr16	67793536	67795335	2	2545	92
chr16	67875110	67876055	2	1534	51
chr16	67889457	67890838	2	1936	64
chr16	67917445	67919177	7	8528	296
chr16	67927779	67928612	2	1378	40
chr16	67965581	67966640	2	1841	65
chr16	67972694	67974699	8	13766	582
chr16	67974882	67978682	7	15595	590
chr16	67980527	67981493	2	1748	60
chr16	67985083	67986071	2	1593	54
chr16	67996433	67998353	4	4434	154
chr16	67999376	68001936	7	11350	414
chr16	68003262	68004789	8	9115	425
chr16	68016229	68017434	3	2806	108
chr16	68017617	68019890	3	4010	146
chr16	68032263	68033378	7	6596	245
chr16	68057739	68058534	2	1489	53
chr16	68074367	68075331	6	5168	175
chr16	68105828	68106869	3	2741	106
chr16	68111753	68113510	4	4961	181
chr16	68114097	68115562	8	8512	349
chr16	68148269	68149502	2	1848	58
chr16	68257584	68258516	2	1796	65
chr16	68266052	68266999	2	1707	58
chr16	68331611	68332402	2	1368	45
chr16	68345371	68346565	2	1828	64
chr16	68394043	68395030	3	2513	84
chr16	68525099	68526317	2	1531	47
chr16	68740778	68742328	5	5620	214
chr16	68753170	68754094	2	1665	47
chr16	68768185	68769109	4	2702	93
chr16	68775692	68778074	4	4769	164
chr16	68789165	68790751	2	2186	75
chr16	68801783	68802551	2	1502	49
chr16	68804279	68806933	8	11636	482
chr16	68807745	68809255	2	2203	86
chr16	68815906	68817103	2	2317	87
chr16	68825012	68826986	3	3966	134
chr16	69117084	69117974	2	1719	59
chr16	69161636	69162463	2	1540	49
chr16	69176719	69177670	5	4087	152
chr16	69181553	69182826	3	2975	102
chr16	69347848	69349110	2	1595	58
chr16	69349129	69350490	5	5179	194
chr16	69352323	69353296	3	2522	86
chr16	69357076	69359827	4	7786	290
chr16	69361876	69363842	4	4766	172
chr16	69364572	69366518	5	6840	275
chr16	69371347	69372963	5	6110	202
chr16	69459808	69460557	2	1339	44
chr16	69477073	69478669	5	3791	131
chr16	69601523	69602387	3	1976	66
chr16	69758600	69760055	3	3738	130
chr16	69775291	69776577	5	4907	173
chr16	69849022	69849972	2	1836	58
chr16	69857219	69858400	3	2804	92
chr16	69896911	69898073	2	1699	52
chr16	69974978	69976922	3	3815	129
chr16	70086747	70087558	2	1440	49
chr16	70097742	70098752	4	3120	110
chr16	70120999	70121957	2	1568	42
chr16	70184820	70188531	5	10875	450
chr16	70189807	70191875	2	3638	137
chr16	70198755	70199723	2	1723	68
chr16	70206923	70207903	3	2375	88
chr16	70285877	70286906	5	4295	151
chr16	70317394	70318703	2	2349	77
chr16	70320097	70322893	8	10924	469
chr16	70323758	70324787	3	2507	84
chr16	70344679	70345495	2	1422	47
chr16	70378687	70380407	5	4828	151
chr16	70409488	70410460	2	1706	62
chr16	70415622	70416974	8	7588	292
chr16	70419714	70421018	3	3195	114
chr16	70429849	70431621	8	9494	339
chr16	70431927	70434549	4	6747	235
chr16	70441193	70443475	2	3106	109
chr16	70445889	70446999	5	4472	171
chr16	70448168	70450338	8	14912	617
chr16	70450421	70453135	7	9750	372
chr16	70455788	70458364	8	12226	452
chr16	70458616	70461108	8	13596	582
chr16	70462734	70464126	6	6315	254
chr16	70466466	70467674	2	1987	67
chr16	70469273	70472016	8	12174	527
chr16	70473943	70475701	2	2255	83
chr16	70483831	70485067	7	6495	224
chr16	70488745	70490250	7	7963	293
chr16	70504607	70506254	7	9829	397
chr16	70558668	70560764	8	12341	468
chr16	70561184	70562369	6	6178	216
chr16	70568468	70569420	2	1829	61
chr16	70695238	70697228	3	3551	109
chr16	70697677	70699163	4	3081	106
chr16	70712766	70715372	7	9682	364
chr16	70716667	70719037	4	4989	184
chr16	70720052	70722194	6	8524	311
chr16	70722551	70724054	3	3654	136
chr16	70724633	70726135	4	3726	117
chr16	70726208	70738193	8	43070	1723
chr16	70744068	70748765	5	10597	394
chr16	70749037	70750854	2	2556	82
chr16	70757219	70761484	7	12890	486
chr16	70768745	70770587	2	2802	91
chr16	70771045	70775219	8	15172	578
chr16	70778670	70781885	4	8256	294
chr16	70783831	70784688	2	1542	49
chr16	70785207	70786997	2	1900	71
chr16	70793000	70794436	2	2504	96
chr16	70804180	70805114	2	1742	50
chr16	71321276	71321923	2	1219	39
chr16	71323754	71324816	2	1884	69
chr16	71705249	71706037	2	1457	47
chr16	71774936	71775751	2	1380	43
chr16	71839425	71840141	2	1254	43
chr16	71840754	71841849	6	5200	204
chr16	71843529	71844521	3	2667	85
chr16	71891919	71892933	2	1869	70
chr16	71918508	71919490	2	1678	59
chr16	71930372	71932165	6	5876	220
chr16	71932235	71933087	2	1546	47
chr16	71933265	71934365	2	1929	64
chr16	71934886	71935638	2	1368	49
chr16	71936011	71936682	2	1235	44
chr16	71937276	71939749	3	3992	154
chr16	71939965	71942863	5	8718	327
chr16	71943923	71946815	7	9091	344
chr16	71947439	71948420	3	2641	83
chr16	72045621	72049052	8	17779	738
chr16	72051925	72053759	5	5633	202
chr16	72059019	72059963	2	1715	60
chr16	72096048	72096957	2	1602	48
chr16	72106494	72107559	4	3514	113
chr16	72821896	72823059	2	1920	70
chr16	72882364	72883395	5	4172	161
chr16	72894001	72894927	2	1700	58
chr16	72909101	72912003	5	7213	272
chr16	72961121	72962095	4	3260	128
chr16	72963083	72964152	2	1959	74
chr16	72968511	72970123	4	4228	144
chr16	72971391	72973101	2	3190	122
chr16	72980091	72983683	8	15442	562
chr16	72985974	72987463	4	4385	164
chr16	73011683	73012966	5	4864	164
chr16	73023642	73024564	3	2546	86
chr16	73028773	73030219	2	2706	106
chr16	73049177	73050182	3	2374	81
chr16	73050671	73051648	2	1670	54
chr16	73052689	73054960	6	7018	244
chr16	73055356	73059596	6	10709	409
chr16	73064789	73066909	6	6767	250
chr16	73069639	73070748	2	1585	53
chr16	73071913	73073997	3	3605	111
chr16	73102805	73103820	2	1565	52
chr16	73125758	73127766	2	2759	100
chr16	73158065	73158897	2	1330	41
chr16	73221292	73222220	4	3202	106
chr16	74482283	74483387	3	2640	86
chr16	74513746	74514764	2	1762	57
chr16	74566524	74567463	2	1509	47
chr16	74574553	74575398	4	2840	106
chr16	74575874	74576776	3	2120	68
chr16	74577960	74579014	5	4094	148
chr16	74600950	74602991	4	3598	121
chr16	74605212	74606683	3	2913	85
chr16	74614493	74616293	4	4611	166
chr16	74624749	74625833	2	1799	65
chr16	74628328	74629305	2	1838	59
chr16	74636088	74636928	5	3492	115
chr16	74670386	74671326	2	1568	50
chr16	74777382	74778288	2	1645	52
chr16	74916815	74917573	2	1419	46
chr16	74957316	74958364	2	1948	63
chr16	74975335	74977262	3	4302	154
chr16	74977498	74978971	6	5842	215
chr16	75022170	75023796	2	2274	95
chr16	75024080	75025479	3	3588	123
chr16	75026063	75027669	5	5280	194
chr16	75031531	75032515	8	6491	247
chr16	75036190	75038142	7	8115	296
chr16	75046133	75048403	6	7570	261
chr16	75049148	75050220	2	1406	46
chr16	75052600	75053478	3	2177	74
chr16	75088151	75089486	3	2569	81
chr16	75097828	75099469	4	4477	165
chr16	75120411	75121275	2	1520	54
chr16	75121864	75123071	2	1922	71
chr16	75142521	75144110	5	5274	196
chr16	75144388	75147830	8	15682	559
chr16	75242612	75243462	2	1376	50
chr16	75254815	75256835	5	4589	165
chr16	75260607	75261914	3	3140	96
chr16	75263197	75264708	2	2612	102
chr16	75268000	75270469	4	5719	209
chr16	75272035	75273207	6	5588	189
chr16	75276341	75278303	3	3458	124
chr16	75279434	75283266	6	9444	347
chr16	75288777	75291931	4	6246	222
chr16	75294940	75298466	5	9859	378
chr16	75300123	75301216	5	4414	147
chr16	75342962	75344223	3	2935	97
chr16	75449552	75450469	2	1633	52
chr16	75455937	75457811	2	1904	54
chr16	75457940	75458915	4	3540	120
chr16	75468406	75469369	2	1578	55
chr16	75479468	75480188	2	1231	44
chr16	75486001	75487337	2	2121	70
chr16	75599089	75600032	3	2311	76
chr16	75605399	75606377	2	1761	70
chr16	75653899	75655079	4	3733	126
chr16	76564108	76565110	2	1724	62
chr16	76932739	76933779	3	2228	75
chr16	77246932	77247817	2	1529	52
chr16	78124485	78125540	3	2623	90
chr16	78145174	78146567	6	5794	201
chr16	78166922	78167771	2	1480	47
chr16	78274282	78276136	2	1911	65
chr16	78322753	78323366	2	1158	40
chr16	78325095	78325971	2	1674	54
chr16	78351116	78352243	2	1504	48
chr16	78357888	78358528	2	1268	42
chr16	78495956	78497112	3	3013	100
chr16	78524070	78525026	2	1550	51
chr16	78538557	78541111	7	8596	309
chr16	78585780	78586695	2	1702	54
chr16	78589720	78590995	2	2115	75
chr16	78624206	78625391	8	7163	259
chr16	78641088	78642233	4	3389	105
chr16	78692208	78693867	3	3063	105
chr16	78709813	78710385	2	1079	35
chr16	78773382	78775196	5	5668	179
chr16	78777213	78778426	2	1778	52
chr16	78779460	78780478	2	1735	58
chr16	78799643	78800563	3	2470	81
chr16	78963159	78964122	2	1631	58
chr16	79018474	79020330	2	1998	65
chr16	79074636	79076442	2	2793	93
chr16	79171223	79172134	2	1498	46
chr16	79285718	79287212	3	3116	97
chr16	79288406	79289388	2	1675	52
chr16	79340835	79341646	2	1510	49
chr16	79435981	79436885	3	2485	74
chr16	79471369	79473149	2	2538	80
chr16	79495123	79495745	2	1167	38
chr16	79542617	79543854	2	2117	80
chr16	79546556	79547843	2	1679	53
chr16	79627368	79628754	2	2031	64
chr16	79773897	79774983	2	1716	55
chr16	79802246	79803669	2	2304	85
chr16	79932712	79933837	2	1881	70
chr16	79947689	79949075	2	2193	76
chr16	80117640	80118504	2	1401	45
chr16	80452079	80453147	3	2453	92
chr16	80499424	80500377	4	3200	111
chr16	80966414	80967366	3	2296	77
chr16	81024627	81025470	2	1580	47
chr16	81038484	81039380	5	3883	123
chr16	81041508	81042597	6	5363	202
chr16	81125463	81127021	5	5838	228
chr16	81127319	81129119	5	5388	199
chr16	81464942	81466129	5	4696	148
chr16	81476989	81477825	4	2834	102
chr16	81484130	81493604	8	28350	1022
chr16	81497824	81501748	5	8810	290
chr16	81501890	81503624	6	7127	252
chr16	81507050	81508529	2	2197	70
chr16	81508785	81512847	7	12318	425
chr16	81514148	81515635	4	4353	175
chr16	81515738	81517046	6	5746	190
chr16	81517054	81520703	5	8919	321
chr16	81520740	81522194	2	2868	89
chr16	81522892	81529311	8	26663	1115
chr16	81531439	81533900	3	4130	147
chr16	81534005	81535540	2	2687	104
chr16	81537921	81541306	7	10959	393
chr16	81542146	81543408	2	1939	69
chr16	81546354	81547988	4	4199	142
chr16	81548357	81551134	8	15595	601
chr16	81557665	81558483	2	1533	51
chr16	81558657	81559882	2	2025	74
chr16	81560082	81561771	6	5733	212
chr16	81564064	81568040	8	14009	498
chr16	81573141	81575665	7	8650	300
chr16	81576256	81577312	4	3538	121
chr16	81577345	81578345	2	1817	63
chr16	81578397	81579870	4	4668	180
chr16	81580065	81581279	6	5200	181
chr16	81581359	81582817	3	2140	59
chr16	81584723	81587880	5	8537	295
chr16	81589580	81590997	4	4018	145
chr16	81592592	81595032	4	5328	184
chr16	81601562	81606382	6	15953	578
chr16	81613827	81615320	3	3992	147
chr16	81615942	81618779	6	9085	313
chr16	81620951	81622829	7	8953	311
chr16	81634375	81637189	5	6225	206
chr16	81643862	81645012	2	1945	75
chr16	81649083	81650354	5	4973	178
chr16	81657165	81660106	4	6707	207
chr16	81662213	81663786	5	4336	149
chr16	81668824	81670660	2	2703	91
chr16	81673754	81675672	5	6273	226
chr16	81675981	81677255	4	3886	133
chr16	81680510	81682420	6	5327	162
chr16	81682616	81686552	8	14147	478
chr16	81688637	81690610	5	6611	232
chr16	81691010	81691920	2	1708	58
chr16	81701570	81702632	4	3542	121
chr16	81711665	81712720	6	5465	184
chr16	81713398	81715876	7	8867	309
chr16	81717109	81718369	7	6483	223
chr16	81718471	81719958	2	2114	69
chr16	81729566	81732550	4	5345	182
chr16	81742785	81743550	2	1407	56
chr16	81761745	81763975	3	4615	163
chr16	81785256	81786903	3	3329	127
chr16	82077499	82078580	2	1863	65
chr16	82172009	82173053	2	2018	68
chr16	83968597	83969779	2	1955	59
chr16	83972647	83975271	5	4767	150
chr16	83977315	83980323	6	8357	290
chr16	83980542	83981213	2	1278	40
chr16	83982582	83983564	2	1821	54
chr16	83985588	83987943	4	4775	158
chr16	83988466	83989898	2	2309	73
chr16	84005028	84006022	2	1738	58
chr16	84088186	84089076	2	1745	62
chr16	84095512	84096812	2	2352	81
chr16	84174564	84175503	2	1509	47
chr16	84210893	84212080	3	2370	74
chr16	84327265	84328298	2	1660	59
chr16	84332060	84333283	2	1728	53
chr16	84517491	84518648	2	1372	45
chr16	84541849	84542829	2	1710	64
chr16	84558568	84559578	2	1915	70
chr16	84560452	84561469	2	1924	69
chr16	84577186	84578913	2	2758	111
chr16	84580124	84581639	2	2345	85
chr16	84587339	84588475	5	4756	164
chr16	84596407	84597087	2	1294	47
chr16	84599213	84600407	2	2022	72
chr16	84600710	84602185	2	2366	77
chr16	84607633	84608563	2	1835	61
chr16	84614450	84615458	2	1737	57
chr16	84616261	84617246	2	1719	56
chr16	84619024	84620863	4	3826	123
chr16	84621013	84622520	2	2063	63
chr16	84625784	84629475	8	16547	640
chr16	84630687	84632106	2	2370	87
chr16	84633798	84635369	3	3156	112
chr16	84635918	84637728	8	10246	368
chr16	84638026	84639326	4	3186	116
chr16	84639638	84641015	2	2145	78
chr16	84647331	84650380	5	8253	279
chr16	84653965	84655218	3	3333	126
chr16	84725234	84726215	3	2736	90
chr16	84732272	84733232	4	3169	105
chr16	84735577	84736458	2	1387	42
chr16	84737058	84738299	6	5957	225
chr16	84741111	84743744	6	8880	343
chr16	84746929	84748413	4	4659	169
chr16	84748465	84749262	2	1385	45
chr16	84761843	84763717	4	3947	132
chr16	84764405	84765361	3	2536	99
chr16	84765854	84766894	2	1753	63
chr16	84768599	84771091	7	10179	379
chr16	84780228	84781077	3	2177	69
chr16	84783129	84784401	3	2576	87
chr16	84794959	84796084	3	2893	99
chr16	84828047	84829559	3	2915	106
chr16	84886856	84887793	2	1795	64
chr16	84957829	84958909	2	1912	70
chr16	84961103	84964208	4	4839	171
chr16	84980917	84982451	3	3261	130
chr16	84982533	84983860	5	5316	214
chr16	84986500	84989496	4	6739	233
chr16	84995122	84996029	2	1709	59
chr16	85005807	85006725	3	2580	91
chr16	85030771	85032454	2	2306	81
chr16	85033451	85035192	5	4794	167
chr16	85036267	85039836	6	8160	288
chr16	85081442	85083586	3	3908	130
chr16	85089426	85090661	3	3251	114
chr16	85106240	85107588	4	3896	128
chr16	85121929	85123314	2	2221	84
chr16	85126951	85128046	5	4071	138
chr16	85157255	85158804	2	2797	110
chr16	85158889	85160452	2	2796	81
chr16	85169434	85171005	3	3704	153
chr16	85171365	85173079	8	9506	350
chr16	85173512	85177176	7	15085	591
chr16	85179114	85180023	2	1665	57
chr16	85180838	85182193	2	2144	68
chr16	85182882	85184270	4	3997	151
chr16	85184560	85187506	3	6502	252
chr16	85189765	85190539	2	1481	52
chr16	85192250	85195041	4	6096	230
chr16	85195550	85196836	2	2101	72
chr16	85198077	85199172	2	1715	64
chr16	85199238	85200920	4	4210	134
chr16	85201330	85202521	2	2061	82
chr16	85203729	85209814	8	25242	1027
chr16	85212577	85213573	4	3241	114
chr16	85213876	85216555	7	11994	463
chr16	85226007	85227296	2	2075	69
chr16	85229091	85235858	6	15481	575
chr16	85239111	85240276	5	4408	152
chr16	85240970	85242545	3	3652	131
chr16	85242857	85244052	3	2741	90
chr16	85245453	85247925	4	5206	190
chr16	85248098	85249846	3	3608	119
chr16	85250438	85251651	2	2199	82
chr16	85254781	85257237	3	5563	227
chr16	85258785	85260224	3	2458	85
chr16	85272831	85274989	2	2817	94
chr16	85282203	85286743	6	9088	303
chr16	85289566	85290857	5	4948	185
chr16	85291179	85293399	3	4485	160
chr16	85295667	85297112	2	2448	86
chr16	85298154	85299640	2	1946	82
chr16	85311132	85312141	2	1802	64
chr16	85312229	85316342	4	8360	297
chr16	85316533	85318026	2	1547	52
chr16	85318808	85322245	7	11997	443
chr16	85322580	85324835	8	13751	586
chr16	85325635	85328318	6	10087	387
chr16	85328377	85331383	7	11441	414
chr16	85334070	85335366	2	2075	69
chr16	85338335	85339890	4	4906	155
chr16	85340220	85344283	8	15870	583
chr16	85344468	85347144	5	5099	176
chr16	85348634	85351791	6	9567	342
chr16	85353271	85355016	4	4929	174
chr16	85355973	85357345	7	7813	314
chr16	85366801	85368280	4	4242	164
chr16	85368604	85370738	4	5898	214
chr16	85392254	85393211	2	1722	56
chr16	85393341	85396169	8	13346	482
chr16	85397446	85399457	5	7248	281
chr16	85402457	85405916	4	7453	271
chr16	85405964	85408878	6	8907	307
chr16	85409057	85411189	5	7551	292
chr16	85411717	85413789	6	9014	326
chr16	85413901	85416305	6	8614	328
chr16	85416636	85420427	8	23480	933
chr16	85423515	85426886	8	11859	395
chr16	85429456	85430583	2	1924	60
chr16	85430686	85431699	4	3344	117
chr16	85434226	85436375	3	5493	191
chr16	85437071	85437964	2	1595	44
chr16	85448804	85450498	5	6620	227
chr16	85451528	85453163	4	4031	122
chr16	85453550	85456124	4	7006	255
chr16	85463093	85465891	5	9420	339
chr16	85468944	85471307	7	10065	381
chr16	85473264	85474956	6	6292	218
chr16	85476092	85483360	8	35567	1466
chr16	85485261	85487188	5	5666	201
chr16	85487603	85488777	2	2219	86
chr16	85489969	85491189	5	4327	149
chr16	85493022	85494685	6	7526	258
chr16	85496983	85498705	3	3406	126
chr16	85499303	85500646	2	2309	84
chr16	85504229	85505090	2	1516	54
chr16	85505176	85508163	4	6196	212
chr16	85512927	85515081	3	5108	202
chr16	85517730	85519258	2	2881	107
chr16	85519552	85523780	6	9455	315
chr16	85525167	85526928	8	11112	450
chr16	85539389	85541109	2	3337	135
chr16	85542017	85544482	6	8300	296
chr16	85545615	85549996	6	8414	291
chr16	85550058	85552614	8	13610	531
chr16	85555007	85558398	5	9919	355
chr16	85558469	85569025	8	65855	2822
chr16	85569433	85572820	6	16157	677
chr16	85574534	85576820	6	7009	268
chr16	85577161	85579369	4	5614	215
chr16	85580094	85582586	3	4269	153
chr16	85582896	85586691	8	22866	943
chr16	85592140	85605881	8	89127	3768
chr16	85605960	85611351	8	25442	1038
chr16	85611376	85614161	3	5918	222
chr16	85614852	85624144	8	46847	1747
chr16	85624917	85626953	8	11917	479
chr16	85631847	85637408	8	27301	1131
chr16	85637440	85640659	7	12420	464
chr16	85640868	85643160	8	13064	489
chr16	85643297	85644271	4	3296	105
chr16	85649810	85651198	3	2978	99
chr16	85651215	85655723	8	25078	963
chr16	85655791	85663875	8	31930	1319
chr16	85664278	85687863	8	124152	4916
chr16	85690163	85691619	2	1986	58
chr16	85697369	85698345	2	1865	61
chr16	85701197	85702241	4	3285	107
chr16	85706598	85708282	4	4529	174
chr16	85720848	85722208	2	2292	94
chr16	85766431	85767943	2	2622	95
chr16	85815278	85816731	4	4457	155
chr16	85880454	85881963	7	7766	279
chr16	85933011	85934562	3	3156	117
chr16	85936352	85938318	3	3715	129
chr16	85947813	85949443	3	3260	123
chr16	85949601	85951011	2	1893	61
chr16	85956443	85957878	3	2559	87
chr16	85961955	85963811	3	4155	170
chr16	85964109	85966863	3	5660	212
chr16	85967752	85971162	5	7245	275
chr16	85974060	85976660	5	6761	226
chr16	85981024	85982106	4	3684	120
chr16	85982250	85983233	2	1635	54
chr16	85984995	85986480	2	2641	92
chr16	85995322	85996908	2	2613	102
chr16	86015252	86016972	2	2366	91
chr16	86018245	86019961	4	4615	175
chr16	86093897	86095231	3	3014	109
chr16	86098555	86101222	7	11177	420
chr16	86103300	86104729	3	3171	106
chr16	86127193	86128993	2	1806	63
chr16	86140511	86141641	4	3508	117
chr16	86477372	86478229	2	1497	50
chr16	86551479	86552467	3	2352	79
chr16	86891964	86893030	2	1642	53
chr16	86943069	86944032	2	1573	52
chr16	87099670	87101611	2	2626	86
chr16	87337905	87339980	7	7585	259
chr16	87355035	87355887	2	1475	44
chr16	87364803	87367265	5	6199	227
chr16	87376374	87377747	4	3786	122
chr16	87384158	87385412	2	2115	70
chr16	87397191	87398574	7	7347	275
chr16	87398730	87400694	5	6116	215
chr16	87402385	87403475	3	2574	83
chr16	87404628	87406088	4	3591	114
chr16	87407877	87411358	6	11350	441
chr16	87413433	87416048	7	8014	290
chr16	87417999	87419251	8	7774	280
chr16	87420792	87421939	2	1836	60
chr16	87424257	87425332	4	3551	124
chr16	87457067	87458587	3	2843	95
chr16	87467780	87469635	4	5867	214
chr16	87469985	87470893	2	1618	53
chr16	87473424	87474183	2	1430	49
chr16	87489504	87490352	2	1658	53
chr16	87496798	87502010	7	15386	592
chr16	87502212	87503518	3	3105	107
chr16	87504426	87505356	2	1784	64
chr16	87505520	87506464	2	1644	56
chr16	87511233	87512318	2	1964	71
chr16	87516611	87518456	5	5317	176
chr16	87519154	87521853	7	9799	342
chr16	87523665	87525296	7	7486	262
chr16	87530661	87532222	3	3587	119
chr16	87536580	87537754	2	1449	47
chr16	87540080	87542172	2	3033	121
chr16	87555088	87556518	2	1520	52
chr16	87560387	87561495	2	2045	74
chr16	87569246	87570243	2	1717	54
chr16	87574797	87576691	3	3980	146
chr16	87587734	87590451	3	5132	179
chr16	87593351	87595044	2	2576	92
chr16	87733848	87734597	2	1397	47
chr16	87735180	87738255	4	6579	237
chr16	87738290	87739508	5	5138	180
chr16	87739837	87743427	6	11779	419
chr16	87745436	87746645	6	5173	213
chr16	87752048	87754262	6	6760	235
chr16	87754354	87758893	7	13126	499
chr16	87758918	87759955	2	1736	66
chr16	87759965	87760856	2	1509	43
chr16	87794391	87795390	5	3984	141
chr16	87818178	87819497	2	1739	59
chr16	87823372	87826487	7	9384	332
chr16	87827984	87829367	2	1464	49
chr16	87839543	87841482	3	4300	151
chr16	87860136	87861627	4	4203	141
chr16	87862802	87865032	3	3017	106
chr16	87867444	87868896	7	8488	310
chr16	87868969	87882770	8	59475	2386
chr16	87883565	87887396	8	24299	1098
chr16	87887989	87897635	8	63746	2678
chr16	87899965	87902271	7	11349	463
chr16	87903158	87904655	2	2306	86
chr16	87951620	87953777	5	6153	215
chr16	87963303	87966323	5	9665	359
chr16	87967221	87970052	7	9342	315
chr16	87982497	87984426	3	3530	114
chr16	87987848	87989801	5	6314	242
chr16	87989886	87991725	5	5479	184
chr16	87994245	87995406	2	1862	61
chr16	87996367	87997603	2	2184	74
chr16	87999301	88001854	5	7419	245
chr16	88015628	88019151	6	9606	340
chr16	88020527	88021189	2	1131	41
chr16	88022590	88023532	2	1594	49
chr16	88037727	88039991	4	5269	192
chr16	88046495	88048474	6	7732	295
chr16	88054410	88055535	2	1846	64
chr16	88057070	88058704	3	3132	104
chr16	88101192	88102390	2	1793	67
chr16	88102701	88103546	2	1558	49
chr16	88110642	88112569	2	3700	122
chr16	88123188	88124287	2	1915	68
chr16	88142838	88144713	2	2710	93
chr16	88153532	88154746	2	2144	68
chr16	88177923	88179628	2	2201	70
chr16	88203899	88204751	2	1600	55
chr16	88227802	88229125	3	3232	120
chr16	88253737	88255751	2	2625	91
chr16	88257003	88259112	2	2776	100
chr16	88265752	88268496	4	8236	283
chr16	88293498	88294498	2	1601	57
chr16	88301860	88302696	2	1498	40
chr16	88384728	88385833	2	1941	60
chr16	88386653	88387736	2	1575	52
chr16	88453381	88454744	2	2090	78
chr16	88455234	88456456	2	1903	62
chr16	88478867	88480102	2	2034	66
chr16	88494396	88496855	2	3730	138
chr16	88506187	88507342	3	2666	93
chr16	88510924	88512528	6	5946	209
chr16	88518171	88519052	2	1564	56
chr16	88522451	88526191	8	19628	829
chr16	88526227	88541759	8	98053	4040
chr16	88541873	88544224	8	14980	610
chr16	88544355	88552930	8	49767	2225
chr16	88553242	88559507	8	34959	1859
chr16	88559704	88562170	8	16211	963
chr16	88562990	88572655	8	61156	2855
chr16	88572863	88583773	8	67863	2896
chr16	88587826	88595004	8	44230	1845
chr16	88595061	88600561	8	27637	1248
chr16	88600949	88602794	6	6785	245
chr16	88603035	88604392	8	8102	299
chr16	88653706	88654941	7	7114	292
chr16	88659428	88660243	2	1458	50
chr16	88662494	88663873	3	2731	96
chr16	88664606	88667585	3	4733	179
chr16	88677111	88678615	2	2080	71
chr16	88683501	88687139	8	19130	701
chr16	88694689	88696028	6	5949	237
chr16	88699759	88700860	4	3396	117
chr16	88711251	88712225	2	1619	60
chr16	88714796	88716600	8	9960	362
chr16	88717828	88723281	8	23222	840
chr16	88725058	88728566	8	17522	677
chr16	88730530	88732036	6	5864	208
chr16	88734947	88735976	4	3291	118
chr16	88747673	88749011	2	2177	68
chr16	88753095	88754568	3	3832	129
chr16	88765879	88768488	7	10241	375
chr16	88776799	88777495	2	1216	39
chr16	88777717	88783064	8	18430	674
chr16	88783400	88784285	2	1615	51
chr16	88790879	88793470	7	9495	370
chr16	88793884	88795104	5	4847	175
chr16	88797302	88800346	8	11848	406
chr16	88803668	88805606	4	3592	131
chr16	88809654	88811535	6	8450	349
chr16	88812709	88813647	2	1615	52
chr16	88813766	88817986	6	14503	509
chr16	88821125	88823324	4	5510	194
chr16	88824956	88828359	7	16618	672
chr16	88830214	88833131	6	8410	314
chr16	88834017	88838236	8	22257	1093
chr16	88838299	88844174	8	35437	1372
chr16	88844303	88850824	8	35223	1319
chr16	88851829	88855079	5	7439	260
chr16	88857770	88859921	3	4623	180
chr16	88866007	88867428	2	2578	92
chr16	88867621	88869067	7	8225	305
chr16	88870856	88877408	8	34871	1391
chr16	88878811	88881038	8	9698	420
chr16	88884052	88885419	2	1639	55
chr16	88890531	88891633	3	2865	102
chr16	88904959	88906158	4	3269	107
chr16	88908077	88908977	5	3754	133
chr16	88931127	88932400	2	2039	78
chr16	88936928	88938034	2	1772	62
chr16	88946597	88947680	2	1797	52
chr16	88947829	88949770	8	10193	405
chr16	88955023	88955782	2	1445	49
chr16	88965584	88967240	2	1828	61
chr16	88985381	88986579	3	2893	97
chr16	88987259	88991924	5	9084	302
chr16	88993064	88994076	3	2286	72
chr16	89010426	89011827	7	6950	246
chr16	89022235	89023508	2	2113	68
chr16	89035605	89039031	3	6404	219
chr16	89049397	89051009	3	3282	121
chr16	89053298	89054560	2	2069	72
chr16	89055001	89057100	2	3206	109
chr16	89058077	89059001	2	1660	60
chr16	89117984	89119698	2	1911	60
chr16	89156309	89157729	3	2947	90
chr16	89162861	89164834	4	4950	159
chr16	89164994	89166536	4	3863	123
chr16	89179126	89181124	3	3383	106
chr16	89184179	89184953	2	1389	50
chr16	89219811	89222962	2	5956	232
chr16	89232619	89233826	2	1885	57
chr16	89238487	89239411	5	3794	134
chr16	89250621	89252312	4	5118	176
chr16	89253321	89254445	6	4843	164
chr16	89255989	89257187	2	2139	69
chr16	89306493	89307384	4	3188	117
chr16	89336286	89338189	3	3385	112
chr16	89343709	89345902	6	10080	381
chr16	89345963	89347275	2	2039	63
chr16	89352370	89353249	2	1605	57
chr16	89359144	89360759	7	8658	353
chr16	89363245	89364747	3	3482	112
chr16	89366332	89369300	8	14873	624
chr16	89378295	89380074	3	3364	108
chr16	89381397	89384075	4	6254	231
chr16	89384171	89393971	8	46844	1713
chr16	89394079	89396142	8	12227	509
chr16	89396363	89397352	2	1704	61
chr16	89397932	89400509	3	4260	135
chr16	89400657	89402905	7	10975	395
chr16	89404194	89405382	3	2561	78
chr16	89407658	89409099	7	7407	295
chr16	89409631	89414156	8	18654	694
chr16	89417936	89423408	7	20461	779
chr16	89424290	89425364	3	2873	104
chr16	89428413	89430533	2	2349	76
chr16	89432688	89434454	4	4287	154
chr16	89434878	89436451	2	2620	87
chr16	89438130	89439306	2	1932	57
chr16	89439441	89442038	6	8883	319
chr16	89442830	89443988	2	1765	62
chr16	89444533	89446528	4	5899	225
chr16	89447835	89453254	8	24139	904
chr16	89453286	89456347	8	11798	414
chr16	89459546	89461167	3	4274	154
chr16	89463398	89464775	4	4191	157
chr16	89465251	89466337	4	3882	141
chr16	89469090	89470644	6	6975	293
chr16	89470702	89474488	8	22463	901
chr16	89475318	89478507	8	17754	685
chr16	89479285	89482137	8	12050	470
chr16	89482348	89483295	3	2298	83
chr16	89484468	89486693	2	3349	129
chr16	89488518	89492136	6	12784	487
chr16	89496349	89498371	8	9705	322
chr16	89499370	89501693	3	5245	193
chr16	89502467	89505142	4	4299	151
chr16	89506203	89511095	6	9600	356
chr16	89511347	89514579	6	9486	314
chr16	89514691	89515618	2	1643	55
chr16	89519388	89521064	4	4553	166
chr16	89522254	89523609	4	3764	125
chr16	89524148	89525404	5	4270	145
chr16	89526520	89528488	4	3855	120
chr16	89528728	89529671	5	3941	154
chr16	89529905	89534676	7	13972	505
chr16	89539797	89540766	4	3326	107
chr16	89542347	89547045	7	19694	763
chr16	89547321	89549816	7	12966	537
chr16	89551134	89552111	2	1512	52
chr16	89552525	89555208	6	9561	357
chr16	89558067	89558998	4	2985	90
chr16	89571033	89573859	4	5668	197
chr16	89575464	89576787	3	3034	103
chr16	89600323	89602110	3	2749	95
chr16	89602960	89604111	2	2065	82
chr16	89610154	89611628	3	3516	117
chr16	89612227	89613698	3	3091	102
chr16	89616029	89617780	4	4650	156
chr16	89625043	89626556	4	4219	158
chr16	89628233	89629810	8	9543	369
chr16	89630101	89631958	5	6916	277
chr16	89649630	89650624	3	2538	95
chr16	89681883	89683610	3	3393	116
chr16	89689076	89691281	2	3662	124
chr16	89706656	89708016	5	4425	143
chr16	89709811	89710871	5	3919	131
chr16	89722178	89723377	3	2774	87
chr16	89724946	89726298	2	2177	71
chr16	89753832	89755715	6	6598	234
chr16	89760220	89765081	8	22937	930
chr16	89765339	89766773	7	6537	221
chr16	89774806	89775668	2	1462	43
chr16	89776099	89778077	5	7337	263
chr16	89783543	89786498	6	9997	368
chr16	89788688	89790865	7	10843	418
chr16	89794960	89797747	7	10270	376
chr16	89804282	89805745	3	3320	133
chr16	89814148	89815209	2	2027	87
chr16	89818720	89819737	3	2622	88
chr16	89825832	89827150	7	7589	357
chr16	89830818	89831665	2	1464	43
chr16	89850800	89851797	2	1701	57
chr16	89852165	89854175	6	8046	284
chr16	89872919	89873701	3	1981	71
chr16	89881263	89882515	7	6797	261
chr16	89884904	89886230	4	3715	130
chr16	89892645	89894186	5	6226	245
chr16	89899756	89900939	3	3216	127
chr16	89902221	89905475	6	10632	422
chr16	89913301	89914939	5	5083	156
chr16	89938750	89939597	3	2332	68
chr16	89940696	89942126	4	3376	104
chr16	89942747	89943696	3	2268	73
chr16	89945006	89945986	2	1568	56
chr16	89946149	89947841	3	2720	100
chr16	89949288	89950242	5	3869	136
chr16	89950961	89952046	7	6598	238
chr16	89964219	89965762	3	3191	119
chr16	89969164	89970533	3	2473	83
chr16	89970989	89971921	2	1703	68
chr16	89975945	89977420	6	6404	223
chr16	89978865	89980559	4	5151	185
chr16	89981279	89983209	4	5130	200
chr16	90015671	90016589	4	3138	117
chr16	90060579	90061901	3	3048	118
chr16	90114409	90115717	3	2903	104
chr16	90234644	90235743	2	1708	58
chr17	82233	85530	7	11803	425
chr17	85945	87529	4	4019	152
chr17	89929	90890	2	1596	56
chr17	131557	133506	4	4679	176
chr17	139954	141797	2	2836	108
chr17	158860	159906	4	3454	122
chr17	170608	172415	6	6561	238
chr17	185681	186721	2	1745	58
chr17	188558	190069	3	2996	92
chr17	197457	205410	8	27466	997
chr17	213961	214984	3	2451	85
chr17	232885	234505	3	3243	116
chr17	260458	262200	6	6365	236
chr17	268117	269549	2	2762	97
chr17	272780	273565	2	1517	52
chr17	295590	296530	3	2469	77
chr17	421607	422583	2	1746	64
chr17	443995	445613	8	9977	444
chr17	459668	460499	2	1596	52
chr17	499353	501274	6	6630	250
chr17	504816	506350	3	3562	124
chr17	548668	550451	5	6959	293
chr17	590937	592218	2	2110	63
chr17	639163	640257	2	1829	62
chr17	659996	660890	2	1457	50
chr17	684091	685031	3	2335	76
chr17	772814	773984	2	1947	67
chr17	785525	789641	3	6542	244
chr17	812475	813556	2	2000	71
chr17	820209	821506	2	2099	69
[truncated: 627,924 more chars]
