# Supplementary material for: Ontogeny, distribution and potential roles of 5-hydroxymethylcytosine in human liver function
Source: Genome Biol. 2013 Aug 19;14(8):R83. doi: 10.1186/gb-2013-14-8-r83 (PMC4054829; doi:10.1186/gb-2013-14-8-r83)
Supplement: Additional file 3 — Tab-delimited text file describing all 5hmC blocks discovered in the epigenomes of adult human livers. Fields 1 to 3 contain genomic coordinates (Hg19) of each 5hmC block. Field 4 indicates the number of 5hmC-positive samples in a given age cohort (that is, those samples that manifest a 5hmC peak in a given genomic interval). Fields 5 and 6 provide some metrics of 5hmC occupancy of given 5hmC blocks; field 5 indicates the sum of 5hmC peak lengths (bp), whereas field 6 shows the sum of NGS reads in 5hmC peaks among all 5hmC-positive samples. [file gb-2013-14-8-r83-S3.TXT]

#################################################################
# 5hmC blocks in adult human livers
# Field_1	Chromosome
# Field_2	Start of 5hmC block
# Field_3	End of 5hmC block
# Field_4	Number of positive samples
# Field_5	Sum of peak lengths (bp)
# Field_6	Sum of NGS reads in peaks
#################################################################
chr1	136268	137343	2	1736	84
chr1	250169	250665	2	980	42
chr1	712323	713752	2	2795	133
chr1	714901	715920	5	4328	222
chr1	753891	757439	5	9949	570
chr1	760494	761782	2	2227	105
chr1	765011	765932	4	2969	146
chr1	766484	773776	5	25000	1212
chr1	778093	780640	4	5756	262
chr1	782137	783370	2	2146	104
chr1	787235	788035	2	1456	76
chr1	788191	789015	2	1540	60
chr1	789519	792870	5	11542	538
chr1	811645	812718	4	3337	138
chr1	845664	849656	5	13681	636
chr1	852411	856294	5	10662	498
chr1	856573	859232	4	7666	403
chr1	861252	863124	2	2087	89
chr1	863961	866515	4	6293	280
chr1	867733	869201	2	2503	108
chr1	871694	875107	5	8979	390
chr1	878205	894062	7	63562	3042
chr1	894622	895651	5	4325	209
chr1	896320	900070	7	23549	1359
chr1	900089	902101	7	11859	589
chr1	903202	905253	2	2970	123
chr1	913250	915686	5	6483	290
chr1	916089	918850	4	4812	180
chr1	937521	945897	7	40202	2087
chr1	946352	948715	4	5912	257
chr1	948936	954907	6	26769	1206
chr1	956234	959734	7	18050	987
chr1	959826	964011	6	15509	733
chr1	965458	968502	5	7980	404
chr1	969348	970564	5	5025	225
chr1	972261	975533	7	12321	548
chr1	976462	994020	7	89311	4503
chr1	1000746	1004001	4	8016	424
chr1	1004839	1006292	3	3839	193
chr1	1006656	1008821	3	3000	115
chr1	1008918	1010807	5	6972	291
chr1	1016216	1020278	7	20246	1017
chr1	1020480	1022707	5	9256	422
chr1	1023710	1025179	2	1941	87
chr1	1025637	1027127	2	2478	106
chr1	1027403	1029272	2	2736	107
chr1	1038312	1040791	3	4424	190
chr1	1042241	1046547	3	5855	252
chr1	1046593	1048511	6	10298	479
chr1	1048795	1050849	2	2708	100
chr1	1052508	1053860	4	3842	156
chr1	1057689	1069909	7	55208	2755
chr1	1070354	1072668	3	5355	252
chr1	1072949	1073961	2	1818	74
chr1	1076918	1081986	6	18971	881
chr1	1083355	1084547	3	2976	133
chr1	1085656	1090115	3	8587	402
chr1	1090697	1092720	6	8697	435
chr1	1093543	1096283	6	11847	504
chr1	1097292	1101928	5	10294	444
chr1	1103552	1105812	2	3245	134
chr1	1116950	1118697	2	2717	119
chr1	1120221	1122057	2	2940	133
chr1	1133903	1136561	7	10989	507
chr1	1142353	1147903	6	17188	708
chr1	1147948	1166503	7	114603	6286
chr1	1167696	1180197	7	67310	3811
chr1	1180609	1182326	3	2947	119
chr1	1184835	1208247	7	124374	6422
chr1	1209729	1210931	3	3149	164
chr1	1210982	1217189	7	27231	1306
chr1	1217481	1219369	7	10628	545
chr1	1219699	1224300	6	16319	775
chr1	1225229	1232723	7	30805	1673
chr1	1232799	1242647	7	48949	2578
chr1	1244493	1251140	7	36130	1925
chr1	1251144	1257992	7	41340	2131
chr1	1258089	1259361	2	2452	117
chr1	1261180	1283345	7	127296	7494
chr1	1286641	1288305	7	9696	497
chr1	1289475	1290668	2	2000	77
chr1	1291971	1294741	4	7214	325
chr1	1295836	1297712	4	5970	262
chr1	1304775	1309990	5	14851	656
chr1	1310990	1334062	7	112820	5696
chr1	1336790	1342236	7	32256	1956
chr1	1343234	1348841	7	28660	1611
chr1	1352719	1355586	7	15501	764
chr1	1357399	1358944	3	3876	178
chr1	1359147	1362402	5	10997	446
chr1	1363381	1364640	5	5706	281
chr1	1364809	1368442	3	5756	285
chr1	1368733	1371172	6	11490	677
chr1	1371294	1373624	6	8456	409
chr1	1373738	1379437	7	31060	1760
chr1	1392221	1394887	4	7514	373
chr1	1397196	1398973	3	4286	176
chr1	1403161	1406112	4	6206	252
chr1	1408029	1410379	5	11262	657
chr1	1410477	1413767	4	8058	330
chr1	1417960	1425611	6	25351	1226
chr1	1425631	1427556	4	5238	223
chr1	1429734	1432151	4	6833	316
chr1	1432830	1433719	2	1711	57
chr1	1433791	1435112	2	2007	86
chr1	1439510	1440673	3	2871	136
chr1	1441190	1442707	5	6141	327
chr1	1442829	1446654	5	12577	601
chr1	1448764	1452820	5	12237	575
chr1	1455132	1459893	6	18029	949
chr1	1459935	1461915	5	7889	422
chr1	1462456	1465394	4	7396	324
chr1	1466783	1475386	7	48216	2665
chr1	1475950	1495795	7	109544	5705
chr1	1496280	1509501	7	81757	5282
chr1	1542316	1543487	4	4103	204
chr1	1544140	1546649	4	6836	326
chr1	1546718	1550111	6	15091	693
chr1	1551727	1553904	6	10654	518
chr1	1554172	1567190	7	58205	2923
chr1	1569629	1570425	3	1959	89
chr1	1571601	1573282	2	2518	105
chr1	1573579	1575205	4	3844	132
chr1	1575514	1577024	2	2047	78
chr1	1579919	1581655	4	4959	233
chr1	1582389	1583916	6	8018	389
chr1	1590909	1593299	6	9618	451
chr1	1596249	1598147	6	9794	451
chr1	1600826	1604684	4	10166	481
chr1	1604762	1606798	5	6586	271
chr1	1608619	1622112	7	79384	4374
chr1	1625121	1627209	6	9223	445
chr1	1628855	1629724	2	1669	79
chr1	1630375	1631159	2	1459	63
chr1	1634929	1636719	3	3834	142
chr1	1639333	1640208	2	1408	65
chr1	1647394	1650879	4	8535	353
chr1	1651474	1653345	4	5587	257
chr1	1656227	1659190	7	12261	629
chr1	1659562	1661941	6	10975	599
chr1	1662183	1669984	7	27580	1206
chr1	1671474	1675828	7	21501	988
chr1	1679608	1681895	6	8786	411
chr1	1683335	1689360	7	34279	1863
chr1	1689457	1700221	7	56835	3329
chr1	1700441	1701727	5	4984	227
chr1	1702575	1703602	5	4091	219
chr1	1703807	1709022	7	25246	1327
chr1	1710480	1712326	7	10634	585
chr1	1712332	1713972	7	10462	545
chr1	1714479	1717162	4	10391	569
chr1	1717418	1727494	7	50844	2680
chr1	1727658	1731129	5	10922	466
chr1	1731770	1733518	5	7423	360
chr1	1735073	1737353	5	8672	392
chr1	1738058	1741448	7	16768	892
chr1	1741878	1743605	2	2982	136
chr1	1745855	1747773	3	5352	234
chr1	1750077	1751661	6	7455	323
chr1	1752532	1754874	5	9470	435
chr1	1755148	1756425	2	1977	69
chr1	1756586	1766746	7	47171	2233
chr1	1767228	1770695	7	14959	744
chr1	1770845	1776000	7	27251	1455
chr1	1776309	1778379	6	8999	437
chr1	1778464	1780048	4	5072	258
chr1	1781288	1788561	7	34361	1795
chr1	1789805	1792885	5	12810	650
chr1	1793110	1799007	7	38266	2236
chr1	1799370	1801001	6	8149	435
chr1	1801038	1808894	7	46860	2575
chr1	1810506	1815005	6	22523	1274
chr1	1815041	1821245	7	39934	2290
chr1	1823142	1830062	7	28617	1335
chr1	1830698	1832578	2	3450	141
chr1	1836458	1840261	7	15076	719
chr1	1841050	1843193	6	9047	496
chr1	1843731	1846536	4	8712	398
chr1	1846886	1850539	6	15702	835
chr1	1850922	1855555	7	22664	1303
chr1	1855625	1862283	7	30411	1528
chr1	1862868	1864172	2	2244	93
chr1	1865514	1867239	3	3555	140
chr1	1869661	1871020	2	2635	109
chr1	1871467	1875693	5	16139	847
chr1	1875824	1879997	5	11979	538
chr1	1885452	1887074	3	3656	171
chr1	1887659	1888776	2	1806	82
chr1	1888848	1890171	3	2881	121
chr1	1906075	1907461	4	4733	210
chr1	1914579	1917412	2	5076	180
chr1	1921953	1923148	2	1900	75
chr1	1965430	1966901	5	6292	300
chr1	1968339	1970298	2	2983	119
chr1	1972466	1975385	7	17500	850
chr1	1975638	1978232	6	10265	490
chr1	1978893	1981364	6	11271	608
chr1	1982585	1989939	7	42175	2355
chr1	1990222	1994281	6	14089	607
chr1	1994370	1995759	5	5461	231
chr1	1997787	2000745	4	6274	256
chr1	2002317	2009094	6	28107	1257
chr1	2010620	2012723	5	8457	324
chr1	2013035	2017742	6	18334	896
chr1	2017846	2027247	7	46512	2148
chr1	2029392	2032216	5	8696	350
chr1	2032260	2041603	7	37036	1844
chr1	2042010	2044981	7	14914	667
chr1	2045582	2047904	5	7874	384
chr1	2051634	2053228	2	2502	94
chr1	2055636	2061291	6	25180	1251
chr1	2062153	2068032	6	24514	1253
chr1	2068945	2073458	5	15310	707
chr1	2073772	2075121	5	5392	242
chr1	2075543	2078435	6	7573	333
chr1	2079649	2086039	6	17043	830
chr1	2086106	2087867	4	4620	192
chr1	2089016	2101141	6	35911	1590
chr1	2103078	2106827	6	13623	603
chr1	2106953	2113968	6	30057	1448
chr1	2114769	2121229	6	33928	1588
chr1	2121449	2125852	7	26563	1639
chr1	2128834	2130859	7	11920	579
chr1	2131115	2136251	6	16653	777
chr1	2136788	2138544	6	9479	556
chr1	2140099	2149917	7	48881	2437
chr1	2150604	2158693	7	33956	1635
chr1	2162256	2163881	2	2554	115
chr1	2164288	2165906	6	7874	390
chr1	2166283	2175976	7	62408	4072
chr1	2176362	2201764	7	152995	9586
chr1	2201935	2212824	7	66187	4011
chr1	2213715	2241170	6	137288	8719
chr1	2241226	2246235	7	29579	1601
chr1	2246745	2251197	6	16890	749
chr1	2251868	2253405	2	2648	130
chr1	2253552	2255247	4	5195	207
chr1	2260218	2263037	3	4634	189
chr1	2264769	2268097	3	5495	249
chr1	2276077	2277768	2	2953	122
chr1	2290793	2293266	3	5480	248
chr1	2303337	2304478	2	2131	91
chr1	2306588	2311896	5	15429	714
chr1	2312151	2313292	2	2117	114
chr1	2315415	2317754	4	4860	206
chr1	2323952	2328042	7	21799	1230
chr1	2328208	2332762	6	21150	1125
chr1	2332827	2342371	7	51381	3208
chr1	2342378	2343581	3	3234	188
chr1	2346266	2347480	2	2163	90
chr1	2348701	2350046	3	3510	143
chr1	2368910	2370191	4	4096	182
chr1	2370625	2371594	2	1754	81
chr1	2388829	2392928	5	11327	529
chr1	2402706	2403795	2	2017	86
chr1	2403932	2414713	7	41548	1963
chr1	2416943	2418672	2	2965	145
chr1	2421640	2423083	2	2614	120
chr1	2423603	2429409	6	19113	905
chr1	2429916	2432265	4	7106	329
chr1	2434009	2446024	7	58447	2837
chr1	2446052	2457089	7	60800	3301
chr1	2458137	2460594	2	3323	185
chr1	2462398	2467233	5	12119	527
chr1	2467346	2469772	5	8586	426
chr1	2470224	2472017	2	2882	119
chr1	2472609	2477314	7	20832	1057
chr1	2480498	2484761	6	18751	942
chr1	2484991	2487286	5	6933	339
chr1	2488575	2499525	7	43560	2235
chr1	2501079	2503378	2	3370	175
chr1	2505344	2516957	7	56774	2871
chr1	2518777	2521721	7	12792	604
chr1	2521877	2522915	3	2556	100
chr1	2523983	2525611	3	4129	181
chr1	2568808	2572403	4	7870	357
chr1	2572586	2574157	6	7578	441
chr1	2574857	2576988	5	8194	412
chr1	3032042	3034999	5	8572	405
chr1	3041421	3045854	3	7305	324
chr1	3049786	3051047	2	2409	90
chr1	3079759	3081833	4	6367	305
chr1	3084714	3087378	6	12095	553
chr1	3088028	3090950	6	15021	795
chr1	3091021	3092643	2	2522	106
chr1	3097276	3098842	2	3077	139
chr1	3113775	3115614	2	2800	115
chr1	3371571	3375362	6	17763	937
chr1	3375846	3379286	7	14170	606
chr1	3381508	3382965	2	2179	90
chr1	3384820	3386726	3	4314	205
chr1	3387977	3389403	4	4406	212
chr1	3389460	3391312	5	6821	266
chr1	3393553	3399597	7	29106	1598
chr1	3408203	3409902	4	5328	281
chr1	3410831	3413228	3	3260	135
chr1	3416256	3420313	5	11416	573
chr1	3420318	3422417	4	6603	345
chr1	3428534	3429613	3	2765	104
chr1	3431835	3433821	4	5189	222
chr1	3434751	3437301	3	5559	243
chr1	3439950	3447424	7	34389	1690
chr1	3448190	3452036	4	11685	570
chr1	3454454	3455381	2	1593	68
chr1	3455665	3457541	3	4271	201
chr1	3463599	3464694	2	1913	71
chr1	3489625	3492736	4	6908	308
chr1	3500953	3504491	6	13943	663
chr1	3510435	3512468	3	5087	204
chr1	3514380	3515709	2	2362	110
chr1	3537777	3540760	5	11540	522
chr1	3542253	3550504	6	26664	1299
chr1	3550607	3553803	5	8565	382
chr1	3559102	3560328	3	3256	141
chr1	3582721	3584558	3	4790	228
chr1	3589250	3590318	2	1983	71
chr1	3621595	3622731	2	1891	74
chr1	3624169	3625243	2	2067	85
chr1	3629353	3630803	2	2275	101
chr1	3643578	3644692	2	2147	81
chr1	3646208	3651781	7	29718	1433
chr1	3651920	3652976	2	1985	73
chr1	3653088	3659024	6	21854	1013
chr1	3659029	3663692	7	21228	1121
chr1	3683234	3686014	5	8896	431
chr1	3687195	3689001	5	7434	356
chr1	3689426	3691944	5	8933	428
chr1	3692089	3698246	6	30817	1615
chr1	3698338	3708592	7	54207	2781
chr1	3708597	3712175	7	19124	980
chr1	3727536	3728585	2	1603	75
chr1	3730982	3735005	6	17553	881
chr1	3737959	3740239	4	5904	268
chr1	3744145	3745378	3	3327	143
chr1	3748007	3749388	2	2322	92
chr1	3751866	3753135	2	2202	106
chr1	3754696	3756951	3	4117	185
chr1	3768494	3769948	4	4685	196
chr1	3770257	3773153	5	9527	441
chr1	3774433	3776641	5	9057	475
chr1	3779117	3784561	5	15908	682
chr1	3784616	3789581	5	14588	657
chr1	3792990	3796492	4	7992	328
chr1	3796579	3808627	7	48881	2333
chr1	3808972	3810168	3	3145	171
chr1	3810266	3813588	5	14776	760
chr1	3813862	3814757	2	1626	74
chr1	3817794	3819701	7	9508	552
chr1	3820065	3825135	7	18938	901
chr1	3827715	3831474	6	11908	510
chr1	4144200	4145327	2	1882	87
chr1	5955551	5956928	2	2264	90
chr1	6007541	6008819	4	4464	189
chr1	6012691	6014261	2	2447	110
chr1	6026118	6029041	3	6728	326
chr1	6034749	6036202	2	2315	100
chr1	6036753	6039770	2	5259	247
chr1	6241750	6245087	6	11436	488
chr1	6246789	6247933	2	2280	79
chr1	6248233	6250089	4	5122	232
chr1	6250159	6251644	3	2981	121
chr1	6252530	6254327	2	3377	142
chr1	6254770	6256300	4	4804	210
chr1	6256735	6257866	3	2807	112
chr1	6263514	6265561	6	9304	445
chr1	6266540	6270514	6	13426	618
chr1	6271015	6273576	4	6742	312
chr1	6277665	6280686	6	15249	712
chr1	6280692	6286806	7	26689	1426
chr1	6287335	6288964	2	2331	84
chr1	6291584	6293720	3	4987	219
chr1	6293733	6295346	3	4201	180
chr1	6296174	6298260	5	6540	316
chr1	6316417	6319453	7	16860	820
chr1	6321636	6325883	6	13326	578
chr1	6330191	6333037	2	4220	187
chr1	6333129	6334865	5	6601	318
chr1	6335013	6338233	4	7012	331
chr1	6338445	6343251	6	13781	675
chr1	6346838	6349436	4	6284	282
chr1	6354627	6356175	3	4223	174
chr1	6359823	6361541	3	3885	162
chr1	6361600	6364306	4	7099	291
chr1	6366171	6367694	3	3748	155
chr1	6388897	6390203	2	2080	83
chr1	6390627	6392383	3	4325	206
chr1	6393822	6397926	5	7746	342
chr1	6402801	6406196	7	13480	609
chr1	6407877	6411854	6	15476	848
chr1	6412266	6413779	4	5042	222
chr1	6414842	6419858	7	29552	1616
chr1	6419957	6424144	5	15400	704
chr1	6425873	6426866	2	1628	72
chr1	6431348	6434041	4	7027	275
chr1	6437583	6440378	4	7632	359
chr1	6441635	6443981	5	7098	327
chr1	6444807	6446372	3	3868	176
chr1	6449478	6452241	5	11024	507
chr1	6454023	6456646	5	10281	472
chr1	6463861	6465077	2	1979	96
chr1	6468839	6469442	2	1118	49
chr1	6470697	6471799	2	1810	72
chr1	6474884	6476477	4	5509	229
chr1	6476958	6478417	4	4106	165
chr1	6482255	6483263	2	1920	78
chr1	6487517	6488900	2	2083	84
chr1	6492037	6493411	2	2022	63
chr1	6495044	6495985	2	1585	69
chr1	6500632	6503087	4	7264	305
chr1	6503254	6505875	7	12108	559
chr1	6511729	6517721	5	22190	1109
chr1	6517971	6519715	5	6503	294
chr1	6519766	6524907	6	25351	1297
chr1	6525206	6533874	7	28134	1290
chr1	6551078	6552981	6	9279	470
chr1	6555485	6556949	2	2642	121
chr1	6560447	6562921	4	8526	374
chr1	6578122	6581380	2	4078	178
chr1	6581670	6584228	3	4391	206
chr1	6590013	6591267	3	2975	141
chr1	6593694	6596337	3	5455	275
chr1	6598217	6599317	2	1990	96
chr1	6607534	6609067	3	3378	141
chr1	6610897	6613592	5	8823	421
chr1	6614803	6616106	5	5298	240
chr1	6637582	6639991	4	7506	390
chr1	6640752	6641931	2	1974	82
chr1	6642782	6660817	7	103976	5696
chr1	6663901	6665630	3	3699	183
chr1	6665734	6672952	7	37123	1849
chr1	6675520	6685149	7	47383	2470
chr1	6685800	6691221	6	21323	1033
chr1	6691917	6699005	7	38740	2129
chr1	6699046	6701106	3	4600	220
chr1	6702558	6704888	2	3319	139
chr1	6708861	6709995	2	1893	81
chr1	6710113	6710943	2	1513	84
chr1	6719068	6722781	4	9350	404
chr1	6723840	6725713	3	4152	169
chr1	6726471	6727656	2	1934	83
chr1	6736470	6737447	2	1794	74
chr1	6740607	6741866	3	3152	123
chr1	6753838	6755412	2	2634	109
chr1	6757579	6758501	2	1721	69
chr1	6759066	6760600	3	3494	146
chr1	6820067	6821648	2	2674	123
chr1	6842393	6843642	5	5401	262
chr1	6846266	6849245	6	16347	759
chr1	6851781	6852717	2	1522	53
chr1	6855973	6858017	6	10544	497
chr1	6858022	6859434	3	3067	107
chr1	6859785	6860874	2	1862	89
chr1	6862713	6864177	3	3342	134
chr1	6866266	6868021	4	5438	237
chr1	6868024	6869803	6	8103	417
chr1	6870236	6872764	7	14709	699
chr1	6876361	6878671	3	4620	190
chr1	6879045	6880949	3	4652	180
chr1	6886847	6888308	5	6932	333
chr1	6889812	6891581	4	5584	244
chr1	6893412	6895655	5	6660	311
chr1	6896323	6897805	3	3146	142
chr1	6920284	6922107	4	4860	213
chr1	6929409	6930432	2	1694	82
chr1	6940614	6942148	5	5125	223
chr1	6958171	6960103	2	2976	125
chr1	7014665	7016151	2	2186	89
chr1	7017476	7020310	5	9394	423
chr1	7020526	7022118	4	4682	235
chr1	7155491	7158304	3	7393	343
chr1	7158351	7163793	5	16727	824
chr1	7166174	7167540	4	4527	224
chr1	7169098	7171111	2	2890	137
chr1	7171638	7174857	3	5380	226
chr1	7176999	7178488	2	2174	97
chr1	7181828	7183882	4	5563	245
chr1	7187211	7188459	2	2338	109
chr1	7204525	7207204	4	7389	356
chr1	7208191	7209700	2	2072	70
chr1	7209747	7214022	7	19556	976
chr1	7406267	7408816	5	8428	377
chr1	7448049	7449046	2	1808	76
chr1	7560439	7561694	2	2195	109
chr1	7610743	7612823	3	3970	189
chr1	7621411	7623091	4	4887	211
chr1	7630499	7631738	3	2826	123
chr1	7632971	7634466	4	5002	292
chr1	7634821	7638501	3	6530	286
chr1	7640268	7642658	2	3682	173
chr1	7651359	7652229	2	1504	73
chr1	7704824	7706323	4	4471	226
chr1	7737658	7740329	3	6642	287
chr1	7746557	7748684	2	3008	156
chr1	7829568	7831024	4	4634	218
chr1	7832016	7833321	3	3338	169
chr1	7836807	7838262	2	2318	102
chr1	7840886	7843559	7	13229	733
chr1	7844450	7849121	5	12606	602
chr1	7849189	7850775	3	2898	133
chr1	7851954	7853345	4	4788	202
chr1	7853573	7854780	6	5858	291
chr1	7854962	7857620	6	9680	471
chr1	7858426	7860984	4	5360	205
chr1	7862150	7863070	3	2414	91
chr1	7864406	7866061	4	5931	308
chr1	7867002	7868477	5	6657	278
chr1	7869502	7870896	3	2386	107
chr1	7877109	7877971	2	1545	52
chr1	7880327	7880911	2	1120	42
chr1	7885386	7888485	5	8794	395
chr1	7892238	7893091	3	1925	80
chr1	7895239	7896548	3	3566	153
chr1	7901128	7902963	2	2373	78
chr1	7905822	7907475	2	2295	98
chr1	8013445	8014203	3	2081	102
chr1	8022293	8027036	5	14336	671
chr1	8027361	8028633	2	2272	109
chr1	8029514	8032253	4	8345	411
chr1	8032258	8035611	6	10230	496
chr1	8035882	8038903	6	12317	538
chr1	8039649	8042745	6	10587	538
chr1	8042839	8045446	3	5610	257
chr1	8045598	8048899	4	6715	338
chr1	8053331	8054412	3	2963	109
chr1	8055683	8057428	5	6562	282
chr1	8058396	8064183	7	23291	1226
chr1	8065358	8066830	5	5845	306
chr1	8068129	8071818	7	19317	1150
chr1	8072010	8075307	7	14728	767
chr1	8089508	8091519	5	7768	392
chr1	8091545	8092556	4	3345	155
chr1	8093102	8095501	2	2499	89
chr1	8095557	8097216	4	3893	168
chr1	8097658	8098544	3	2014	107
chr1	8117221	8118963	4	4536	201
chr1	8131191	8132957	3	4177	183
chr1	8133031	8135099	6	6215	286
chr1	8136126	8139250	3	5341	269
chr1	8142241	8144459	5	6721	333
chr1	8150481	8155446	7	24625	1336
chr1	8173641	8174832	2	2098	80
chr1	8175098	8177173	6	9561	552
chr1	8177408	8183403	6	18517	907
chr1	8189360	8190827	2	2411	103
chr1	8194105	8196009	7	8787	407
chr1	8199896	8201715	2	2511	117
chr1	8201737	8202860	3	2957	147
chr1	8206069	8207184	2	2161	83
chr1	8212508	8215233	4	6505	302
chr1	8219447	8222863	4	11118	535
chr1	8223158	8229771	7	32858	1602
chr1	8230403	8234741	6	18604	992
chr1	8240655	8243518	4	8389	401
chr1	8244675	8246405	3	4669	230
chr1	8249446	8251027	2	2239	73
chr1	8251245	8253388	5	8584	413
chr1	8253681	8262601	7	39987	2029
chr1	8262712	8268266	7	26707	1393
chr1	8268441	8275086	7	32568	1731
chr1	8275277	8277389	6	9347	517
chr1	8277651	8280347	6	10563	552
chr1	8286397	8287895	4	4414	206
chr1	8289224	8293679	6	14034	674
chr1	8296384	8307962	7	51939	2678
chr1	8308936	8310975	2	3906	170
chr1	8311016	8315519	7	22756	1071
chr1	8316006	8319105	7	17596	1058
chr1	8321195	8323154	6	9471	530
chr1	8323652	8327063	6	14106	647
chr1	8333667	8335391	3	4386	187
chr1	8335490	8337568	4	5845	236
chr1	8337700	8340399	6	11951	619
chr1	8341426	8342690	2	2199	98
chr1	8342847	8344508	2	2908	135
chr1	8350410	8351264	3	2281	101
chr1	8375344	8378247	2	3954	206
chr1	8378453	8379775	3	3720	164
chr1	8387990	8391144	4	6525	292
chr1	8397483	8399004	2	2295	105
chr1	8401221	8403050	5	8011	377
chr1	8403055	8404317	4	4238	189
chr1	8406714	8409200	5	8458	377
chr1	8409377	8429177	7	114914	6146
chr1	8429255	8431077	6	7783	468
chr1	8431245	8446094	7	77281	4360
chr1	8447610	8453864	7	29002	1496
chr1	8454907	8457839	6	11959	534
chr1	8458082	8459314	5	5082	292
chr1	8460475	8468247	7	40503	2010
chr1	8469905	8474993	7	20653	1005
chr1	8475899	8477036	3	3156	166
chr1	8477448	8478463	2	1824	76
chr1	8484486	8487548	5	10892	521
chr1	8488028	8489494	4	4972	225
chr1	8490276	8492838	5	11432	503
chr1	8494330	8496470	3	4374	178
chr1	8498948	8501024	4	6195	297
chr1	8501091	8503777	2	3815	170
chr1	8505556	8507293	3	3605	159
chr1	8508300	8509602	5	5924	278
chr1	8509893	8513911	6	15239	736
chr1	8517463	8519074	4	4796	235
chr1	8519445	8520759	4	4574	183
chr1	8522248	8526435	5	12270	541
chr1	8528402	8530935	6	11670	555
chr1	8531084	8532582	4	5121	220
chr1	8545674	8547157	5	4454	201
chr1	8549599	8550829	6	6330	309
chr1	8551003	8551981	3	2496	115
chr1	8554114	8557562	6	9801	420
chr1	8557855	8559107	5	4740	255
chr1	8559143	8560761	5	6208	286
chr1	8564275	8565103	2	1605	60
chr1	8566826	8568117	6	6514	294
chr1	8574126	8577093	5	8728	391
chr1	8577690	8578828	2	2000	88
chr1	8579824	8581347	2	2207	107
chr1	8582235	8583552	3	3129	119
chr1	8596064	8597398	3	3427	125
chr1	8599207	8600136	2	1587	79
chr1	8601926	8602838	4	3274	143
chr1	8607528	8609387	4	5393	210
chr1	8610483	8611725	2	2353	92
chr1	8612494	8615299	5	9317	495
chr1	8616856	8617898	4	3572	153
chr1	8618423	8619549	2	1757	80
chr1	8622739	8624422	3	3012	136
chr1	8625087	8626119	2	2032	94
chr1	8633772	8635601	4	5327	223
chr1	8636696	8638665	4	4929	229
chr1	8638954	8640325	2	2233	76
chr1	8644228	8645583	2	2600	121
chr1	8650407	8654024	7	21186	1019
chr1	8656705	8660605	7	20909	941
chr1	8662957	8664089	2	2090	92
chr1	8668563	8669813	3	2774	116
chr1	8669888	8672144	3	5962	242
chr1	8672847	8673679	2	1555	61
chr1	8674448	8675409	2	1534	56
chr1	8676675	8677527	3	2162	88
chr1	8680314	8681938	6	7218	361
chr1	8682940	8685860	6	13053	638
chr1	8689525	8691023	3	3860	204
chr1	8693041	8695330	4	7200	307
chr1	8698469	8699648	4	4263	183
chr1	8705055	8707654	4	7715	364
chr1	8709080	8709936	3	1893	74
chr1	8710144	8711710	4	4621	208
chr1	8711910	8714748	5	12244	626
chr1	8715026	8719902	6	15827	742
chr1	8724624	8725825	3	3224	158
chr1	8727186	8728210	2	1959	98
chr1	8729032	8730183	4	3756	181
chr1	8730502	8731637	3	2958	132
chr1	8731949	8733902	2	3699	173
chr1	8734191	8735816	4	4729	201
chr1	8736800	8741007	7	17299	751
chr1	8744652	8747692	5	11912	565
chr1	8750595	8751734	3	2851	118
chr1	8755609	8757873	4	5533	284
chr1	8759804	8761821	2	2997	143
chr1	8765428	8766653	3	2761	104
chr1	8767085	8769668	3	5451	252
chr1	8770040	8771978	5	7731	335
chr1	8773372	8774021	2	1141	68
chr1	8774645	8775913	2	2178	87
chr1	8780432	8783064	3	3542	161
chr1	8785055	8785881	4	2763	124
chr1	8786008	8786771	2	1416	95
chr1	8786796	8788711	7	10704	576
chr1	8788725	8789867	2	2206	108
chr1	8792958	8795131	2	3032	121
chr1	8795420	8796811	2	2057	89
chr1	8797214	8798701	5	5854	260
chr1	8799156	8799988	3	2156	107
chr1	8802754	8808990	7	24683	1228
chr1	8817934	8818832	4	3295	143
chr1	8819272	8822178	5	8375	361
chr1	8823198	8825755	6	9758	443
chr1	8825850	8826972	3	2577	118
chr1	8828638	8829433	2	1519	69
chr1	8831108	8832245	5	4896	232
chr1	8833296	8833980	2	1330	75
chr1	8836046	8837285	3	3057	125
chr1	8840788	8841979	5	5353	274
chr1	8848326	8849118	2	1489	79
chr1	8849164	8850256	5	4037	186
chr1	8851600	8853338	4	4332	203
chr1	8854655	8856236	4	4535	177
chr1	8864522	8867589	3	4166	191
chr1	8868438	8869459	4	3468	149
chr1	8869909	8872827	2	4349	188
chr1	8873373	8874320	4	3034	147
chr1	8878636	8880118	3	3160	116
chr1	8884009	8886253	6	9361	477
chr1	8890541	8893314	6	10739	442
chr1	8904109	8906285	3	4493	190
chr1	8907718	8910315	5	7111	315
chr1	8911635	8912594	2	1762	59
chr1	8913184	8915092	4	5997	263
chr1	8915149	8924480	7	41599	2335
chr1	8925030	8931939	5	21885	1068
chr1	8932024	8933720	4	6113	286
chr1	8934206	8938047	7	22503	1267
chr1	8940562	8943021	4	7313	357
chr1	8943111	8946049	4	6261	273
chr1	8950367	8952773	2	3128	129
chr1	8962560	8964618	2	3633	157
chr1	9053808	9055560	3	3696	153
chr1	9121679	9122880	2	2004	84
chr1	9129265	9130425	2	2036	110
chr1	9142893	9145546	3	5899	262
chr1	9157989	9160168	6	11178	558
chr1	9167810	9168728	2	1732	71
chr1	9170882	9173109	6	11336	555
chr1	9173462	9176012	7	12301	561
chr1	9176805	9183304	7	28030	1351
chr1	9184046	9188370	6	16063	764
chr1	9189751	9191159	5	5013	242
chr1	9195991	9197678	3	4819	203
chr1	9209792	9214882	7	20571	932
chr1	9216729	9218784	5	7641	377
chr1	9219502	9222724	4	7074	342
chr1	9224214	9228081	4	10767	463
chr1	9229200	9233083	5	12231	560
chr1	9233816	9235484	4	5831	305
chr1	9238602	9240942	4	7357	348
chr1	9242870	9245240	5	8933	427
chr1	9248557	9250225	4	4875	224
chr1	9277525	9278818	2	2205	94
chr1	9285026	9286528	3	4165	181
chr1	9288883	9291118	4	5219	231
chr1	9291134	9294437	5	9928	555
chr1	9295443	9298700	7	19133	1162
chr1	9303716	9309984	7	28185	1594
chr1	9310750	9315344	6	15038	725
chr1	9315518	9342505	7	155351	8698
chr1	9350268	9352803	5	8188	438
chr1	9353869	9361199	7	30848	1629
chr1	9361575	9370777	7	43015	2262
chr1	9370805	9417280	7	217796	11672
chr1	9417636	9425406	7	28497	1340
chr1	9425547	9428861	4	9330	424
chr1	9429297	9431247	2	2938	134
chr1	9433132	9434879	3	4954	200
chr1	9435813	9437295	2	2158	98
chr1	9444145	9448173	5	11570	552
chr1	9459057	9464530	3	9595	441
chr1	9487685	9488975	6	6937	365
chr1	9489300	9490383	2	1990	95
chr1	9492030	9495379	5	11416	518
chr1	9496719	9498439	3	3560	176
chr1	9499309	9505820	7	25026	1296
chr1	9505852	9518471	7	50930	2600
chr1	9523019	9527992	7	20648	991
chr1	9530226	9532589	2	2984	122
chr1	9538092	9543947	5	16932	797
chr1	9545071	9546008	2	1395	51
chr1	9549696	9552212	2	3325	156
chr1	9552343	9555222	3	5026	253
chr1	9555377	9559110	4	8979	371
chr1	9563749	9569309	7	19583	908
chr1	9570593	9572141	3	3198	150
chr1	9574429	9575749	2	2215	94
chr1	9581612	9583237	5	5937	250
chr1	9585767	9587380	2	3147	145
chr1	9588921	9590767	3	4776	235
chr1	9590873	9591901	2	1924	93
chr1	9596600	9597982	3	3637	174
chr1	9598245	9599530	5	5449	295
chr1	9600263	9602577	7	12600	669
chr1	9602585	9610044	7	37347	2029
chr1	9612377	9613961	5	5645	243
chr1	9614224	9614881	2	1272	61
chr1	9616783	9620766	6	22294	1182
chr1	9620896	9626301	6	24480	1187
chr1	9629389	9633018	5	8356	373
chr1	9636327	9637853	2	2883	132
chr1	9641591	9644793	4	6760	279
chr1	9646187	9648696	6	8951	372
chr1	9649570	9657501	6	34259	1639
chr1	9659290	9660569	2	2066	79
chr1	9663659	9665680	3	5419	225
chr1	9665899	9667733	4	5965	257
chr1	9669599	9671869	4	5376	212
chr1	9672884	9674192	3	3468	145
chr1	9721837	9723629	5	6705	369
chr1	9741126	9742080	2	1651	76
chr1	9748123	9749394	2	2302	107
chr1	9750947	9752409	2	2702	111
chr1	9775235	9776975	2	2578	116
chr1	9780811	9782485	5	6893	340
chr1	9784222	9785902	4	4964	263
chr1	9786873	9792301	4	12566	564
chr1	9795712	9797631	3	4494	200
chr1	9821281	9823415	3	3006	129
chr1	9835147	9836687	2	2537	118
chr1	9856159	9857240	4	3740	150
chr1	9884535	9885739	4	4246	182
chr1	9902460	9904500	3	3652	153
chr1	9916841	9918139	3	3200	139
chr1	9922252	9923416	3	3173	143
chr1	9935060	9936133	3	2849	120
chr1	9946007	9947975	2	2688	97
chr1	9948111	9951189	3	5448	224
chr1	9956168	9958776	4	7278	350
chr1	9959120	9963582	6	15356	772
chr1	9965142	9969425	6	17609	905
chr1	9971179	9974545	6	11884	544
chr1	9999825	10000843	2	1887	95
chr1	10004704	10006303	2	2837	126
chr1	10010171	10013328	5	6885	297
chr1	10015730	10018083	3	4403	196
chr1	10044994	10047838	5	8351	361
chr1	10049171	10050618	4	4405	186
chr1	10057856	10059705	3	3333	139
chr1	10094531	10096149	5	6583	337
chr1	10098390	10100630	5	8046	355
chr1	10101296	10105558	5	10501	518
chr1	10105799	10108092	6	9449	491
chr1	10110001	10111893	3	3469	136
chr1	10112115	10114151	6	9116	392
chr1	10114548	10116313	6	8535	426
chr1	10116559	10118578	4	6279	306
chr1	10118596	10125866	7	30854	1408
chr1	10126386	10129128	4	8011	382
chr1	10135836	10136800	2	1575	70
chr1	10136947	10137795	2	1470	57
chr1	10140511	10142724	3	4586	188
chr1	10143674	10147333	3	4458	186
chr1	10151927	10153101	2	2058	95
chr1	10153572	10154942	3	3845	151
chr1	10161358	10162221	3	2151	114
chr1	10165331	10166909	2	2331	92
chr1	10170903	10172573	3	3618	152
chr1	10177545	10178653	2	1703	63
chr1	10181428	10182532	3	2966	127
chr1	10182978	10184624	3	3851	172
chr1	10189221	10190824	3	3752	161
chr1	10207710	10209227	4	4755	240
chr1	10212433	10214627	5	7139	310
chr1	10220926	10222957	7	11069	491
chr1	10228596	10230301	3	4655	204
chr1	10230887	10231874	2	1838	89
chr1	10232694	10233534	2	1599	73
chr1	10246280	10247304	3	2784	114
chr1	10268205	10269809	7	9101	457
chr1	10271655	10272366	2	1350	63
chr1	10273214	10275218	6	8545	387
chr1	10276005	10278954	5	9005	444
chr1	10279037	10280468	4	4970	234
chr1	10280533	10285552	6	17755	811
chr1	10286484	10289179	6	9872	467
chr1	10289266	10292251	6	14340	753
chr1	10293526	10296461	4	8164	346
chr1	10299523	10300759	4	4361	216
chr1	10301429	10303682	5	9326	483
chr1	10304177	10305320	4	3484	150
chr1	10305620	10307195	3	3446	150
chr1	10307619	10313228	6	25621	1112
chr1	10313430	10315838	5	6615	270
chr1	10316488	10318940	3	4747	195
chr1	10320554	10322436	3	4934	225
chr1	10327957	10328525	2	1062	40
chr1	10330353	10331182	3	2224	89
chr1	10335583	10338424	4	7427	295
chr1	10341866	10343548	2	2442	91
chr1	10343923	10345215	5	5048	248
chr1	10345434	10347206	4	5152	212
chr1	10358589	10359564	5	4299	184
chr1	10359672	10360400	3	1877	83
chr1	10362504	10364839	4	5983	277
chr1	10367267	10368611	3	3002	123
chr1	10372976	10374912	2	3020	126
chr1	10386778	10387756	2	1691	64
chr1	10391969	10394538	3	4367	164
chr1	10411683	10412748	3	2738	110
chr1	10424380	10427080	3	3574	145
chr1	10429742	10430688	2	1824	67
chr1	10434256	10435939	4	5242	235
chr1	10445867	10448224	6	9078	474
chr1	10457109	10458653	2	2648	121
chr1	10460368	10462297	2	2585	143
chr1	10462330	10463318	2	1872	74
chr1	10464176	10466103	2	2925	118
chr1	10467858	10469452	2	3142	148
chr1	10469689	10470917	5	4926	214
chr1	10472501	10473816	3	3491	152
chr1	10474061	10475601	6	7971	359
chr1	10476667	10481675	6	21275	1052
chr1	10484995	10486570	2	2822	136
chr1	10491171	10493797	4	6613	289
chr1	10497178	10499266	3	4736	214
chr1	10511339	10513991	5	8481	369
chr1	10516563	10519648	5	11725	562
chr1	10519654	10522670	7	16878	916
chr1	10522896	10524715	5	7132	351
chr1	10528701	10531838	6	13048	600
chr1	10532863	10535012	3	4906	208
chr1	10537574	10539995	6	9634	456
chr1	10540094	10540950	2	1585	63
chr1	10541075	10545457	7	23697	1234
chr1	10545533	10549401	6	13829	657
chr1	10552548	10553859	3	3377	166
chr1	10555177	10556860	7	9183	492
chr1	10558077	10559249	3	2974	129
chr1	10559273	10564559	7	20329	981
chr1	10564620	10567708	5	10604	488
chr1	10567897	10569761	5	8345	433
chr1	10570404	10576169	6	20204	1023
chr1	10576450	10579511	4	9211	415
chr1	10580247	10581211	2	1730	83
chr1	10581236	10583244	3	4086	181
chr1	10584491	10585478	2	1775	72
chr1	10586614	10587856	2	2339	113
chr1	10588085	10589916	5	5436	304
chr1	10590434	10591957	3	3910	190
chr1	10592174	10593831	2	2454	85
chr1	10595095	10597021	4	7157	332
chr1	10597677	10599246	3	3724	157
chr1	10599840	10602239	5	8302	371
chr1	10602293	10603205	2	1572	57
chr1	10606053	10608722	4	8387	391
chr1	10611096	10612738	3	3433	165
chr1	10612805	10615403	5	10368	497
chr1	10615757	10618826	5	9379	461
chr1	10619427	10621343	5	7042	317
chr1	10622814	10624255	4	4650	183
chr1	10626146	10628296	6	7494	354
chr1	10632240	10633335	3	2490	114
chr1	10640934	10641820	6	4914	252
chr1	10645397	10647636	5	7735	310
chr1	10651558	10659177	7	30523	1401
chr1	10659765	10664668	5	13526	677
chr1	10669284	10670164	4	2945	121
chr1	10670423	10671331	3	2285	125
chr1	10672268	10673954	3	4720	253
chr1	10674210	10677687	6	13521	673
chr1	10678078	10699060	7	102649	5339
chr1	10699307	10710160	7	50451	2427
chr1	10710365	10714742	7	22982	1132
chr1	10715127	10717956	6	12976	606
chr1	10718016	10723759	6	24351	1194
chr1	10723770	10735478	7	51200	2448
chr1	10735571	10753741	7	99653	5244
chr1	10755265	10757536	6	7852	361
chr1	10762437	10763149	2	1351	62
chr1	10770254	10771296	3	2608	112
chr1	10780462	10785561	6	17298	796
chr1	10786060	10787510	2	2478	107
chr1	10787547	10789900	4	6187	284
chr1	10795026	10798978	5	12890	542
chr1	10804632	10807467	4	7857	353
chr1	10815049	10818600	5	8149	327
chr1	10819546	10821540	2	3047	149
chr1	10821554	10827048	5	18319	925
chr1	10833459	10835465	4	5843	240
chr1	10838286	10839221	4	3256	145
chr1	10841097	10842129	2	1813	76
chr1	10886787	10889784	4	7659	346
chr1	10897090	10898329	2	2145	89
chr1	10907665	10909897	4	5962	292
chr1	10920171	10922609	2	3288	132
chr1	10960827	10962333	4	4142	176
chr1	11003415	11004396	3	2505	130
chr1	11004668	11007035	5	7740	334
chr1	11026380	11029628	5	6935	299
chr1	11034828	11036705	2	1893	78
chr1	11038859	11040401	5	5427	279
chr1	11045019	11047145	3	4781	203
chr1	11068815	11069858	2	1751	85
chr1	11070237	11072359	6	8627	406
chr1	11073345	11074287	3	2287	91
chr1	11074308	11076735	7	15436	878
chr1	11076819	11078619	3	4200	201
chr1	11078696	11082795	7	19294	941
chr1	11082944	11084059	5	4508	218
chr1	11086387	11088345	3	5017	238
chr1	11088384	11090152	6	7144	402
chr1	11090646	11097404	7	34603	1619
chr1	11102184	11105997	5	14947	736
chr1	11107464	11115998	7	39831	1874
chr1	11116400	11119460	6	15988	863
chr1	11120949	11125096	7	19670	1005
chr1	11126126	11129984	6	14931	634
chr1	11130733	11132072	2	2285	98
chr1	11142223	11143231	2	1736	69
chr1	11157336	11159066	2	3375	122
chr1	11159998	11162472	6	9683	505
chr1	11174920	11176784	4	4433	178
chr1	11178172	11180045	3	3637	152
chr1	11191136	11192175	3	2730	113
chr1	11215407	11218184	6	11667	630
chr1	11218920	11220059	4	4006	186
chr1	11220793	11222788	2	2945	115
chr1	11227636	11228664	2	1996	70
chr1	11232198	11233580	2	2358	107
chr1	11235341	11236807	2	2371	98
chr1	11237943	11238853	2	1696	64
chr1	11245654	11246518	2	1669	65
chr1	11248905	11250762	5	6033	278
chr1	11262583	11263512	2	1569	66
chr1	11272018	11273932	3	3309	156
chr1	11290604	11291665	2	1984	95
chr1	11293324	11294581	4	3911	173
chr1	11295942	11297928	5	7075	298
chr1	11298125	11299282	2	1812	76
chr1	11301753	11302833	3	3004	134
chr1	11305425	11308067	3	5472	224
chr1	11309837	11310964	2	1799	73
chr1	11314754	11316557	4	6458	306
chr1	11316562	11317607	2	1946	93
chr1	11320741	11321786	2	1846	83
chr1	11323086	11324555	5	5134	238
chr1	11325334	11332982	6	25210	1231
chr1	11333914	11336553	5	8310	376
chr1	11341445	11343801	4	8279	380
chr1	11347246	11348344	3	2872	135
chr1	11348481	11349570	2	1786	83
chr1	11349718	11352792	4	9399	403
chr1	11702287	11705064	3	5252	231
chr1	11705148	11706979	3	3319	142
chr1	11707808	11709142	2	2519	125
chr1	11710699	11714771	7	19495	982
chr1	11715260	11717041	5	6688	320
chr1	11720734	11721900	2	2088	92
chr1	11722339	11724350	4	6363	330
chr1	11724796	11731718	7	38780	2036
chr1	11731725	11738336	6	22644	1052
chr1	11738519	11740932	6	11401	514
chr1	11766543	11768585	2	3097	145
chr1	11778534	11779935	4	4859	241
chr1	11788378	11791227	6	11915	590
chr1	11791897	11793133	2	2258	119
chr1	11796948	11798409	4	4965	248
chr1	11798436	11801035	7	12433	596
chr1	11806691	11810133	5	11780	548
chr1	11810294	11814284	5	10997	506
chr1	11835307	11838615	6	12932	666
chr1	11838914	11840558	2	2367	106
chr1	11840957	11842067	2	2096	98
chr1	11842335	11855946	7	63987	3268
chr1	11856849	11860238	5	9078	418
chr1	11860293	11864088	7	21163	1043
chr1	11871336	11874045	2	3964	172
chr1	11874606	11876102	3	3685	180
chr1	11880242	11882074	7	10289	472
chr1	11883184	11885200	2	2919	120
chr1	11885220	11886445	3	3143	141
chr1	11888532	11889815	2	2500	110
chr1	11890751	11899128	7	33533	1648
chr1	11900236	11902246	5	8317	432
chr1	11902983	11905142	7	11350	616
chr1	11907220	11909573	4	6485	336
chr1	11945514	11946505	2	1753	77
chr1	11970145	11973521	7	19873	1008
chr1	11974435	11984880	7	57508	3002
chr1	11986445	11988410	6	9484	563
chr1	11988501	11989972	4	5386	234
chr1	11991768	11994648	5	9687	492
chr1	11995480	12005239	7	42673	2165
chr1	12006431	12011664	6	15868	815
chr1	12012578	12013985	2	2318	102
chr1	12014116	12016446	5	8868	382
chr1	12016533	12022844	7	24709	1212
chr1	12024322	12025559	2	1891	82
chr1	12031284	12033332	6	8608	393
chr1	12037937	12039989	3	4752	241
chr1	12040935	12042396	4	4793	185
chr1	12042717	12052204	7	42461	2115
chr1	12052869	12054100	4	4398	192
chr1	12054956	12057387	5	8473	379
chr1	12057801	12062690	6	18799	866
chr1	12062941	12067948	6	17406	799
chr1	12067971	12070665	5	8153	377
chr1	12070673	12072267	2	2756	129
chr1	12072725	12076103	6	14414	720
chr1	12076880	12079355	5	9090	443
chr1	12080163	12084948	7	21733	912
chr1	12085532	12086985	3	3411	135
chr1	12089451	12092770	6	12715	576
chr1	12094179	12095411	5	5500	247
chr1	12185097	12191057	7	29942	1602
chr1	12191150	12196974	7	29918	1566
chr1	12197982	12199384	3	2822	112
chr1	12201242	12209493	7	37256	2064
chr1	12212541	12213989	2	2446	114
chr1	12218192	12219631	6	7225	358
chr1	12221071	12224928	4	7050	306
chr1	12224939	12227194	3	5326	251
chr1	12227767	12230036	7	12415	604
chr1	12230319	12236592	7	29212	1669
chr1	12236660	12253621	7	78207	4132
chr1	12254231	12260873	6	25604	1184
chr1	12261629	12263044	2	2541	114
chr1	12263388	12264466	2	2034	86
chr1	12265208	12269407	6	17427	934
chr1	12269696	12271538	4	5222	248
chr1	12292498	12294307	5	6061	259
chr1	12294898	12296945	6	8476	378
chr1	12333959	12337020	6	12260	565
chr1	12358105	12359594	2	1890	70
chr1	12365208	12366697	3	3760	169
chr1	12367667	12369126	2	2416	101
chr1	12369248	12370553	3	3448	144
chr1	12394083	12395340	3	3153	147
chr1	12402046	12403203	2	1866	78
chr1	12404458	12406933	4	6123	256
chr1	12406939	12407934	5	3707	183
chr1	12414609	12415547	2	1545	57
chr1	12415725	12418159	2	4323	181
chr1	12436255	12437747	2	2649	108
chr1	12439110	12440488	4	4296	158
chr1	12456702	12457706	3	2719	111
chr1	12458300	12459797	2	2909	122
chr1	12464765	12466971	6	8606	423
chr1	12471496	12474720	3	6356	280
chr1	12474976	12475944	2	1773	75
chr1	12477582	12478597	3	2703	130
chr1	12489249	12491172	5	6398	279
chr1	12491566	12493702	3	4973	209
chr1	12493930	12494837	2	1525	86
chr1	12496095	12497595	6	7217	397
chr1	12497711	12499790	5	7934	422
chr1	12499862	12501952	5	7331	302
chr1	12503609	12504625	2	1729	52
chr1	12509493	12511172	4	4696	210
chr1	12515900	12517248	3	2869	137
chr1	12517690	12520681	5	10041	474
chr1	12520721	12521946	4	3836	174
chr1	12524296	12526525	3	4736	214
chr1	12526666	12528150	5	5822	294
chr1	12528452	12529389	2	1822	82
chr1	12532206	12534774	4	5848	263
chr1	12535953	12538246	5	10370	569
chr1	12538483	12541749	7	14613	774
chr1	12543314	12548321	6	19034	925
chr1	12550221	12553005	5	8624	337
chr1	12554333	12556530	5	7379	335
chr1	12559291	12560494	5	5258	258
chr1	12565156	12569065	5	12047	593
chr1	12571153	12574355	7	11685	562
chr1	12578616	12585483	7	26273	1298
chr1	12585883	12588147	6	8187	401
chr1	12589838	12591451	5	7037	355
chr1	12591537	12593482	6	10377	556
chr1	12594042	12595972	3	3631	164
chr1	12598568	12599652	3	2343	100
chr1	12599659	12611271	7	44020	2122
chr1	12611732	12614068	5	8897	423
chr1	12617360	12618962	4	4799	212
chr1	12618968	12621090	2	2764	127
chr1	12624524	12630873	6	27433	1630
chr1	12631187	12643161	7	76956	4365
chr1	12644315	12655481	7	52116	2880
chr1	12656522	12668730	6	50138	2707
chr1	12668943	12674687	7	26914	1505
chr1	12679975	12686838	7	33131	1508
chr1	12687155	12689441	3	4291	195
chr1	12695455	12696786	3	3425	151
chr1	12703554	12704552	2	1667	79
chr1	14025535	14026790	2	2266	123
chr1	14077998	14080173	5	9088	408
chr1	14080354	14082007	5	5301	226
chr1	14082119	14083126	2	1929	91
chr1	14084183	14085393	5	5246	271
chr1	14087718	14090070	3	3606	147
chr1	14091482	14092668	3	3058	122
chr1	14093594	14095301	3	4604	187
chr1	14095572	14096532	3	2241	85
chr1	14097168	14099119	6	7362	321
chr1	14105049	14106226	2	2164	103
chr1	14106409	14109823	5	11160	508
chr1	14111923	14113957	5	8402	393
chr1	14116006	14118292	3	4756	218
chr1	14120470	14121530	4	3933	180
chr1	14123098	14131197	7	41542	2140
chr1	14131811	14134347	2	4157	198
chr1	14134568	14143011	7	34526	1680
chr1	14148335	14152515	5	10327	437
chr1	14824071	14825237	2	2074	71
chr1	15321354	15322425	2	1815	83
chr1	15351562	15352754	2	2013	90
chr1	15499011	15500272	2	2297	95
chr1	15515885	15516893	2	1921	88
chr1	15524679	15527348	3	6365	297
chr1	15529957	15532540	3	5533	247
chr1	15538696	15539801	2	2094	101
chr1	15585555	15587976	2	3770	197
chr1	15634076	15635687	2	2460	108
chr1	15649146	15651696	3	5325	245
chr1	15652437	15657343	6	14534	681
chr1	15663793	15665334	3	3659	172
chr1	15665382	15667952	5	7711	376
chr1	15678636	15679791	2	2122	106
chr1	15684553	15685922	3	3582	154
chr1	15686124	15689272	6	8685	392
chr1	15689936	15692764	3	4584	195
chr1	15692802	15694445	2	2906	133
chr1	15695334	15697593	5	8507	391
chr1	15697668	15700764	5	8512	395
chr1	15737017	15741581	7	26465	1423
chr1	15741710	15760535	7	86743	4483
chr1	15760672	15762405	2	3201	161
chr1	15789725	15792065	4	5864	257
chr1	15815050	15816131	2	2067	87
chr1	15826646	15827653	3	2500	108
chr1	15846892	15848423	3	3280	134
chr1	15849425	15850168	2	1269	51
chr1	15864175	15866292	4	5497	239
chr1	15866463	15867559	2	2068	72
chr1	15871657	15872531	2	1506	59
chr1	15875548	15876914	2	2306	92
chr1	15884703	15886734	6	8350	395
chr1	15888382	15890859	5	8908	378
chr1	15890994	15892098	2	2141	88
chr1	15893307	15895725	4	5428	251
chr1	15898126	15901406	7	17538	797
chr1	15902013	15905988	7	21637	1100
chr1	15906707	15910267	6	15064	711
chr1	15911701	15914427	5	9700	504
chr1	15922812	15924125	3	3157	129
chr1	15926447	15928565	4	5980	250
chr1	15928703	15929836	2	1991	89
chr1	15930221	15932358	5	9567	548
chr1	15941846	15943750	5	6438	307
chr1	15945489	15946684	3	3207	139
chr1	15947645	15948624	3	2256	108
chr1	15948840	15951544	6	12631	652
chr1	15952104	15953851	5	6057	273
chr1	15955004	15959307	7	18984	1047
chr1	15960115	15965759	7	19604	981
chr1	15966114	15970613	7	16623	778
chr1	15970740	15972259	6	7953	409
chr1	15973367	15974848	3	3754	153
chr1	15975013	15976521	7	9102	475
chr1	15976936	15979621	7	11851	539
chr1	15984603	15985611	4	3761	148
chr1	15992967	15994649	4	4995	239
chr1	15996169	15998268	7	11430	647
chr1	15998340	16002251	6	17370	877
chr1	16007962	16009932	5	7099	380
chr1	16011931	16018261	7	20051	967
chr1	16018397	16021549	4	10666	537
chr1	16021560	16024907	6	11140	533
chr1	16026878	16043303	7	77947	3676
chr1	16043573	16046622	5	9986	496
chr1	16048700	16051194	2	4598	194
chr1	16051197	16063174	7	52863	2628
chr1	16063437	16068206	7	24940	1295
chr1	16069447	16078900	7	40495	2070
chr1	16080124	16081547	2	2023	84
chr1	16081725	16085098	5	11950	527
chr1	16085615	16088258	5	8450	408
chr1	16088575	16094592	6	22188	1065
chr1	16096823	16098039	2	2106	83
chr1	16099672	16100868	5	5312	225
chr1	16103305	16106064	4	5940	264
chr1	16106241	16108165	4	6297	282
chr1	16112290	16116175	7	18423	890
chr1	16117772	16120190	4	8853	383
chr1	16121896	16125967	6	16882	871
chr1	16125981	16128029	2	3673	193
chr1	16139474	16141850	4	5538	244
chr1	16146518	16147456	2	1663	65
chr1	16147547	16149160	2	2679	117
chr1	16149292	16160496	6	40806	2275
chr1	16162559	16166119	7	17732	924
chr1	16166590	16170619	5	14158	636
chr1	16170848	16173431	7	8886	452
chr1	16177696	16181593	7	15155	764
chr1	16181637	16197000	7	74250	3853
chr1	16197295	16198231	5	3951	180
chr1	16198261	16200010	7	10448	524
chr1	16202178	16203473	6	5796	266
chr1	16203616	16205705	3	3700	163
chr1	16205830	16207470	4	4950	235
chr1	16208276	16209427	4	3927	148
chr1	16209453	16211943	7	10706	605
chr1	16213346	16221932	7	53695	2963
chr1	16222071	16224681	4	8103	419
chr1	16224837	16229258	7	22473	1186
chr1	16230498	16234237	5	9620	444
chr1	16234556	16235596	5	4706	217
chr1	16235681	16236783	2	1724	67
chr1	16237961	16238971	2	1835	115
chr1	16239595	16240255	2	1100	41
chr1	16240585	16241582	2	1787	72
chr1	16242915	16245282	4	6803	293
chr1	16247173	16248309	4	4013	173
chr1	16249911	16251721	5	7018	310
chr1	16254377	16257290	5	11444	537
chr1	16257301	16262554	7	17172	789
chr1	16263475	16280633	7	99669	5212
chr1	16283220	16285465	4	7098	327
chr1	16290183	16293591	6	13422	600
chr1	16296053	16297496	2	1694	56
chr1	16300218	16301778	4	5128	245
chr1	16318912	16320224	2	2260	87
chr1	16339706	16344721	5	16864	816
chr1	16344826	16346543	4	5716	266
chr1	16346683	16349864	4	7832	365
chr1	16349966	16352903	5	10914	466
chr1	16358847	16360178	3	3192	126
chr1	16392433	16395233	2	3984	189
chr1	16396164	16397175	2	1863	85
chr1	16401632	16404921	2	5472	259
chr1	16405722	16408133	3	5295	251
chr1	16418998	16423362	4	9653	455
chr1	16436320	16441921	6	15532	744
chr1	16442860	16447003	6	18143	862
chr1	16447247	16448788	3	3458	203
chr1	16449076	16451879	7	13931	730
chr1	16451910	16459224	7	32081	1499
chr1	16459449	16462584	6	13183	665
chr1	16463444	16465915	7	14709	735
chr1	16466718	16469365	6	11553	559
chr1	16472222	16480823	7	42749	2257
chr1	16482431	16486748	7	19164	1016
chr1	16486915	16492668	5	14757	644
chr1	16492916	16494290	2	2468	117
chr1	16494449	16495518	3	2593	127
chr1	16497575	16502393	7	16590	815
chr1	16502850	16505065	4	6639	286
chr1	16505844	16513645	7	40525	2115
chr1	16515610	16516521	2	1757	70
chr1	16521374	16522786	2	2199	98
chr1	16531227	16533146	2	2876	157
chr1	16533456	16535051	4	5383	260
chr1	16540705	16542932	5	5977	260
chr1	16543935	16545883	5	6446	298
chr1	16553527	16557698	6	13423	637
chr1	16557724	16558937	2	2002	83
chr1	16562160	16563196	3	2270	94
chr1	16563824	16565957	2	3845	161
chr1	16570879	16572723	3	5192	229
chr1	16573996	16575320	2	2437	142
chr1	16577004	16578559	4	5552	257
chr1	16579734	16581013	2	1727	71
chr1	16588832	16590840	5	7124	331
chr1	16591119	16592047	2	1739	88
chr1	16594866	16596142	2	2273	114
chr1	16598013	16599469	3	3578	165
chr1	16600794	16601543	2	1439	61
chr1	16601822	16603480	5	6221	301
chr1	16603832	16605871	4	6515	300
chr1	16607048	16608390	2	2176	93
chr1	16611083	16612181	2	2096	92
chr1	16614011	16615562	2	2478	105
chr1	16621808	16626745	7	22582	1120
chr1	16637077	16638004	2	1686	58
chr1	16640349	16645857	7	21092	963
chr1	16645941	16647513	5	5678	283
chr1	16647547	16649295	6	8645	461
chr1	16649399	16650485	2	1879	98
chr1	16657040	16658699	4	4551	206
chr1	16658869	16660057	4	4079	165
chr1	16660252	16664768	7	20234	966
chr1	16665154	16667425	3	4283	185
chr1	16667439	16669164	3	3525	129
chr1	16669373	16671279	7	10548	516
chr1	16671949	16677450	6	21769	1007
chr1	16679106	16680503	2	2363	95
chr1	16691653	16693514	6	7771	388
chr1	16695133	16697496	6	11520	579
chr1	16697539	16699622	6	9790	540
chr1	16699629	16702679	6	13918	723
chr1	16702748	16709932	7	40368	2058
chr1	16709941	16717269	6	24361	1087
chr1	16717546	16722082	7	23096	1122
chr1	16722739	16724272	2	2996	137
chr1	16727492	16729894	5	8762	392
chr1	16765633	16767046	2	2224	114
chr1	16777599	16779101	2	2422	115
chr1	16779365	16784719	7	20810	1020
chr1	16800509	16801651	2	2112	106
chr1	16807805	16808834	2	1788	68
chr1	16816520	16817458	2	1749	77
chr1	16817776	16818896	2	1801	83
chr1	16822287	16824011	3	3849	170
chr1	16826128	16828388	7	9775	484
chr1	16838702	16840510	5	7034	555
chr1	16861247	16863093	2	3119	168
chr1	16905809	16907665	4	6889	387
chr1	16912077	16913504	6	6758	442
chr1	16923206	16924853	2	2980	175
chr1	16926659	16939672	4	41290	3374
chr1	16940385	16945878	6	32149	3097
chr1	16946002	16970756	4	82900	8047
chr1	16971134	16977197	6	28321	2108
chr1	16979241	16981825	3	6264	277
chr1	16984113	16984703	2	988	40
chr1	17003028	17005088	4	5555	224
chr1	17012942	17015051	3	4211	228
chr1	17017153	17036587	7	106874	7538
chr1	17036746	17045203	5	22700	1349
chr1	17074766	17075819	3	2770	203
chr1	17076930	17077526	3	1589	82
chr1	17083208	17086195	6	16136	1087
chr1	17086550	17089986	6	16571	1207
chr1	17090513	17091583	2	1758	121
chr1	17197182	17203608	6	20232	1210
chr1	17208737	17210976	2	4275	209
chr1	17212826	17214393	5	6149	293
chr1	17215933	17219106	4	7187	331
chr1	17222596	17224538	6	8843	505
chr1	17231871	17234103	4	7209	333
chr1	17236419	17240602	7	13237	830
chr1	17240830	17244124	7	22002	1293
chr1	17247056	17252087	4	13932	776
chr1	17253648	17254977	2	2244	104
chr1	17255129	17259155	5	10102	535
chr1	17261245	17262586	3	3508	152
chr1	17272277	17277929	6	18403	1060
chr1	17281580	17283811	3	4570	201
chr1	17286673	17290742	5	8767	375
chr1	17301434	17302905	3	3918	148
chr1	17303061	17304110	2	1806	76
chr1	17310703	17312267	2	2376	106
chr1	17318838	17321869	3	4788	215
chr1	17327287	17328976	4	5476	197
chr1	17330510	17335753	4	11785	486
chr1	17338526	17339815	2	2417	94
chr1	17341823	17345365	6	14540	796
chr1	17348131	17349906	4	5896	220
chr1	17350210	17351579	3	2960	131
chr1	17353331	17356279	4	7874	351
chr1	17361813	17362462	4	2127	114
chr1	17366974	17368677	6	7821	354
chr1	17372871	17377662	5	16498	806
chr1	17380828	17383301	6	9203	503
chr1	17388694	17390457	3	4729	212
chr1	17423381	17425616	2	3262	152
chr1	17426753	17428202	2	2543	111
chr1	17447169	17450419	3	7241	347
chr1	17451363	17452483	2	1925	96
chr1	17727196	17728556	2	2339	98
chr1	17730620	17737000	7	21063	1032
chr1	17741782	17752936	7	41417	1983
chr1	17753190	17763726	7	50156	2557
chr1	17766489	17768278	2	3110	152
chr1	17788924	17790220	3	3080	128
chr1	17798576	17800317	4	5903	266
chr1	17813030	17815066	5	8846	394
chr1	17816272	17819020	3	7495	376
chr1	17830540	17831792	2	1962	76
chr1	17831958	17835241	2	5232	237
chr1	17847320	17849110	2	2656	120
chr1	17851427	17854138	4	6781	290
chr1	17859835	17861321	3	3417	154
chr1	17863721	17865627	3	4104	169
chr1	17867860	17870709	6	11083	583
chr1	17876566	17879394	2	3900	195
chr1	17880115	17882586	3	4797	212
chr1	17886903	17890958	6	17092	871
chr1	17893608	17894746	2	2196	103
chr1	17894768	17904525	7	35831	1757
chr1	17905255	17906856	5	6537	318
chr1	17909992	17914594	5	12507	631
chr1	17915442	17918387	7	14341	809
chr1	17918801	17937786	7	108072	5713
chr1	17938465	17955235	7	98889	5412
chr1	17955282	17977955	7	118316	6394
chr1	17978605	17981523	5	9650	439
chr1	17982108	17992961	7	61327	2979
chr1	17993446	18002335	7	52606	2961
chr1	18002509	18008655	7	34121	1763
chr1	18009013	18016047	7	30389	1575
chr1	18016143	18018311	5	9029	427
chr1	18018342	18028773	7	49548	2515
chr1	18046814	18047700	2	1515	60
chr1	18321293	18322295	2	1770	58
chr1	18455155	18456552	2	2365	100
chr1	18787849	18791006	3	4948	201
chr1	18792622	18793591	2	1904	75
chr1	18796585	18798067	3	4006	180
chr1	18801492	18803427	3	3710	150
chr1	18805268	18807228	5	7337	383
chr1	18807647	18811121	6	12223	614
chr1	19192658	19193678	2	1833	88
chr1	19194033	19211866	7	86694	4561
chr1	19211933	19221442	7	46969	2501
chr1	19221463	19226308	7	25039	1385
chr1	19232951	19237391	5	11682	524
chr1	19239548	19242884	7	11754	546
chr1	19243123	19252304	7	44755	2205
chr1	19252788	19256011	7	16122	742
chr1	19256072	19260442	7	17865	791
chr1	19261048	19262043	2	1909	84
chr1	19262734	19265549	6	10988	531
chr1	19266091	19269547	6	12982	624
chr1	19270835	19281019	7	40576	2121
chr1	19281326	19282210	2	1670	66
chr1	19283616	19285493	3	4194	185
chr1	19331993	19333353	2	2678	88
chr1	19334236	19337125	5	8154	366
chr1	19337831	19338843	3	2753	122
chr1	19339014	19341907	5	11111	517
chr1	19352525	19353361	3	1869	97
chr1	19355125	19356090	2	1760	61
chr1	19359371	19362724	7	16309	765
chr1	19362767	19365367	6	9964	428
chr1	19365766	19366898	2	2212	79
chr1	19368679	19376648	7	31082	1523
chr1	19376768	19379596	7	10793	483
chr1	19383382	19385950	4	6636	296
chr1	19388575	19392412	7	20863	1120
chr1	19394637	19400202	7	28440	1731
chr1	19400230	19406565	7	32148	1645
chr1	19406863	19412248	7	30333	1715
chr1	19412313	19414901	4	6287	348
chr1	19414916	19420853	6	21024	949
chr1	19428435	19429360	2	1693	69
chr1	19437483	19438774	2	2195	84
chr1	19438814	19440746	2	3267	125
chr1	19447602	19450299	5	7559	309
chr1	19451627	19453747	3	3711	162
chr1	19457858	19459041	5	4415	181
chr1	19483836	19484790	2	1814	69
chr1	19488702	19489577	3	2169	97
chr1	19505814	19507285	6	6720	323
chr1	19526738	19531907	6	16782	859
chr1	19532272	19535354	7	18777	981
chr1	19547021	19548869	5	6492	261
chr1	19549338	19551648	4	5774	238
chr1	19574596	19575408	2	1421	66
chr1	19578782	19580457	5	7201	365
chr1	19581340	19589846	7	41392	2194
chr1	19590254	19594211	5	13476	640
chr1	19594323	19596366	5	8058	335
chr1	19596964	19598166	2	2248	99
chr1	19601420	19605540	4	11962	574
chr1	19605917	19612198	6	18876	871
chr1	19625948	19627122	2	1837	80
chr1	19635322	19638056	7	13085	630
chr1	19639247	19645268	7	26679	1401
chr1	19649816	19658014	7	34325	1590
chr1	19658390	19672701	7	64873	3328
chr1	19672895	19677457	5	12560	576
chr1	19678061	19680079	5	8675	381
chr1	19683389	19684687	2	2535	117
chr1	19685606	19690686	5	16670	720
chr1	19690690	19698397	7	30630	1471
chr1	19699427	19701958	3	5127	245
chr1	19704096	19705696	2	3019	112
chr1	19710538	19718849	6	31531	1609
chr1	19718900	19723472	6	18772	975
chr1	19723700	19726477	6	12306	589
chr1	19726521	19728438	2	3006	126
chr1	19728455	19733746	7	22010	996
chr1	19733861	19735211	3	3621	160
chr1	19735334	19737587	4	6166	276
chr1	19737711	19739955	6	9829	435
chr1	19743150	19746950	6	12969	597
chr1	19747461	19751613	6	19858	933
chr1	19752259	19758512	7	33321	1784
chr1	19758949	19763389	7	28419	1480
chr1	19763499	19771956	7	50993	2786
chr1	19772686	19776770	5	10110	493
chr1	19777430	19778467	2	2028	84
chr1	19778493	19781324	6	12209	605
chr1	19781455	19788309	7	30223	1583
chr1	19790005	19791701	5	6339	277
chr1	19791848	19806189	7	63615	3178
chr1	19806528	19811236	7	19359	994
chr1	19812474	19815325	7	12840	774
chr1	19821453	19822425	2	1786	83
chr1	19834131	19835738	2	2551	124
chr1	19925531	19927768	3	4125	182
chr1	19932116	19933448	3	3702	187
chr1	19934152	19935246	5	4620	230
chr1	19937148	19938577	3	3311	145
chr1	19939645	19940560	2	1671	71
chr1	19940703	19941612	2	1553	59
chr1	19942048	19942830	2	1193	55
chr1	19947877	19950411	2	3819	133
chr1	19952213	19953101	2	1588	67
chr1	19971461	19973184	2	3067	145
chr1	20004201	20006035	3	3479	142
chr1	20014266	20015556	4	4212	172
chr1	20042506	20043556	3	2629	109
chr1	20060443	20061752	3	3174	137
chr1	20067987	20071053	6	9333	418
chr1	20076370	20077167	2	1346	65
chr1	20079690	20082661	3	6902	309
chr1	20090755	20092499	2	3372	135
chr1	20095620	20096643	2	1946	89
chr1	20097638	20100936	4	8217	356
chr1	20101160	20102335	3	3020	142
chr1	20120792	20123236	6	10758	470
chr1	20123810	20125735	6	10068	456
chr1	20126806	20128175	5	5438	276
chr1	20139360	20141475	6	9354	413
chr1	20142883	20144269	5	5505	255
chr1	20145089	20147498	2	3250	136
chr1	20151824	20152983	3	3113	132
chr1	20211148	20212729	5	5551	228
chr1	20213485	20214825	2	2031	75
chr1	20304008	20305147	2	2027	94
chr1	20480250	20481231	2	1766	83
chr1	20481540	20483691	3	4812	208
chr1	20490390	20493271	3	6404	279
chr1	20493890	20495679	2	2625	114
chr1	20496698	20499741	4	6644	292
chr1	20499970	20501823	2	3146	128
chr1	20509213	20510048	2	1436	78
chr1	20510449	20512609	6	10674	587
chr1	20515787	20516954	3	3209	139
chr1	20796222	20797187	2	1496	66
chr1	20797887	20802656	6	13358	682
chr1	20805486	20806225	2	1287	60
chr1	20807822	20808805	3	2472	108
chr1	20813483	20816967	6	12239	553
chr1	20822664	20824672	2	2873	96
chr1	20832916	20834111	3	3213	125
chr1	20901963	20903432	5	5709	250
chr1	20913145	20915660	3	4754	207
chr1	20917126	20927235	6	41298	2125
chr1	20928584	20930666	2	2960	167
chr1	20931422	20932974	2	2135	97
chr1	20933229	20936702	7	18193	852
chr1	20937025	20940389	5	13394	669
chr1	20940909	20946797	6	21814	993
chr1	20946969	20949666	5	10762	525
chr1	20958858	20959875	2	1831	80
chr1	20961420	20964821	6	13920	674
chr1	20966870	20969879	4	6473	272
chr1	20970567	20972482	2	2781	119
chr1	20973311	20974505	2	1793	57
chr1	20974683	20983200	7	42327	2142
chr1	20983212	20986199	5	12484	597
chr1	20988410	20990011	3	3765	172
chr1	21007269	21008367	2	2077	86
chr1	21023507	21024883	4	4140	178
chr1	21031690	21033414	2	2600	101
chr1	21039524	21041070	2	2409	101
chr1	21041715	21044135	3	5708	265
chr1	21044420	21046466	5	7912	389
chr1	21051208	21052375	2	1922	86
chr1	21074755	21075639	3	2472	118
chr1	21076908	21078305	4	4160	159
chr1	21083623	21084725	2	2000	97
chr1	21086125	21088649	3	3416	143
chr1	21091857	21094037	6	6074	273
chr1	21094360	21096550	4	4173	185
chr1	21100697	21101732	4	3383	132
chr1	21103723	21104439	3	1989	88
chr1	21104856	21106097	2	2172	89
chr1	21107766	21112170	7	26543	1522
chr1	21114441	21117435	7	14814	710
chr1	21120413	21121398	2	1834	88
chr1	21127251	21128290	2	1883	81
chr1	21139864	21140935	3	2691	107
chr1	21168670	21170166	3	2245	100
chr1	21178117	21179115	2	1744	79
chr1	21187793	21189362	2	2046	83
chr1	21195793	21196914	2	2144	93
chr1	21211032	21212231	2	1993	101
chr1	21240195	21241020	2	1461	62
chr1	21270525	21271414	3	2335	92
chr1	21271808	21272606	2	1358	61
chr1	21273424	21274240	3	2195	83
chr1	21276205	21277139	2	1788	75
chr1	21278447	21279598	4	3891	177
chr1	21280594	21281570	3	2709	120
chr1	21296194	21297309	2	1793	70
chr1	21334477	21335391	2	1561	69
chr1	21338779	21339628	3	2312	100
chr1	21342695	21344364	5	4735	213
chr1	21345714	21347043	4	4268	210
chr1	21347937	21348741	3	2182	99
chr1	21351211	21352090	3	2281	92
chr1	21354896	21356182	4	4417	204
chr1	21360953	21362247	5	5360	250
chr1	21365298	21366151	2	1524	67
chr1	21366245	21367624	5	5315	203
chr1	21388035	21389572	3	3628	133
chr1	21397483	21398557	4	3741	164
chr1	21399670	21400604	6	4925	208
chr1	21403977	21405610	3	4034	164
chr1	21406077	21407022	2	1642	71
chr1	21407438	21410498	6	14013	706
chr1	21414614	21415444	2	1525	67
chr1	21424663	21425845	2	1877	78
chr1	21426885	21428161	6	6190	352
chr1	21431218	21432045	2	1516	72
chr1	21436403	21438262	4	5584	263
chr1	21440159	21441380	5	5417	245
chr1	21442835	21443494	3	1736	94
chr1	21444671	21445501	2	1421	57
chr1	21447624	21448731	5	4088	165
chr1	21449239	21451244	3	4559	200
chr1	21453972	21455199	2	2247	105
chr1	21462137	21463303	3	2911	105
chr1	21464210	21465190	2	1754	76
chr1	21476247	21478193	3	3664	152
chr1	21478378	21480757	4	4783	204
chr1	21481016	21482877	2	3480	161
chr1	21485479	21486542	4	3843	163
chr1	21486822	21489402	6	12730	650
chr1	21489892	21492499	5	8474	396
chr1	21492605	21494504	3	3760	205
chr1	21497008	21500574	7	16070	803
chr1	21503596	21506180	7	15370	813
chr1	21506735	21507441	2	1383	67
chr1	21540374	21551397	6	37331	1730
chr1	21551409	21554125	5	10533	550
chr1	21554254	21555686	4	4529	197
chr1	21556112	21561457	6	19433	818
chr1	21562053	21567673	4	12246	554
chr1	21567775	21568792	2	1889	86
chr1	21570172	21572047	2	2798	103
chr1	21572867	21574542	5	5883	326
chr1	21574561	21578424	7	17938	1005
chr1	21578797	21594926	7	76006	4038
chr1	21594993	21596307	2	1998	90
chr1	21598097	21604400	6	29418	1616
chr1	21604481	21605430	2	1679	74
chr1	21606382	21608668	6	10339	511
chr1	21608981	21612583	6	13650	628
chr1	21612833	21616885	7	19146	988
chr1	21617045	21618503	5	6005	292
chr1	21618992	21621649	6	11968	608
chr1	21622029	21625986	5	12538	573
chr1	21626462	21638398	7	49335	2486
chr1	21638651	21656180	7	86310	4444
chr1	21656432	21658959	7	12795	604
chr1	21659251	21664563	7	21985	1134
chr1	21665612	21668991	7	17990	892
chr1	21669604	21671060	3	3733	178
chr1	21672814	21675319	3	5954	313
chr1	21675848	21677142	2	2354	81
chr1	21692842	21693694	2	1667	71
chr1	21693909	21695732	2	2754	128
chr1	21697777	21699000	2	2004	84
chr1	21836838	21838131	2	1885	92
chr1	21851395	21853089	4	5167	256
chr1	21858438	21859724	3	3509	159
chr1	21859744	21862246	2	4501	204
chr1	21862901	21864201	2	2275	109
chr1	21865139	21872802	7	34208	1681
chr1	21873240	21876972	7	22261	1370
chr1	21880996	21882854	7	10062	501
chr1	21884085	21886395	4	6636	285
chr1	21889226	21905157	7	69337	3184
chr1	21905167	21906214	2	1946	65
chr1	21912695	21915519	3	5010	257
chr1	21916617	21918109	2	2332	94
chr1	21919395	21922995	6	13956	638
chr1	21923514	21926889	5	9407	409
chr1	21928407	21929442	2	1959	80
chr1	21932287	21933862	3	3007	120
chr1	21934074	21935249	2	2003	99
chr1	21937697	21939174	2	2200	124
chr1	21945320	21948217	3	5222	213
chr1	21951063	21953452	2	3386	172
chr1	21955398	21956764	3	3150	144
chr1	21957207	21959192	4	5805	275
chr1	21964934	21966573	2	2473	134
chr1	21967102	21969299	3	4569	195
chr1	21978516	21981416	4	8029	359
chr1	21992165	21995501	6	12403	600
chr1	21996278	21999687	6	13524	619
chr1	22000149	22002044	6	9915	456
chr1	22025009	22026441	2	1749	73
chr1	22029055	22030373	2	2506	98
chr1	22032752	22033641	2	1473	60
chr1	22034359	22035133	2	1357	46
chr1	22046805	22047961	4	4095	186
chr1	22056884	22057849	3	2433	105
chr1	22062890	22063957	4	2998	137
chr1	22065523	22066940	4	4023	165
chr1	22082340	22083593	2	1937	82
chr1	22084809	22087923	2	3118	139
chr1	22088161	22095914	7	33787	1648
chr1	22097940	22100393	6	10360	516
chr1	22100727	22102706	5	7970	444
chr1	22102861	22108649	7	29354	1534
chr1	22110242	22112370	5	6913	325
chr1	22136153	22137987	2	1896	81
chr1	22141187	22142155	2	1580	63
chr1	22167240	22168961	2	2993	136
chr1	22168967	22170192	2	2107	94
chr1	22172193	22174823	3	3315	129
chr1	22176196	22177115	2	1751	73
chr1	22178119	22183836	6	16214	756
chr1	22195781	22197761	2	2841	130
chr1	22197840	22199666	3	3742	199
chr1	22200730	22202735	3	3646	174
chr1	22210057	22212286	3	3919	157
chr1	22224519	22225641	2	2214	92
chr1	22226054	22228066	2	2751	126
chr1	22228176	22232399	6	19219	958
chr1	22241084	22244029	3	7479	368
chr1	22254589	22257263	2	3610	147
chr1	22258284	22263544	6	17806	889
chr1	22264182	22266261	4	4557	232
chr1	22283043	22284871	3	4812	222
chr1	22294897	22295659	2	1499	80
chr1	22296014	22299195	4	5711	259
chr1	22299700	22303362	6	18770	940
chr1	22334849	22335892	3	2971	127
chr1	22348254	22350320	4	5860	242
chr1	22352508	22357442	7	15831	689
chr1	22374876	22376875	2	3072	140
chr1	22377216	22379188	5	8301	401
chr1	22380373	22381330	4	3257	174
chr1	22381382	22382480	5	4981	246
chr1	22382828	22387063	7	24192	1368
chr1	22387311	22389769	7	12993	795
chr1	22389931	22400323	7	61006	3276
chr1	22400341	22401249	3	2433	116
chr1	22402248	22403895	4	5579	292
chr1	22404196	22404857	2	1179	57
chr1	22405385	22406115	2	1354	66
chr1	22408993	22410225	4	3628	144
chr1	22411130	22412979	5	5109	215
chr1	22421491	22423033	5	5121	216
chr1	22423356	22424984	6	8228	346
chr1	22428009	22429097	4	3411	141
chr1	22433459	22434856	5	6131	297
chr1	22436522	22437847	3	3685	196
chr1	22438731	22440453	3	4592	213
chr1	22443447	22450196	5	25118	1152
chr1	22451658	22453693	3	5295	237
chr1	22454351	22456739	3	5160	221
chr1	22465291	22466825	2	2308	103
chr1	22563219	22564577	2	2020	75
chr1	22582770	22586294	4	10051	481
chr1	22595180	22596358	3	2632	115
chr1	22664336	22665389	2	1790	83
chr1	22666045	22668091	6	7636	370
chr1	22671942	22674316	5	6294	266
chr1	22675887	22677471	4	4938	249
chr1	22710033	22711570	3	3558	144
chr1	22738372	22740051	3	4044	169
chr1	22741012	22742891	6	9601	480
chr1	22763893	22764682	2	1496	65
chr1	22776071	22778463	6	10874	643
chr1	22779320	22781449	3	4251	212
chr1	22796775	22798768	4	5127	217
chr1	22801704	22803511	4	5381	246
chr1	22803698	22805205	6	7987	349
chr1	22813827	22816894	3	7228	320
chr1	22816988	22817980	2	1854	59
chr1	22820688	22823981	6	12910	617
chr1	22826134	22826968	2	1558	76
chr1	22843178	22845597	3	5191	208
chr1	22853329	22854859	4	4847	195
chr1	22859068	22860526	2	2170	84
chr1	22862852	22864719	2	2325	98
chr1	23072914	23075125	2	3371	157
chr1	23141094	23142026	2	1695	85
chr1	23153403	23156479	4	6836	314
chr1	23347226	23349451	3	4506	201
chr1	23351867	23353294	3	3758	167
chr1	23359310	23360600	3	2805	97
chr1	23367826	23368663	2	1651	68
chr1	23405153	23406576	5	5195	251
chr1	23414993	23416707	2	1803	75
chr1	23436992	23438024	3	2640	130
chr1	23441700	23443384	6	8238	389
chr1	23448636	23450146	3	3766	164
chr1	23455726	23456519	2	1496	64
chr1	23462735	23464295	4	4016	158
chr1	23466900	23467857	2	1861	89
chr1	23474928	23479586	5	10799	531
chr1	23481774	23484414	6	12696	564
chr1	23484529	23486640	4	6172	283
chr1	23487731	23489704	4	5306	253
chr1	23490383	23491330	4	3174	132
chr1	23492437	23493454	3	2692	112
chr1	23504742	23506176	2	2732	124
chr1	23511468	23514383	3	5249	241
chr1	23514963	23516222	4	3923	188
chr1	23605168	23606122	2	1797	69
chr1	23606221	23608151	2	3534	151
chr1	23611287	23612060	2	1508	74
chr1	23613387	23614114	3	2009	88
chr1	23620100	23621246	3	2964	144
chr1	23626578	23627679	3	2899	124
chr1	23628426	23629836	6	6472	291
chr1	23636558	23637966	6	6352	274
chr1	23641264	23641994	2	1374	62
chr1	23648621	23649371	4	2211	112
chr1	23652568	23653545	3	2776	103
chr1	23654747	23655870	3	2913	138
chr1	23657400	23660256	4	8066	364
chr1	23660311	23662167	4	4283	186
chr1	23662444	23663418	3	2653	96
chr1	23663475	23664639	6	5899	356
chr1	23665891	23666835	2	1781	67
chr1	23671473	23672940	3	4090	205
chr1	23673117	23674273	2	2071	90
chr1	23692636	23694544	6	9544	445
chr1	23696452	23707923	7	44021	2183
chr1	23708183	23712365	5	12712	580
chr1	23712377	23714919	4	7256	326
chr1	23715005	23718292	3	7284	324
chr1	23719467	23722318	4	8544	397
chr1	23727548	23730366	7	16367	832
chr1	23730860	23734102	5	9720	463
chr1	23740499	23744135	4	9910	448
chr1	23744349	23750036	7	22698	1129
chr1	23751648	23755005	5	11769	619
chr1	23761983	23763972	5	7884	341
chr1	23766413	23769614	5	11349	578
chr1	23772705	23774786	3	4770	219
chr1	23775344	23777019	6	8515	446
chr1	23778401	23781257	7	10717	553
chr1	23781435	23783472	4	6699	343
chr1	23783768	23787676	4	7269	336
chr1	23788146	23790347	6	9062	481
chr1	23793502	23795422	5	7290	322
chr1	23796204	23798329	4	5598	264
chr1	23800228	23803045	5	8523	411
chr1	23803324	23805618	6	9358	459
chr1	23806938	23809886	5	9931	535
chr1	23811074	23813868	5	9605	441
chr1	23823094	23824560	4	3913	198
chr1	23877961	23881253	6	13294	639
chr1	23893054	23894639	2	2559	130
chr1	24017214	24018226	2	1877	89
chr1	24020160	24021094	2	1744	72
chr1	24022573	24024847	7	12131	646
chr1	24024873	24029168	7	17363	755
chr1	24029471	24030131	2	1152	53
chr1	24030621	24035094	6	13782	708
chr1	24038711	24040132	3	3077	121
chr1	24050483	24053509	5	14026	642
chr1	24055847	24056803	3	2688	111
chr1	24058815	24060167	3	3731	185
chr1	24061818	24064139	7	11996	543
chr1	24065676	24067056	2	2224	96
chr1	24072248	24075141	3	5382	251
chr1	24076466	24078367	5	6418	323
chr1	24078502	24079678	3	3343	138
chr1	24081198	24083117	5	5970	230
chr1	24083869	24084602	2	1362	59
chr1	24084742	24087987	6	11331	520
chr1	24090140	24095281	6	15267	641
chr1	24095738	24096772	3	2860	150
chr1	24100178	24102826	5	9002	466
chr1	24103376	24104682	5	4604	257
chr1	24109492	24112291	6	10463	531
chr1	24116065	24117468	3	3287	164
chr1	24118700	24120546	4	6248	294
chr1	24120655	24126429	7	29220	1547
chr1	24128288	24131281	4	8625	441
chr1	24131568	24134303	3	5893	268
chr1	24136689	24138022	3	3180	169
chr1	24144214	24145255	2	1788	58
chr1	24145724	24150698	6	16642	757
chr1	24152135	24153838	5	6408	339
chr1	24163890	24164791	4	3163	139
chr1	24165323	24168602	5	8746	405
chr1	24190927	24192505	4	4885	250
chr1	24195188	24196602	2	2532	109
chr1	24221112	24222828	2	3240	149
chr1	24223725	24225839	3	4374	170
chr1	24227826	24229635	5	5512	234
chr1	24244847	24246692	4	5386	234
chr1	24247077	24248339	3	3686	160
chr1	24425649	24426708	2	1951	81
chr1	24440853	24442333	2	2098	100
chr1	24445166	24446731	2	2802	123
chr1	24447686	24449018	2	2247	99
chr1	24452571	24454379	2	2784	112
chr1	24462665	24469144	5	21143	973
chr1	24469966	24470992	2	2020	124
chr1	24475494	24477231	3	4575	205
chr1	24478199	24481704	5	13726	606
chr1	24481758	24483016	2	2086	100
chr1	24483441	24485218	4	5410	223
chr1	24489355	24490371	2	1872	72
chr1	24493265	24497562	3	9378	421
chr1	24500444	24501092	2	1266	61
chr1	24501855	24505389	3	4955	179
chr1	24505395	24508260	6	9884	472
chr1	24508742	24513048	6	13053	607
chr1	24514234	24516742	6	10303	543
chr1	24516794	24519244	5	7655	363
chr1	24523172	24524828	3	3944	186
chr1	24526034	24527533	2	2450	86
chr1	24528522	24530558	4	5422	225
chr1	24533451	24534960	3	2780	114
chr1	24603959	24606083	3	3934	166
chr1	24619505	24623535	5	12051	530
chr1	24648780	24651721	5	9331	422
chr1	24651757	24652812	4	3464	181
chr1	24680833	24683130	3	3851	160
chr1	24706933	24707814	3	2224	109
chr1	24710243	24714047	5	12175	593
chr1	24714470	24717357	6	10627	488
chr1	24718206	24719652	3	3742	144
chr1	24740254	24742204	7	11659	612
chr1	24827748	24828796	2	1859	91
chr1	24829676	24832340	6	7688	341
chr1	24836963	24838563	3	4261	167
chr1	24848650	24850044	2	2126	79
chr1	24860551	24863670	4	6575	317
chr1	24868564	24871024	4	6114	265
chr1	24872827	24874135	2	2265	96
chr1	24874587	24875810	3	2946	130
chr1	24875943	24879615	6	14286	666
chr1	24881175	24882156	2	1804	67
chr1	24882669	24886233	4	9961	444
chr1	24889770	24890613	2	1531	66
chr1	24895135	24896128	2	1555	66
chr1	24896326	24903021	6	25441	1177
chr1	24906358	24908883	5	6705	278
chr1	24931823	24933466	3	3406	155
chr1	24960562	24961808	2	2279	112
chr1	24966285	24968741	7	14109	752
chr1	24971828	24973277	2	2261	115
chr1	24984371	24985974	2	2832	107
chr1	24991408	24992480	4	3528	137
chr1	24995323	24996186	2	1530	66
chr1	24996459	24997324	2	1585	66
chr1	24997650	24998974	2	1932	82
chr1	25001805	25003967	4	5515	231
chr1	25008738	25010600	5	6675	283
chr1	25014525	25017644	3	5919	250
chr1	25018748	25021805	2	3938	174
chr1	25023109	25025413	2	3329	142
chr1	25027603	25029597	2	3093	138
chr1	25029697	25032084	5	9473	444
chr1	25032161	25034361	6	11190	604
chr1	25037559	25038610	2	2017	90
chr1	25039348	25040872	5	5329	246
chr1	25041059	25044534	5	12504	607
chr1	25044956	25059977	6	66406	3255
chr1	25060317	25061411	2	2147	97
chr1	25061477	25062569	2	2056	102
chr1	25063105	25064534	2	2308	98
chr1	25064875	25065613	2	1343	63
chr1	25067109	25071496	7	19825	951
chr1	25073196	25078593	7	25201	1454
chr1	25078645	25085532	7	36603	2051
chr1	25085743	25087592	6	8384	425
chr1	25088355	25090268	4	5198	238
chr1	25090292	25091571	5	5060	243
chr1	25091949	25095798	7	16526	935
chr1	25098603	25099553	3	2389	120
chr1	25100248	25101963	4	5399	229
chr1	25103062	25104437	7	8099	463
chr1	25105233	25106549	4	3751	172
chr1	25107176	25108854	7	9382	473
chr1	25109353	25110482	2	1974	86
chr1	25110848	25112639	6	7466	339
chr1	25113062	25119704	7	26496	1395
chr1	25120320	25123336	7	12360	551
chr1	25123371	25126336	4	7928	389
chr1	25126683	25127457	3	2004	100
chr1	25128897	25129656	2	1465	75
chr1	25133079	25135692	7	13560	673
chr1	25135724	25136379	2	1152	48
chr1	25136861	25138008	4	3256	140
chr1	25139126	25140950	5	6260	250
chr1	25141407	25143344	3	3652	145
chr1	25145620	25146621	6	5204	247
chr1	25147174	25148768	4	3761	170
chr1	25149672	25150472	4	2729	132
chr1	25152325	25153423	2	1927	81
chr1	25157731	25158752	2	1719	83
chr1	25161529	25162186	5	3058	135
chr1	25162793	25163436	2	1119	41
chr1	25164064	25164849	2	1478	61
chr1	25172740	25174755	6	8530	394
chr1	25175789	25176883	3	2815	154
chr1	25179379	25180446	2	1899	85
chr1	25237198	25238856	3	4638	214
chr1	25240200	25241822	6	7326	299
chr1	25495144	25497094	5	7389	346
chr1	25505172	25506360	2	1979	74
chr1	25546098	25548070	3	4291	177
chr1	25553063	25553836	2	1438	69
chr1	25555868	25557902	5	6066	274
chr1	25559928	25561305	2	2241	120
chr1	25561504	25564180	6	11941	548
chr1	25565174	25566357	4	3849	173
chr1	25566945	25568718	7	9996	531
chr1	25570320	25572959	5	8553	396
chr1	25574561	25576738	5	8151	379
chr1	25578724	25580904	6	10243	495
chr1	25585759	25586775	4	3590	163
chr1	25586961	25588526	2	2244	97
chr1	25594641	25595624	2	1786	64
chr1	25611162	25612403	2	2155	87
chr1	25626957	25627809	2	1464	52
chr1	25644684	25645725	2	1923	87
chr1	25655809	25656890	2	1950	90
chr1	25657272	25659044	2	2718	119
chr1	25666362	25667066	2	1278	56
chr1	25667327	25668719	5	5273	237
chr1	25671260	25673024	5	7736	364
chr1	25676775	25677841	2	1773	75
chr1	25678320	25679310	5	3735	162
chr1	25682286	25683093	2	1495	67
chr1	25684017	25685128	3	2786	111
chr1	25687578	25688315	2	1429	70
chr1	25695500	25697015	6	5396	205
chr1	25749861	25752400	5	9341	494
chr1	25753018	25753864	2	1605	71
chr1	25754907	25756348	5	5828	306
chr1	25763073	25768430	7	17294	815
chr1	25769674	25772037	4	7398	342
chr1	25775648	25777074	2	1876	65
chr1	25778903	25780331	6	7012	349
chr1	25782171	25783595	5	5879	253
chr1	25790315	25791988	3	4311	181
chr1	25792357	25794142	3	5028	227
chr1	25794925	25796562	4	4834	219
chr1	25797086	25798137	4	3491	144
chr1	25800873	25802414	6	7225	387
chr1	25805759	25806495	2	1347	58
chr1	25809381	25810618	5	5578	344
chr1	25813262	25814389	2	2016	88
chr1	25820137	25821577	3	3458	123
chr1	25823336	25824871	3	3651	164
chr1	25828099	25829555	4	5154	205
chr1	25829594	25830553	2	1872	75
chr1	25840456	25841464	2	1797	63
chr1	25866633	25868042	4	4293	198
chr1	25868549	25869773	2	2292	92
chr1	25870783	25873036	4	7513	362
chr1	25873456	25877543	6	13026	679
chr1	25879010	25884464	4	11102	513
chr1	25888936	25892515	3	7439	381
chr1	25893344	25898835	7	20163	1022
chr1	25899408	25901777	3	4506	221
chr1	25902288	25904799	3	6011	296
chr1	25907473	25909175	3	4014	178
chr1	25927819	25930829	5	8028	328
chr1	25941448	25942971	3	3880	177
chr1	25944175	25946140	3	3957	180
chr1	25946517	25948742	3	4728	186
chr1	25949131	25950741	2	2212	74
chr1	25959125	25959937	3	1987	89
chr1	25962072	25963533	2	2810	137
chr1	25967096	25969999	4	4303	160
chr1	25970109	25971002	2	1678	84
chr1	25975181	25977193	2	2819	133
chr1	25982487	25984069	2	2626	110
chr1	25986298	25987338	3	2726	120
chr1	25990606	25992207	3	3635	149
chr1	25994454	25995657	2	1875	77
chr1	25996621	26001791	5	14526	650
chr1	26002229	26003372	2	2062	88
chr1	26006468	26008604	5	7799	369
chr1	26008667	26014056	7	27191	1421
chr1	26014727	26018246	7	18262	908
chr1	26018294	26020575	4	5822	268
chr1	26020720	26027287	7	27065	1214
chr1	26037001	26039519	3	3638	138
chr1	26046112	26047458	3	3466	171
chr1	26051534	26057821	7	18422	826
chr1	26059124	26060527	2	2500	100
chr1	26062921	26064783	2	3180	160
chr1	26065819	26068509	4	6598	276
chr1	26069148	26071330	2	4170	211
chr1	26078886	26080471	2	2688	110
chr1	26089645	26093679	7	17319	892
chr1	26095514	26099778	7	22896	1107
chr1	26100267	26103122	6	13331	660
chr1	26105692	26109821	4	9029	400
chr1	26110887	26113195	4	4849	181
chr1	26116139	26118060	3	3540	127
chr1	26118636	26119793	2	2123	95
chr1	26120100	26123518	6	13597	598
chr1	26123946	26126529	2	4903	206
chr1	26127047	26128242	2	2238	113
chr1	26128260	26129907	3	4038	171
chr1	26132469	26134632	3	4431	183
chr1	26134727	26137556	7	17075	910
chr1	26140279	26145052	6	15410	750
chr1	26147457	26150551	5	10258	492
chr1	26163986	26165205	3	3220	145
chr1	26182576	26183979	3	3544	138
chr1	26186275	26192829	7	35403	1946
chr1	26194343	26196832	6	10727	535
chr1	26198078	26199560	2	2804	136
chr1	26200076	26201080	2	1901	95
chr1	26202402	26203972	4	4056	184
chr1	26205032	26206149	2	1848	67
chr1	26206448	26207591	3	3123	153
chr1	26207647	26209281	5	5932	266
chr1	26215861	26218396	3	4582	209
chr1	26218463	26219627	2	2178	109
chr1	26221314	26222274	3	2531	114
chr1	26233288	26234466	3	2997	123
chr1	26247904	26249322	2	2017	81
chr1	26314598	26315685	2	1937	78
chr1	26317309	26318638	4	4763	211
chr1	26324859	26325739	2	1572	79
chr1	26344995	26346066	2	1841	74
chr1	26399095	26400918	2	2649	137
chr1	26401864	26403632	3	3397	155
chr1	26439261	26440613	3	3278	158
chr1	26441172	26444997	6	17019	841
chr1	26446172	26448805	4	5809	253
chr1	26452587	26454821	5	7111	314
chr1	26488658	26489924	3	3320	161
chr1	26490957	26492366	2	2124	90
chr1	26494820	26496461	2	2849	118
chr1	26496661	26499474	6	16017	740
chr1	26499867	26501736	3	4182	171
chr1	26503537	26505000	2	2473	105
chr1	26544030	26551845	7	25126	1241
chr1	26552629	26553723	2	1897	80
chr1	26558942	26560386	3	3464	148
chr1	26561497	26564439	5	7659	342
chr1	26565821	26567531	3	3174	132
chr1	26577302	26578757	3	3021	143
chr1	26604044	26606468	7	11751	591
chr1	26608201	26610392	7	10634	542
chr1	26610453	26614043	7	13330	605
chr1	26616831	26618349	2	2241	103
chr1	26661701	26662663	2	1764	65
chr1	26662908	26664239	3	3208	157
chr1	26677810	26678907	2	1877	89
chr1	26685585	26687984	3	4251	171
chr1	26756955	26758586	3	3604	146
chr1	26795150	26796022	2	1654	71
chr1	26796386	26798027	4	5583	233
chr1	26803484	26805040	2	2777	133
chr1	26805410	26807045	3	3352	142
chr1	26807073	26809321	5	8069	337
chr1	26810779	26811952	4	4223	194
chr1	26825259	26826776	2	2283	88
chr1	26828020	26829383	4	4736	198
chr1	26842313	26843417	2	2035	83
chr1	26853686	26855323	2	2231	86
chr1	26856570	26860932	6	15420	805
chr1	26865143	26866091	2	1793	74
chr1	26866822	26869574	3	5744	262
chr1	26872715	26873687	3	2732	134
chr1	26880464	26881576	2	1772	81
chr1	26884246	26885248	3	2583	116
chr1	26885519	26886493	2	1755	78
chr1	26900253	26902017	4	5332	232
chr1	26948187	26950265	6	10998	555
chr1	26951467	26952625	2	1909	91
chr1	26957202	26959036	3	3456	151
chr1	26959094	26960763	4	5360	249
chr1	26963200	26964816	2	2201	92
chr1	26965626	26966712	3	2875	144
chr1	27015758	27017265	2	2289	95
chr1	27017317	27018429	4	3612	202
chr1	27020055	27021609	2	2458	108
chr1	27027555	27028404	2	1373	51
chr1	27030650	27032428	7	9984	547
chr1	27033230	27043867	7	52244	2760
chr1	27044142	27050225	7	28354	1596
chr1	27051822	27053243	6	6883	347
chr1	27055503	27057041	6	7235	311
chr1	27057166	27058386	2	1909	74
chr1	27060683	27063636	6	13642	566
chr1	27063758	27066992	5	12588	573
chr1	27068031	27072789	7	16140	642
chr1	27072832	27074053	3	3210	166
chr1	27075002	27076312	3	3153	128
chr1	27077279	27081760	7	17446	920
chr1	27081972	27084945	7	19104	1196
chr1	27085197	27086301	3	2828	153
chr1	27086700	27089096	3	5487	253
chr1	27089534	27092498	4	5252	238
chr1	27093182	27094034	2	1553	76
chr1	27096129	27098145	4	6531	318
chr1	27098372	27099214	2	1629	62
chr1	27099409	27103265	6	13899	651
chr1	27103389	27108764	7	20801	1014
chr1	27116997	27119745	4	5984	271
chr1	27121001	27122303	4	4802	230
chr1	27122329	27123807	5	6022	323
chr1	27126484	27129476	4	7905	388
chr1	27131394	27132110	2	1383	53
chr1	27132182	27134762	4	8138	351
chr1	27138390	27139644	5	4978	260
chr1	27140740	27143579	6	9710	442
chr1	27145593	27148494	4	8137	352
chr1	27151890	27152977	4	3738	176
chr1	27153773	27158000	7	20253	1012
chr1	27158582	27159491	2	1782	81
chr1	27159725	27163614	6	11523	483
chr1	27163852	27164914	2	1995	81
chr1	27165887	27167816	2	3553	166
chr1	27169423	27170336	2	1670	74
chr1	27170384	27171920	5	6655	328
chr1	27176050	27178318	5	6602	323
chr1	27187995	27191069	6	12182	613
chr1	27192300	27194055	3	4008	161
chr1	27194724	27197994	4	9576	464
chr1	27204716	27205816	3	2810	118
chr1	27207681	27209166	4	5112	262
chr1	27209310	27210859	4	4611	204
chr1	27212711	27213701	2	1800	75
chr1	27217153	27219442	3	5599	255
chr1	27226989	27229697	3	7432	324
chr1	27231386	27233596	6	9359	444
chr1	27233772	27236277	4	9128	519
chr1	27242751	27244093	3	3516	155
chr1	27246268	27248090	2	2985	136
chr1	27249455	27250774	2	2600	151
chr1	27250959	27254423	7	14642	597
chr1	27256873	27264482	7	31692	1595
chr1	27264882	27270214	7	24436	1282
chr1	27270540	27271786	3	3346	147
chr1	27272658	27275896	6	13651	765
chr1	27276289	27278553	7	12038	571
chr1	27278697	27279631	2	1731	79
chr1	27283673	27286236	5	8174	354
chr1	27286856	27288313	2	2542	120
chr1	27290559	27291415	2	1532	81
chr1	27291854	27294444	4	7392	342
chr1	27315426	27316553	2	1863	87
chr1	27331993	27333632	3	3537	160
chr1	27337386	27339540	6	11138	607
chr1	27339656	27340836	2	2327	104
chr1	27424199	27427805	7	16297	776
chr1	27433826	27437901	7	20662	1014
chr1	27438310	27439698	5	5189	268
chr1	27439982	27443223	3	6739	329
chr1	27443353	27445188	3	5008	247
chr1	27451543	27453221	2	2565	120
chr1	27454952	27457257	3	4717	216
chr1	27459047	27460862	4	5390	227
chr1	27475379	27476756	3	3277	154
chr1	27479647	27481416	6	8017	467
chr1	27481980	27483113	2	2029	83
chr1	27518464	27519936	4	4902	235
chr1	27559785	27560852	4	3465	149
chr1	27562352	27564627	6	12118	573
chr1	27571382	27572746	4	4275	197
chr1	27580386	27582595	7	9012	447
chr1	27651339	27652515	2	2059	92
chr1	27653169	27654927	2	2223	85
chr1	27655429	27657114	4	5545	248
chr1	27658474	27661729	3	4119	165
chr1	27662394	27665915	3	4678	188
chr1	27674215	27676188	3	4990	231
chr1	27676304	27680239	5	9783	459
chr1	27682833	27685654	5	10507	490
chr1	27686871	27688882	3	3991	172
chr1	27689936	27690996	2	1925	88
chr1	27693740	27695531	3	2912	128
chr1	27726563	27730578	5	10766	525
chr1	27731245	27733007	4	5359	266
chr1	27744608	27747621	2	4166	184
chr1	27748542	27749809	3	3320	122
chr1	27751588	27752752	2	2154	107
chr1	27754866	27756539	2	2706	107
chr1	27756687	27757542	2	1577	70
chr1	27766009	27767022	3	2662	106
chr1	27767050	27771156	7	19330	952
chr1	27775236	27777513	6	10718	549
chr1	27778497	27780667	5	7274	355
chr1	27780679	27781374	2	1311	61
chr1	27783078	27785868	5	8647	382
chr1	27787003	27789159	7	10176	540
chr1	27789213	27791913	6	10250	451
chr1	27792650	27796929	7	24599	1233
chr1	27797270	27802993	7	21755	1017
chr1	27803303	27806783	7	14215	742
chr1	27806791	27808408	7	9584	608
chr1	27809154	27810495	6	6595	300
chr1	27810647	27813984	7	14580	773
chr1	27817048	27818568	6	8175	442
chr1	27839095	27841308	2	3014	135
chr1	27844102	27850072	7	21470	981
chr1	27852192	27854434	6	9780	489
chr1	27856576	27861581	7	18196	889
chr1	27863035	27864501	2	1975	75
chr1	27866485	27878671	7	53579	2659
chr1	27886028	27890210	7	21627	1045
chr1	27890694	27895170	7	15851	803
chr1	27895180	27897310	5	7521	392
chr1	27897539	27902161	7	20603	1032
chr1	27902399	27904263	7	10060	476
chr1	27904509	27906194	5	6015	259
chr1	27909062	27910366	4	4813	235
chr1	27913213	27917137	6	14530	684
chr1	27918954	27920431	4	4808	205
chr1	27920968	27924373	5	9929	447
chr1	27927326	27928209	2	1497	70
chr1	27940336	27943198	4	5598	259
chr1	27980229	27982456	3	4453	215
chr1	27984565	27986541	4	5861	303
chr1	27995992	27997437	2	2746	115
chr1	27997552	27998592	2	1881	92
chr1	28050161	28052306	6	9640	460
chr1	28103152	28105451	4	6469	287
chr1	28105547	28108070	4	8198	392
chr1	28108364	28110702	5	7020	304
chr1	28113555	28114295	2	1399	57
chr1	28117431	28118554	2	2203	101
chr1	28162717	28164945	6	10167	442
chr1	28177855	28178651	2	1499	64
chr1	28199269	28201194	3	4689	196
chr1	28207928	28209787	5	6855	350
chr1	28209815	28213696	6	12619	627
chr1	28214303	28218562	4	11170	538
chr1	28241348	28243367	4	4595	194
chr1	28243523	28244294	2	1335	61
chr1	28270074	28272633	4	4770	203
chr1	28275317	28276380	2	1824	86
chr1	28276745	28277901	2	2006	91
chr1	28279149	28280778	2	2778	123
chr1	28283361	28286260	7	15373	843
chr1	28286608	28294024	7	28399	1354
chr1	28313072	28314643	2	2532	108
chr1	28332731	28334304	3	3080	118
chr1	28341644	28342331	2	1310	45
chr1	28377717	28378619	2	1674	65
chr1	28384536	28385203	2	1184	46
chr1	28386119	28386678	2	1097	50
chr1	28387037	28387848	3	2290	89
chr1	28388004	28388593	2	1131	63
chr1	28388997	28389947	4	2801	140
chr1	28391759	28393006	4	4106	191
chr1	28396151	28398164	7	10076	496
chr1	28399582	28400443	3	2397	127
chr1	28403056	28404070	3	2386	94
chr1	28406332	28407779	4	3550	140
chr1	28409516	28410267	3	1977	70
chr1	28415356	28417424	5	7851	397
chr1	28474710	28476123	2	2169	84
chr1	28480334	28482949	5	9492	494
chr1	28483112	28485205	2	2862	131
chr1	28497552	28499357	3	3533	160
chr1	28517231	28518662	2	2174	94
chr1	28521004	28522100	4	3935	188
chr1	28522744	28525527	6	14615	729
chr1	28525532	28526506	2	1783	110
chr1	28526782	28529527	5	8001	310
chr1	28533212	28534965	5	6762	305
chr1	28541777	28542734	2	1614	71
chr1	28543105	28545282	4	5766	248
chr1	28545356	28546410	2	1923	90
chr1	28550636	28551721	4	3657	169
chr1	28557144	28559033	5	7251	379
chr1	28559737	28562406	5	11365	521
chr1	28563338	28565444	5	6493	359
chr1	28566642	28567574	3	2299	101
chr1	28568059	28572555	7	20945	999
chr1	28572766	28574960	2	3053	167
chr1	28576401	28577738	4	4371	217
chr1	28577788	28584604	7	25846	1214
chr1	28591406	28593779	4	7467	373
chr1	28593893	28604266	6	32469	1650
chr1	28604375	28613779	7	38168	1872
chr1	28614032	28617497	6	14594	731
chr1	28617837	28618912	2	1824	80
chr1	28619614	28620888	2	2461	105
chr1	28620902	28622477	3	2955	116
chr1	28623644	28625839	3	4753	215
chr1	28626373	28627548	2	2216	86
chr1	28633592	28635091	4	5254	221
chr1	28637132	28638104	4	3327	141
chr1	28638824	28640067	3	3062	121
chr1	28640663	28644571	6	16439	709
chr1	28645964	28647387	4	4903	249
chr1	28649182	28650272	4	3332	153
chr1	28652250	28653229	2	1664	64
chr1	28653279	28655575	6	11746	660
chr1	28655923	28658955	6	12826	713
chr1	28659964	28661630	2	1732	56
chr1	28662800	28664192	4	4374	191
chr1	28664225	28665132	2	1758	69
chr1	28677486	28679099	2	2292	93
chr1	28694139	28696073	7	11749	581
chr1	28696889	28700577	6	16881	810
chr1	28701107	28706859	7	27023	1386
chr1	28707173	28710994	7	19481	950
chr1	28711673	28714002	6	10666	551
chr1	28714052	28716623	7	10386	472
chr1	28718048	28719102	6	5199	234
chr1	28720773	28723756	7	11053	533
chr1	28724067	28726223	4	4866	174
chr1	28726621	28728614	4	6717	309
chr1	28729183	28730025	2	1372	58
chr1	28730083	28731663	7	9649	455
chr1	28734222	28735045	2	1446	60
chr1	28737024	28738019	3	2733	138
chr1	28747446	28748152	2	1300	62
chr1	28750807	28751711	2	1632	77
chr1	28752094	28753545	3	3448	150
chr1	28759428	28761488	7	10808	568
chr1	28761490	28762328	2	1500	74
chr1	28766163	28767197	2	1880	84
chr1	28768524	28769511	5	3841	155
chr1	28772754	28774159	4	4556	181
chr1	28774333	28775404	2	1894	81
chr1	28779043	28781514	4	6882	328
chr1	28794480	28795507	2	1882	72
chr1	28804274	28807554	3	6000	248
chr1	28809571	28811027	3	3688	162
chr1	28825130	28826412	2	2188	102
chr1	28828386	28829749	2	2412	109
chr1	28830177	28832046	4	5105	202
chr1	28833831	28837546	7	19674	965
chr1	28837595	28843162	7	35830	2123
chr1	28845508	28847934	3	4568	189
chr1	28850079	28851360	3	3488	145
chr1	28853873	28855181	2	2028	84
chr1	28856600	28858125	2	2652	98
chr1	28866701	28867987	3	3194	114
chr1	28869964	28872087	3	4863	201
chr1	28877563	28879372	6	8642	435
chr1	28880028	28882516	6	9570	416
chr1	28883902	28885489	3	4089	183
chr1	28892269	28893719	4	5095	210
chr1	28904271	28907106	4	9085	373
chr1	28912839	28913977	2	1910	87
chr1	28915941	28917887	3	4910	196
chr1	28919183	28921835	4	6937	340
chr1	28946558	28947535	2	1874	66
chr1	28958462	28962295	5	12162	533
chr1	28962957	28964357	2	2042	90
chr1	28964620	28966185	5	6787	290
chr1	28967511	28968496	2	1878	83
chr1	28970458	28972886	5	7740	358
chr1	28972939	28974724	4	6274	350
chr1	28975362	28977144	5	7560	403
chr1	28978106	28980391	5	8598	403
chr1	28980487	28981519	3	2852	136
chr1	28992074	28995020	6	12117	606
chr1	28996075	29002476	7	26874	1295
chr1	29004471	29005950	5	5815	262
chr1	29019626	29020421	2	1413	61
chr1	29064471	29066640	7	12330	608
chr1	29067143	29069267	4	5981	269
chr1	29069599	29070650	3	2989	115
chr1	29071542	29072467	2	1804	80
chr1	29072564	29075069	7	14946	787
chr1	29075461	29078073	5	7132	329
chr1	29078350	29082522	7	14862	752
chr1	29084811	29085549	3	2148	103
chr1	29085760	29093546	7	27999	1224
chr1	29093899	29095037	3	3080	157
chr1	29098272	29099943	2	2011	80
chr1	29100169	29104399	6	16213	710
chr1	29196641	29198451	2	2539	125
chr1	29209988	29211510	6	7962	389
chr1	29211672	29213526	6	7981	423
chr1	29214601	29219555	6	22243	1141
chr1	29219650	29220877	2	2391	114
chr1	29239367	29240967	4	5185	250
chr1	29242355	29244637	3	6066	252
chr1	29255521	29256710	4	3978	181
chr1	29272622	29274480	5	5981	301
chr1	29285333	29287648	5	6797	306
chr1	29288357	29289071	2	1375	60
chr1	29292035	29293013	6	4787	224
chr1	29293376	29295038	3	3196	139
chr1	29295473	29296783	5	5449	266
chr1	29297082	29299539	5	8577	361
chr1	29300915	29302671	5	7260	337
chr1	29306917	29308392	5	5137	223
chr1	29308401	29310630	3	4124	206
chr1	29317861	29319438	2	2208	65
chr1	29361149	29362197	2	1705	68
chr1	29362632	29364257	2	2239	81
chr1	29376977	29378533	2	2762	107
chr1	29396078	29397249	3	2775	106
chr1	29405596	29406977	2	2274	99
chr1	29407685	29409185	3	3376	148
chr1	29424000	29425849	5	6944	279
chr1	29427303	29428717	3	3595	166
chr1	29429434	29432536	5	9698	417
chr1	29432950	29435831	4	8133	370
chr1	29444885	29448539	6	14017	692
chr1	29451353	29452684	3	3514	174
chr1	29456858	29457885	3	2380	110
chr1	29458256	29464501	6	22159	1030
chr1	29464759	29471001	7	32907	1763
chr1	29471069	29472761	5	6575	348
chr1	29472962	29478316	7	23740	1165
chr1	29478334	29486213	7	36715	1782
chr1	29486443	29489780	6	12470	636
chr1	29490065	29491132	2	2041	102
chr1	29492947	29496082	3	7237	298
chr1	29498516	29503286	7	25308	1376
chr1	29503440	29505800	7	14567	776
chr1	29508733	29509851	3	3068	171
chr1	29510281	29512987	4	7892	331
chr1	29514703	29518079	5	11112	473
chr1	29518599	29520298	3	4290	199
chr1	29521509	29522705	2	2152	85
chr1	29524106	29525498	4	4610	218
chr1	29537394	29538697	3	3084	129
chr1	29553978	29556372	4	6031	273
chr1	29564943	29566704	2	3148	169
chr1	29568091	29569293	4	3752	170
chr1	29571692	29574894	3	6653	337
chr1	29574975	29576092	3	2905	130
chr1	29582848	29585729	6	9710	437
chr1	29586574	29588453	2	2881	110
chr1	29592935	29593645	2	1263	57
chr1	29607865	29611454	5	9341	421
chr1	29619405	29620984	6	5841	251
chr1	29622047	29622836	2	1448	62
chr1	29628866	29630772	4	5582	253
chr1	29631065	29631829	2	1419	64
chr1	29640449	29641678	2	1787	75
chr1	29643193	29644726	2	2417	105
chr1	29644776	29646846	2	2923	133
chr1	29652886	29654965	3	4266	188
chr1	30457976	30459468	4	3946	187
chr1	30858118	30859992	2	2638	115
chr1	30998547	30999677	3	2852	128
chr1	31134745	31136083	2	2508	125
chr1	31137201	31138300	2	2123	101
chr1	31189721	31191155	5	6095	285
chr1	31199828	31202136	2	3816	144
chr1	31217987	31220471	2	4282	208
chr1	31221849	31223849	3	3768	172
chr1	31255693	31257952	5	9341	449
chr1	31259607	31262040	3	4935	217
chr1	31267385	31268487	2	2044	87
chr1	31269430	31271013	2	2548	125
chr1	31292945	31294655	2	3235	137
chr1	31313806	31315060	3	3018	147
chr1	31324844	31326548	3	3902	174
chr1	31378916	31381171	4	6301	310
chr1	31381848	31383514	6	8112	380
chr1	31402463	31404896	4	6020	303
chr1	31405578	31407064	2	2214	94
chr1	31407391	31408650	5	5351	287
chr1	31409152	31410307	4	3870	164
chr1	31410501	31411883	5	6108	287
chr1	31412634	31413527	2	1624	77
chr1	31421210	31421931	2	1369	61
chr1	31424637	31427365	5	9289	427
chr1	31427394	31428444	2	1786	62
chr1	31428772	31429848	4	3741	174
chr1	31430077	31431251	3	2815	112
chr1	31435039	31435896	3	2524	123
chr1	31437214	31438319	3	2965	129
chr1	31439376	31440384	4	3224	179
chr1	31441458	31442734	3	3182	112
chr1	31444498	31445215	3	1668	90
chr1	31445245	31447385	7	10384	469
chr1	31449624	31452053	6	9387	419
chr1	31456079	31457069	5	4492	208
chr1	31457982	31460807	6	9478	475
chr1	31461831	31463772	3	5229	222
chr1	31464525	31465628	4	3517	141
chr1	31467468	31468552	5	4366	195
chr1	31471795	31473169	2	2117	97
chr1	31473176	31474266	2	1863	78
chr1	31474433	31475312	4	2955	128
chr1	31478980	31480775	3	3279	144
chr1	31481439	31484120	5	8290	410
chr1	31486589	31487822	2	1738	99
chr1	31487834	31489362	6	7151	402
chr1	31490664	31493672	6	13458	609
chr1	31495183	31497302	6	9711	530
chr1	31497839	31499500	7	9044	529
chr1	31501166	31502050	2	1608	61
chr1	31502194	31504022	7	10989	541
chr1	31504368	31507782	7	17290	904
chr1	31507817	31512994	7	25541	1381
chr1	31515303	31516341	4	3529	166
chr1	31516678	31520232	6	17160	1025
chr1	31520245	31523512	7	17877	1004
chr1	31524602	31528615	7	16940	971
chr1	31528880	31535678	7	36194	1919
chr1	31538751	31540093	5	5006	237
chr1	31541953	31544783	6	11111	548
chr1	31567231	31568369	2	1806	78
chr1	31570395	31573813	4	7595	366
chr1	31575271	31576311	3	2713	129
chr1	31583265	31585816	3	4599	213
chr1	31619244	31621254	2	2492	94
chr1	31626376	31627878	6	7201	368
chr1	31633819	31635620	2	2616	111
chr1	31767201	31768249	3	2660	119
chr1	31779451	31781165	2	2467	95
chr1	31811588	31813071	4	4593	195
chr1	31837981	31838895	2	1682	67
chr1	31844679	31846358	4	5594	247
chr1	31846581	31849282	5	10779	465
chr1	31867542	31868848	4	4161	196
chr1	31887328	31890123	3	5421	266
chr1	31890445	31891885	3	3949	169
chr1	31893421	31895560	4	6720	297
chr1	31897338	31900007	4	7011	312
chr1	31901909	31903683	3	3946	149
chr1	31904899	31908760	7	20603	1020
chr1	31909942	31911748	3	3547	149
chr1	31914182	31916230	3	4782	191
chr1	31918509	31922414	6	12501	596
chr1	31943573	31944735	2	2300	94
chr1	31960567	31961512	2	1646	75
chr1	31972346	31975202	6	13752	717
chr1	31975551	31977826	3	5520	251
chr1	31986241	31987265	2	1787	93
chr1	31989226	31990626	2	2584	121
chr1	32032836	32034099	2	2175	104
chr1	32034385	32036371	2	2856	121
chr1	32039681	32041026	2	2351	114
chr1	32053549	32055775	3	4259	202
chr1	32086932	32088556	4	5229	270
chr1	32088843	32091051	4	5863	266
chr1	32092894	32094327	3	3850	188
chr1	32104655	32105762	3	3097	138
chr1	32165141	32166819	3	3181	131
chr1	32166891	32168024	2	1981	86
chr1	32170475	32172915	2	4426	202
chr1	32201791	32202749	2	1628	53
chr1	32211242	32212999	2	2284	97
chr1	32218408	32219528	2	2100	80
chr1	32236226	32237346	2	2034	87
chr1	32272068	32273157	2	1898	98
chr1	32320507	32321921	2	2084	81
chr1	32343171	32344325	2	1806	73
chr1	32347155	32348324	4	3937	204
chr1	32367558	32371379	7	13669	635
chr1	32374141	32375500	3	3277	139
chr1	32375518	32376573	3	2671	112
chr1	32383070	32386840	7	18605	890
chr1	32387304	32389847	7	14270	763
chr1	32390556	32392071	7	9191	525
chr1	32392492	32393669	6	5717	295
chr1	32393822	32395015	2	1791	111
chr1	32395392	32397418	7	9390	460
chr1	32398097	32400256	6	10148	599
chr1	32400447	32402440	7	10459	476
chr1	32404189	32405759	5	6154	368
chr1	32406835	32408955	4	5672	281
chr1	32409455	32411369	4	5885	275
chr1	32418415	32420300	6	8062	411
chr1	32420838	32423857	5	11563	628
chr1	32425900	32427609	5	6845	285
chr1	32477701	32479012	3	2978	142
chr1	32481039	32486529	7	34101	2033
chr1	32486990	32490025	7	12325	701
chr1	32490204	32491476	2	2254	102
chr1	32492095	32494078	5	7070	355
chr1	32497282	32499051	5	7861	364
chr1	32499512	32501361	5	6961	352
chr1	32514126	32515750	6	6646	289
chr1	32529542	32534431	7	21523	1121
chr1	32536117	32537465	5	5379	241
chr1	32538907	32540331	3	4056	163
chr1	32555751	32557799	6	8926	398
chr1	32558450	32560176	4	5789	331
chr1	32562735	32563762	2	1909	78
chr1	32567865	32569441	2	2250	88
chr1	32569797	32571181	2	2321	103
chr1	32571432	32573534	4	7324	333
chr1	32574876	32577753	5	10213	597
chr1	32578392	32579924	2	2536	83
chr1	32580022	32584479	6	18515	940
chr1	32584742	32588812	6	14139	731
chr1	32589143	32591574	6	11918	564
chr1	32596332	32597100	2	1378	64
chr1	32598021	32599958	6	8524	389
chr1	32600274	32601516	6	5908	269
chr1	32603199	32604147	2	1850	73
chr1	32604360	32605195	2	1569	73
chr1	32606811	32607862	2	1965	84
chr1	32609431	32611521	6	10146	471
chr1	32612244	32613903	3	3764	148
chr1	32617969	32620181	6	7976	353
chr1	32620203	32622518	3	3817	154
chr1	32634722	32636073	3	3382	131
chr1	32640171	32643160	5	9182	411
chr1	32646246	32650512	7	22395	1197
chr1	32650791	32651731	2	1711	91
chr1	32656077	32657393	4	4462	206
chr1	32666721	32667760	2	1892	83
chr1	32673898	32676855	3	5619	223
chr1	32678967	32679951	2	1820	77
chr1	32681311	32682426	2	1839	62
chr1	32683420	32684873	3	3601	165
chr1	32688496	32692849	5	10310	501
chr1	32693356	32695501	3	4740	210
chr1	32697660	32698666	2	1635	72
chr1	32698840	32701463	2	4264	188
chr1	32704866	32706115	2	2162	83
chr1	32708795	32710253	2	2775	115
chr1	32714722	32717763	3	3956	168
chr1	32718189	32720629	4	7681	338
chr1	32721852	32723077	3	2706	98
chr1	32731227	32732310	2	1793	77
chr1	32756121	32757607	5	6320	353
chr1	32758133	32760655	7	13245	679
chr1	32762927	32764893	7	11620	609
chr1	32765036	32766019	2	1660	77
chr1	32766309	32767749	6	6807	322
chr1	32771159	32772273	2	2003	93
chr1	32772405	32773183	2	1513	67
chr1	32773329	32775546	5	10302	608
chr1	32775745	32777489	7	9974	530
chr1	32777545	32779577	7	8959	413
chr1	32780714	32783119	6	10942	515
chr1	32787526	32789841	5	8229	417
chr1	32795935	32797467	4	4869	180
chr1	32799583	32800636	2	1974	85
chr1	32801838	32805212	6	8660	379
chr1	32810008	32812330	3	4448	196
chr1	32813947	32817112	6	12639	621
chr1	32821315	32822344	3	2847	119
chr1	32824100	32827549	6	17745	931
chr1	32827720	32831496	5	13436	642
chr1	32839985	32841016	2	1750	58
chr1	32841659	32842988	2	1936	82
chr1	32849211	32850180	2	1684	74
chr1	32853709	32855633	2	2347	98
chr1	32860774	32862485	3	3226	131
chr1	32964961	32965923	3	2697	127
chr1	32966493	32967572	2	2025	92
chr1	32986193	32987145	3	2653	127
chr1	33005455	33007939	5	8380	372
chr1	33009144	33010879	2	2918	105
chr1	33054641	33055699	4	3540	132
chr1	33075838	33077814	5	6418	265
chr1	33077873	33078694	2	1489	67
chr1	33092840	33094568	5	7749	371
chr1	33100643	33101627	3	2368	96
chr1	33101855	33103548	4	4929	203
chr1	33105598	33107357	5	5813	281
chr1	33107709	33109132	2	2740	113
chr1	33111345	33112906	2	2298	94
chr1	33113880	33115695	5	6801	316
chr1	33117733	33118925	3	3291	162
chr1	33119017	33123388	7	20669	1009
chr1	33126214	33128873	4	7331	273
chr1	33128979	33131674	6	12002	551
chr1	33132330	33133518	3	3038	137
chr1	33136164	33138056	2	2009	92
chr1	33138776	33140048	4	4072	196
chr1	33141616	33143271	2	2550	111
chr1	33143678	33144487	2	1532	69
chr1	33147733	33149348	2	3158	160
chr1	33152420	33153656	6	5900	289
chr1	33153886	33155872	5	7820	337
chr1	33155901	33157221	2	2366	90
chr1	33160532	33161685	2	2039	93
chr1	33170618	33171736	2	1959	68
chr1	33174848	33176042	2	2071	80
chr1	33176977	33180830	5	10736	501
chr1	33195869	33197812	4	4579	191
chr1	33200787	33202869	4	5584	239
chr1	33203582	33205661	3	4351	196
chr1	33205906	33207279	4	4589	211
chr1	33208028	33209595	3	4456	189
chr1	33210157	33212247	6	10077	515
chr1	33212447	33214314	5	6866	321
chr1	33215969	33217316	3	3529	148
chr1	33217706	33219428	3	3576	154
chr1	33219804	33221219	2	2278	98
chr1	33221810	33222900	2	2087	95
chr1	33222987	33224506	4	4376	190
chr1	33224722	33229686	6	16114	864
chr1	33230973	33233711	7	14152	640
chr1	33233746	33236648	7	15436	820
chr1	33236956	33238123	3	2645	113
chr1	33239345	33240348	2	1815	76
chr1	33241378	33242569	2	2057	86
chr1	33243602	33247111	5	9643	389
chr1	33248407	33249474	4	3493	160
chr1	33260269	33261663	3	3445	135
chr1	33269666	33271931	4	4991	226
chr1	33277472	33282052	7	19836	1132
chr1	33286357	33288506	6	6806	277
chr1	33295482	33297068	3	2880	110
chr1	33300317	33300884	2	1024	38
chr1	33302317	33304583	4	6659	273
chr1	33309019	33310270	3	3208	131
chr1	33327238	33329705	2	3845	173
chr1	33330358	33331545	4	4211	213
chr1	33332490	33336086	3	5331	236
chr1	33360514	33362595	4	5814	276
chr1	33364612	33366726	4	6377	299
chr1	33368040	33369597	4	4167	176
chr1	33384747	33387398	5	9693	436
chr1	33390469	33391716	2	2237	106
chr1	33399666	33401866	5	8556	447
chr1	33402068	33404433	6	10423	515
chr1	33406232	33408222	5	5986	308
chr1	33411326	33412487	2	2221	101
chr1	33416468	33422402	6	18976	857
chr1	33423748	33426024	4	6515	308
chr1	33426071	33427237	2	2144	105
chr1	33446718	33447542	2	1495	57
chr1	33449031	33450139	2	1995	94
chr1	33456824	33458082	2	2295	97
chr1	33458282	33461438	6	12334	577
chr1	33461539	33466691	6	12096	580
chr1	33467350	33468707	3	3439	181
chr1	33471000	33474584	6	14000	749
chr1	33477608	33479389	4	6309	316
chr1	33481394	33483601	3	5049	232
chr1	33485553	33487282	3	3564	151
chr1	33488956	33490254	4	3658	170
chr1	33491349	33496560	5	22090	1236
chr1	33496891	33497845	2	1796	82
chr1	33498331	33499196	2	1598	74
chr1	33503710	33504713	2	1797	72
chr1	33521116	33523599	2	3716	156
chr1	33546954	33548644	6	7242	341
chr1	33549318	33550909	3	3096	120
chr1	33550917	33552182	4	4619	218
chr1	33582796	33584197	2	2094	85
chr1	33593220	33596126	3	7481	338
chr1	33598911	33601290	3	5352	232
chr1	33607596	33608972	3	3525	160
chr1	33612330	33613401	3	3006	134
chr1	33641836	33643568	2	2420	98
chr1	33719626	33721429	4	5343	252
chr1	33723711	33727741	7	15737	729
chr1	33727957	33729790	6	9363	416
chr1	33737605	33738564	2	1861	79
chr1	33740540	33743472	4	6339	299
chr1	33747082	33748898	3	4360	188
chr1	33752023	33753369	3	3440	130
chr1	33754347	33755650	2	2143	94
chr1	33760626	33764059	5	9044	418
chr1	33765380	33766805	2	2472	98
chr1	33772385	33773208	4	2570	103
chr1	33784995	33800095	7	64711	3269
chr1	33800444	33803661	6	16181	922
chr1	33804593	33807799	7	15223	728
chr1	33808320	33809385	3	3002	135
chr1	33809708	33810748	4	3713	186
chr1	33816307	33817668	4	4336	201
chr1	33829554	33831962	2	3630	163
chr1	33832264	33834347	5	8833	356
chr1	33886006	33886936	2	1613	72
chr1	34364073	34365154	3	3060	130
chr1	34368849	34371638	3	5688	243
chr1	35249994	35251403	6	7074	322
chr1	35259355	35261051	4	5739	285
chr1	35263963	35265571	2	2413	94
chr1	35282285	35283474	2	1690	97
chr1	35290356	35291727	2	2216	134
chr1	35304836	35306681	4	6027	280
chr1	35308878	35310363	2	2574	118
chr1	35316767	35318228	2	2300	103
chr1	35318510	35320297	4	5118	225
chr1	35321023	35324746	6	15771	762
chr1	35330339	35331506	2	2125	110
chr1	35439199	35440897	4	4909	201
chr1	35441220	35443457	6	9861	472
chr1	35447748	35448846	3	2658	141
chr1	35451706	35452535	3	2073	113
chr1	35493711	35494959	3	3057	135
chr1	35545486	35547842	4	5679	224
chr1	35550376	35551823	2	2311	88
chr1	35586473	35588551	4	6270	281
chr1	35636161	35638727	4	5762	248
chr1	35639902	35643243	7	15096	774
chr1	35645739	35647324	4	4239	197
chr1	35648557	35651248	7	13823	637
chr1	35651891	35656039	7	24449	1375
chr1	35659109	35662521	5	13766	674
chr1	35735527	35737549	4	4837	234
chr1	35737881	35739257	5	5095	241
chr1	35740742	35741293	4	2056	114
chr1	35754934	35756311	5	4409	187
chr1	35757032	35758522	3	3168	153
chr1	35758768	35759926	2	2089	83
chr1	35761080	35763331	6	9040	410
chr1	35766522	35767441	2	1799	93
chr1	35768589	35771050	5	8859	366
chr1	35783261	35786467	3	5112	218
chr1	35788222	35789744	3	2886	119
chr1	35800744	35802088	4	4296	175
chr1	35808880	35810086	4	3477	158
chr1	35811688	35812354	2	1308	62
chr1	35814462	35815536	2	1350	69
chr1	35815611	35817371	3	4385	195
chr1	35817591	35819409	2	1868	85
chr1	35821340	35822337	4	3461	144
chr1	35828257	35829337	3	3087	141
chr1	35844260	35845512	2	2165	90
chr1	35851562	35853114	2	1733	73
chr1	35872431	35873341	2	1555	61
chr1	35876654	35878221	5	4907	236
chr1	35882137	35882874	2	1406	65
chr1	35887957	35889427	2	2709	113
chr1	35889803	35891509	3	3931	144
chr1	35894325	35896227	3	3960	152
chr1	35896388	35900907	5	14715	738
chr1	35901406	35903795	3	5586	234
chr1	35913164	35914189	3	2694	128
chr1	35919043	35920671	4	5759	249
chr1	35921078	35922516	2	2291	104
chr1	35942817	35943558	2	1322	48
chr1	35947348	35948647	2	1903	77
chr1	35952002	35953774	5	6793	352
chr1	35969213	35970308	2	1853	85
chr1	35986360	35987337	2	1807	65
chr1	35999739	36000709	2	1594	67
chr1	36003766	36005388	5	5204	229
chr1	36005618	36008323	4	6764	274
chr1	36020374	36021391	2	1906	76
chr1	36023931	36029282	6	20877	1000
chr1	36043545	36044943	2	2661	125
chr1	36056097	36057514	2	1606	59
chr1	36066490	36067511	2	1886	85
chr1	36073281	36074071	2	1489	65
chr1	36080787	36081659	2	1672	66
chr1	36085292	36086592	2	2260	80
chr1	36089816	36091618	5	6445	261
chr1	36100792	36102213	2	2717	102
chr1	36104060	36105027	4	3402	186
chr1	36105685	36106613	2	1818	65
chr1	36108532	36109333	2	1426	73
chr1	36171646	36173365	2	2508	116
chr1	36182185	36184113	2	2840	100
chr1	36184683	36185693	3	2592	115
chr1	36185796	36187539	2	2226	95
chr1	36236043	36237003	3	2681	117
chr1	36272132	36273544	6	6744	347
chr1	36275629	36278035	5	8405	464
chr1	36278042	36279883	4	5389	243
chr1	36283330	36284471	2	2027	81
chr1	36286588	36288301	5	5178	229
chr1	36296228	36297362	5	4891	200
chr1	36298330	36299268	2	1482	71
chr1	36299998	36301361	3	3725	187
chr1	36318513	36319593	3	2988	120
chr1	36347089	36348642	3	3872	134
chr1	36349488	36350613	2	2002	91
chr1	36353659	36355272	5	5044	215
chr1	36400113	36400914	2	1452	60
chr1	36401890	36404152	5	7991	397
chr1	36405390	36406372	4	3350	143
chr1	36408224	36409383	3	2969	125
chr1	36416472	36417365	3	2224	105
chr1	36427638	36428402	2	1428	57
chr1	36455549	36456302	3	2086	88
chr1	36461661	36463734	3	3729	181
chr1	36464298	36465213	4	2903	129
chr1	36466320	36467176	5	3367	171
chr1	36488016	36488813	2	1513	75
chr1	36560950	36563921	5	9391	428
chr1	36589448	36590793	2	1940	77
chr1	36606252	36607996	4	5766	270
chr1	36608685	36610221	2	2166	100
chr1	36610305	36612491	6	9403	408
chr1	36613479	36614591	3	2745	136
chr1	36615481	36616525	2	1837	92
chr1	36617489	36620527	6	11010	501
chr1	36624602	36628140	5	9032	397
chr1	36641262	36644548	6	13095	592
chr1	36644616	36646018	2	2187	104
chr1	36646605	36649276	5	7831	359
chr1	36664674	36666790	4	5781	262
chr1	36668108	36670488	2	2422	88
chr1	36672178	36675686	4	7841	333
chr1	36681512	36682554	3	2766	119
chr1	36683238	36684910	5	7061	344
chr1	36687952	36689350	7	8616	440
chr1	36691584	36696653	7	29712	1642
chr1	36697036	36698047	2	1821	80
chr1	36698113	36701202	6	13124	692
chr1	36701294	36705454	7	17006	841
chr1	36705994	36708728	6	11754	631
chr1	36708932	36711526	6	10367	589
chr1	36711591	36714205	7	14110	829
chr1	36714257	36718563	7	21078	1196
chr1	36718838	36720259	5	5622	269
chr1	36720656	36724703	7	22580	1220
chr1	36724750	36727995	6	14260	672
chr1	36728095	36730765	4	7168	363
chr1	36731210	36732085	2	1608	91
chr1	36732190	36734109	4	4795	245
chr1	36735420	36737902	6	10064	539
chr1	36738026	36739908	5	8509	415
chr1	36740015	36741178	5	4762	220
chr1	36741438	36744748	7	16945	885
chr1	36745168	36748681	6	13094	664
chr1	36751286	36753081	4	5508	269
chr1	36754908	36756733	6	7868	374
chr1	36759878	36761185	2	2028	83
chr1	36762778	36764831	4	6036	248
chr1	36768203	36772104	7	18435	801
chr1	36776355	36777447	4	3570	175
chr1	36784741	36788793	6	15605	739
chr1	36790874	36792454	2	2529	105
chr1	36793260	36795387	5	5956	238
chr1	36801954	36805719	7	17737	865
chr1	36805966	36808421	5	10309	548
chr1	36808907	36811559	6	8491	419
chr1	36813704	36818861	5	16908	806
chr1	36823059	36827018	5	9020	399
chr1	36828379	36830076	2	2705	133
chr1	36830149	36832333	3	3107	138
chr1	36834955	36838126	7	15132	782
chr1	36840293	36845739	7	34372	1913
chr1	36847489	36850423	5	11626	562
chr1	36852886	36854309	3	3431	146
chr1	36860031	36860953	4	3213	142
chr1	36861160	36862530	3	3272	135
chr1	36916247	36917964	4	4238	205
chr1	36930290	36932937	2	4431	202
chr1	36933155	36934024	2	1616	82
chr1	36947494	36949404	6	9794	406
chr1	36949820	36951950	3	4956	251
chr1	36952628	36955237	6	11477	528
chr1	37791406	37792621	2	1995	99
chr1	37920525	37921708	4	4151	185
chr1	37927022	37928184	3	2932	121
chr1	37928970	37929938	2	1712	87
chr1	37930617	37931435	2	1534	67
chr1	37932401	37934424	3	4598	230
chr1	37934476	37935646	2	1946	83
chr1	37935886	37938496	4	5931	312
chr1	37940598	37942401	5	8006	447
chr1	37942956	37945242	4	5984	314
chr1	37945451	37951764	7	30174	1625
chr1	37962486	37963797	3	3372	156
chr1	37969062	37969865	2	1450	73
chr1	37970038	37971212	4	3712	176
chr1	37980807	37983302	5	6939	317
chr1	37983774	37986902	6	14180	673
chr1	37987729	37988747	3	2420	84
chr1	37994937	37996418	2	2194	105
chr1	37996747	38000087	4	11181	500
chr1	38000587	38002446	4	6158	277
chr1	38002895	38004294	6	6992	355
chr1	38004490	38006637	4	4382	166
chr1	38009255	38010903	4	4913	200
chr1	38015973	38016970	2	1797	70
chr1	38025215	38026713	2	2570	116
chr1	38026987	38028724	3	4356	185
chr1	38028726	38030576	3	5084	238
chr1	38054672	38055606	2	1814	79
chr1	38058172	38059603	4	4814	218
chr1	38258402	38259433	4	3678	157
chr1	38260518	38261968	2	2686	128
chr1	38265113	38266443	2	2133	96
chr1	38266623	38268336	6	9340	442
chr1	38282002	38282777	2	1355	59
chr1	38283911	38285529	4	5473	248
chr1	38293794	38294676	3	2363	100
chr1	38301084	38301970	3	2475	111
chr1	38305001	38306010	2	1856	61
chr1	38309541	38310229	2	1300	61
chr1	38314802	38316577	3	4472	201
chr1	38326123	38328093	3	5401	222
chr1	38336565	38338220	4	4743	215
chr1	38350339	38352140	4	6220	244
chr1	38365113	38367440	6	11032	521
chr1	38376346	38378440	2	2866	106
chr1	38384425	38386226	3	3724	176
chr1	38386230	38388687	4	6070	236
chr1	38389153	38390879	4	4888	239
chr1	38391627	38396802	7	23182	1105
chr1	38397666	38400159	4	6299	273
chr1	38400260	38405958	7	24121	1120
chr1	38407642	38409949	4	7691	392
chr1	38410239	38411938	4	6174	336
chr1	38413054	38414073	2	1880	76
chr1	38416101	38417748	2	2113	89
chr1	38429024	38430467	3	3508	175
chr1	38432123	38433621	5	6505	300
chr1	38442905	38444980	4	6978	311
chr1	38455994	38457509	3	3294	151
chr1	38460359	38462293	5	5793	236
chr1	38462736	38464230	2	2705	135
chr1	38469585	38470844	5	5315	229
chr1	38471397	38473117	3	3891	188
chr1	38477576	38478359	2	1414	84
chr1	38479032	38481261	5	7401	313
chr1	38492542	38494154	3	3683	174
chr1	38495711	38498285	3	5809	273
chr1	38545318	38546916	3	3949	161
chr1	38550918	38552277	2	2496	120
chr1	38576983	38579609	4	5248	231
chr1	38579748	38582790	6	12824	653
chr1	38586520	38587650	4	3762	168
chr1	38672824	38673957	2	1785	76
chr1	38675519	38676618	2	1855	77
chr1	38711773	38714145	4	6145	294
chr1	39304789	39306214	4	4388	208
chr1	39307150	39308088	2	1748	75
chr1	39308787	39310332	4	3582	143
chr1	39322855	39324739	6	9413	569
chr1	39326301	39327585	4	4600	195
chr1	39331958	39333465	2	2364	93
chr1	39440302	39442194	2	2319	92
chr1	39449359	39451011	5	7585	394
chr1	39453194	39455055	2	2942	134
chr1	39458314	39462799	6	21998	1179
chr1	39465322	39467498	6	9889	433
chr1	39474569	39476662	2	3061	146
chr1	39476678	39479219	5	7668	290
chr1	39479321	39481972	4	8434	403
chr1	39492515	39495223	5	9547	416
chr1	39498844	39500730	5	7156	290
chr1	39502089	39503084	2	1949	84
chr1	39503606	39505248	4	4842	218
chr1	39513433	39514433	3	2400	109
chr1	39519439	39520221	2	1408	62
chr1	39529929	39531614	2	2868	128
chr1	39545039	39546870	2	3349	164
chr1	39553131	39555017	5	8092	348
chr1	39569382	39570861	3	3524	160
chr1	39572368	39573851	3	3602	183
chr1	39574005	39575555	3	3256	145
chr1	39576019	39578421	2	4098	198
chr1	39591106	39593308	5	9753	443
chr1	39593775	39594789	4	3541	176
chr1	39596026	39597145	4	3942	168
chr1	39601863	39605151	7	16452	793
chr1	39605681	39607109	2	2145	100
chr1	39609266	39609994	2	1423	53
chr1	39611658	39612491	3	2288	86
chr1	39618821	39620576	6	8699	408
chr1	39621123	39622333	3	3076	137
chr1	39626833	39629272	4	7597	343
chr1	39631492	39633692	6	11445	528
chr1	39633828	39636363	6	8429	423
chr1	39636398	39639937	4	9673	530
chr1	39640840	39642106	3	3396	157
chr1	39642410	39643734	7	7978	455
chr1	39645148	39647964	7	11824	636
chr1	39649539	39652461	3	6442	304
chr1	39653751	39655147	3	3571	157
chr1	39655705	39656949	5	4931	224
chr1	39658025	39659112	2	1892	96
chr1	39659374	39660663	3	2939	126
chr1	39663053	39665339	7	12510	636
chr1	39665580	39668680	7	12311	652
chr1	39669349	39671102	6	8452	374
chr1	39672821	39674989	6	8417	392
chr1	39676491	39677475	2	1835	83
chr1	39677812	39679726	6	6883	312
chr1	39680007	39681557	3	3950	166
chr1	39682120	39682879	2	1282	55
chr1	39682920	39684129	4	4410	210
chr1	39684162	39686727	4	6529	289
chr1	39686953	39689690	6	9672	455
chr1	39691635	39693189	5	6549	293
chr1	39693428	39694844	4	4948	244
chr1	39695089	39697070	4	4448	179
chr1	39698543	39699584	3	2432	114
chr1	39702001	39703355	7	7753	363
chr1	39703610	39705321	3	3685	171
chr1	39705429	39709003	4	8147	358
chr1	39709491	39711455	5	6256	273
chr1	39713167	39714189	2	1890	85
chr1	39718809	39720233	3	3793	155
chr1	39722749	39723717	2	1858	85
chr1	39724784	39726550	5	6342	298
chr1	39727613	39729017	4	3464	149
chr1	39729254	39730016	2	1459	59
chr1	39738416	39739697	2	2259	103
chr1	39740616	39741399	2	1446	49
chr1	39745558	39746824	4	4486	187
chr1	39754849	39755899	2	1860	96
chr1	39756228	39757089	2	1694	67
chr1	39762322	39763412	5	4745	200
chr1	39768484	39770959	5	9317	362
chr1	39771528	39772545	2	1820	78
chr1	39772996	39774316	5	5540	274
chr1	39803127	39804014	2	1748	100
chr1	39806632	39807820	2	1848	79
chr1	39809163	39810836	7	9653	472
chr1	39816115	39817104	2	1808	83
chr1	39824879	39825759	5	3547	168
chr1	39826694	39827577	2	1582	71
chr1	39829174	39829803	2	1171	47
chr1	39831284	39832055	2	1310	53
chr1	39832247	39833779	4	4845	197
chr1	39835142	39838080	5	8397	409
chr1	39842387	39843786	2	2379	96
chr1	39846899	39850166	4	7480	323
chr1	39850447	39852933	7	11204	609
chr1	39853560	39855272	4	4795	207
chr1	39855504	39857131	6	8284	411
chr1	39858851	39860992	5	7686	351
chr1	39861457	39863574	4	6357	290
chr1	39864796	39865741	5	3729	156
chr1	39867196	39869146	3	3715	145
chr1	39882669	39884729	4	6451	314
chr1	39886418	39888745	4	6005	283
chr1	39914738	39918179	4	7595	345
chr1	39921711	39923091	2	2032	83
chr1	39923264	39925064	3	4000	150
chr1	39928583	39929420	2	1515	59
chr1	39932471	39933380	3	2187	97
chr1	39933409	39934389	3	2506	111
chr1	39939391	39940465	2	1894	86
chr1	39946464	39947658	3	2690	123
chr1	39950200	39951755	2	2436	96
chr1	39953729	39957009	7	15381	725
chr1	39964882	39965865	2	1608	72
chr1	39985215	39986050	2	1591	75
chr1	39987475	39990584	5	6916	295
chr1	40000990	40001916	3	2547	114
chr1	40006129	40007730	3	4061	188
chr1	40017242	40018846	3	3240	150
chr1	40021744	40024129	7	13096	562
chr1	40024418	40026392	3	5325	281
chr1	40028541	40032253	7	13743	634
chr1	40036166	40038729	5	8136	373
chr1	40038792	40041030	5	6860	348
chr1	40203009	40204588	4	5375	253
chr1	40227229	40228934	3	3971	171
chr1	40282661	40284184	3	3287	142
chr1	40286492	40287359	2	1527	61
chr1	40297890	40298930	2	2023	91
chr1	40299217	40300234	2	1869	68
chr1	40303042	40304051	4	3185	158
chr1	40328435	40330864	6	7181	311
chr1	40333372	40335937	6	8899	370
chr1	40339290	40340190	2	1691	71
chr1	40344352	40347245	5	8323	408
chr1	40349239	40351810	5	8206	382
chr1	40356983	40357777	2	1427	56
chr1	40358905	40360400	2	2569	109
chr1	40363341	40364904	2	2590	98
chr1	40368573	40370055	2	2776	115
chr1	40386332	40388339	7	11724	585
chr1	40388442	40392147	2	5574	275
chr1	40395355	40399805	7	22063	1078
chr1	40400475	40402893	4	7940	347
chr1	40403781	40405457	4	6050	290
chr1	40405632	40408394	4	6804	337
chr1	40413450	40415023	3	3148	122
chr1	40417259	40420783	6	11648	576
chr1	40426030	40430234	6	17199	913
chr1	40430436	40439494	7	35187	1845
chr1	40503873	40504961	3	2782	128
chr1	40507134	40509758	7	10695	501
chr1	40510244	40514278	6	10187	491
chr1	40516394	40518001	5	4779	219
chr1	40518294	40521141	6	11315	535
chr1	40533038	40534029	2	1747	63
chr1	40535253	40536832	3	3519	159
chr1	40539939	40542260	4	8580	388
chr1	40625011	40625965	2	1833	67
chr1	40631721	40633250	4	4037	170
chr1	40634550	40637289	7	13151	669
chr1	40637997	40640318	5	9006	414
chr1	40640378	40641557	5	5325	243
chr1	40641856	40643717	4	5750	253
chr1	40647470	40648447	2	1565	70
chr1	40652499	40653345	3	2126	99
chr1	40660239	40661307	3	2795	109
chr1	40670760	40671905	3	2454	109
chr1	40707403	40709301	2	3644	165
chr1	40724173	40725728	3	3552	156
chr1	40740572	40741715	5	4434	190
chr1	40742131	40743670	5	5318	231
chr1	40744957	40746531	4	4971	223
chr1	40779642	40781337	3	4236	160
chr1	40809480	40810622	2	2180	100
chr1	40841356	40842436	3	2432	115
chr1	40842620	40845422	6	9935	414
chr1	40845959	40848389	5	6862	290
chr1	40848859	40850007	2	1851	82
chr1	40850446	40855549	7	23348	1206
chr1	40856592	40860518	7	17351	915
chr1	40861504	40863055	2	2071	93
chr1	40863269	40865655	5	8580	393
chr1	40866248	40869739	7	20641	1086
chr1	40870627	40871572	3	2399	120
chr1	40873960	40874833	3	2416	112
chr1	40874932	40876206	2	2486	103
chr1	40878130	40879124	4	3613	148
chr1	40884685	40885513	2	1432	53
chr1	40888113	40891472	7	15179	782
chr1	40892473	40894419	6	6457	264
chr1	40895575	40896878	2	1938	100
chr1	40943360	40944696	5	4912	223
chr1	40999163	41000240	2	1800	83
chr1	41004014	41005383	4	4421	198
chr1	41130233	41131263	2	1864	75
chr1	41148609	41149568	2	1682	73
chr1	41151013	41154410	6	15209	752
chr1	41154674	41155834	4	4171	199
chr1	41156204	41157306	2	1935	69
chr1	41160348	41170578	7	50705	2721
chr1	41171297	41172057	2	1365	66
chr1	41172229	41173789	3	3327	143
chr1	41180002	41181491	5	5791	281
chr1	41181561	41183138	5	6652	318
chr1	41183744	41185321	4	5109	272
chr1	41185963	41188122	7	10188	502
chr1	41188636	41190308	5	5976	331
chr1	41191460	41197928	7	32470	1658
chr1	41198839	41201484	4	7426	341
chr1	41201785	41205442	6	15376	744
chr1	41207001	41208008	2	1748	77
chr1	41212365	41214490	6	8518	356
chr1	41218352	41219211	2	1398	73
chr1	41222058	41223670	2	2399	107
chr1	41224551	41228864	5	14042	680
chr1	41228898	41230569	5	6744	335
chr1	41232398	41233869	3	3499	151
chr1	41234120	41238218	4	10756	472
chr1	41240269	41241701	2	2262	93
chr1	41246066	41247671	3	3973	150
chr1	41249713	41252715	6	12760	656
chr1	41253581	41256455	5	8927	434
chr1	41261278	41263534	2	3922	188
chr1	41267123	41269148	2	2477	110
chr1	41270267	41272643	3	4867	210
chr1	41279041	41282242	4	7802	348
chr1	41289817	41291824	2	2640	116
chr1	41303243	41304772	2	2495	106
chr1	41304851	41306385	2	2354	112
chr1	41309649	41311248	3	3721	189
chr1	41319016	41320605	2	2310	95
chr1	41324874	41326741	7	10813	644
chr1	41328538	41330359	5	6893	327
chr1	41331020	41332667	3	3279	148
chr1	41350236	41351933	3	4310	202
chr1	41361734	41363706	5	6956	325
chr1	41375390	41376626	4	4109	200
chr1	41382874	41386194	4	8260	394
chr1	41395282	41396042	2	1434	57
chr1	41396902	41397840	2	1574	71
chr1	41403339	41405649	4	4339	174
chr1	41405753	41407747	6	7965	390
chr1	41408820	41409827	2	1761	60
chr1	41437217	41438096	3	2207	101
chr1	41440329	41442971	5	7304	295
chr1	41443796	41445213	5	6047	281
chr1	41445935	41448586	6	10780	575
chr1	41449981	41451397	3	3894	200
chr1	41451544	41452413	2	1530	81
chr1	41456026	41460154	6	15079	716
chr1	41461164	41462507	3	3729	161
chr1	41462535	41466544	7	15235	634
chr1	41467487	41474825	7	27549	1267
chr1	41476464	41480209	6	17667	890
chr1	41480292	41490715	7	46299	2330
chr1	41491019	41495613	6	18230	804
chr1	41495851	41497140	2	1991	87
chr1	41497441	41501184	3	8161	353
chr1	41508729	41509584	3	2456	136
chr1	41511684	41512647	2	1571	74
chr1	41528409	41529200	2	1557	65
chr1	41568721	41569987	2	1825	74
chr1	41574068	41574873	2	1402	62
chr1	41582662	41583686	3	2692	124
chr1	41614295	41615092	2	1506	67
chr1	41615625	41616828	3	3213	161
chr1	41617317	41618298	2	1690	73
chr1	41635572	41636259	2	1276	50
chr1	41654436	41655414	3	2422	104
chr1	41667205	41668380	3	2478	92
chr1	41670579	41672284	2	1785	70
chr1	41684948	41685771	2	1537	71
chr1	41697086	41697943	3	2105	87
chr1	41699907	41700982	4	3766	174
chr1	41704144	41705583	3	4024	189
chr1	41708078	41709993	6	9293	461
chr1	41823641	41824733	2	1804	75
chr1	41896936	41898559	5	5929	307
chr1	41915446	41917034	2	2970	123
chr1	41939949	41950173	7	39095	1902
chr1	41963868	41965191	2	2203	116
chr1	41969122	41970738	3	4189	214
chr1	41980254	41981930	2	2574	112
chr1	42083302	42086086	4	7073	377
chr1	42128279	42130036	2	3033	156
chr1	42146812	42148621	2	2977	129
chr1	42150233	42151340	2	1880	80
chr1	42183852	42184990	2	1905	91
chr1	42194225	42195967	2	2436	82
chr1	42204383	42205365	3	2851	116
chr1	42215339	42216334	2	1731	67
chr1	42217731	42219649	2	2910	150
chr1	42242579	42243998	3	3280	141
chr1	42340062	42341050	2	1848	65
chr1	42359941	42361979	5	9229	445
chr1	42372922	42373738	2	1572	47
chr1	42382454	42383599	3	3026	149
chr1	42384526	42386170	5	5838	255
chr1	42446253	42447620	3	3157	136
chr1	42468556	42469556	3	2602	109
chr1	42616184	42617150	2	1641	73
chr1	42617996	42621958	5	12606	588
chr1	42627698	42631759	4	6765	281
chr1	42632374	42634080	3	3184	128
chr1	42636449	42638834	4	8437	427
chr1	42644964	42646309	5	5935	297
chr1	42656649	42658473	4	4359	212
chr1	42674994	42676601	2	2350	104
chr1	42676941	42678118	4	3586	168
chr1	42691690	42692456	2	1337	60
chr1	42694364	42695350	2	1780	59
chr1	42696113	42697879	5	6949	267
chr1	42710257	42711089	2	1515	70
chr1	42711501	42712316	2	1525	51
chr1	42715791	42716649	3	2236	90
chr1	42722717	42723509	2	1444	66
chr1	42743385	42744134	2	1232	41
chr1	42747186	42747859	2	1301	44
chr1	42770989	42771744	2	1369	63
chr1	42777819	42780587	6	10039	483
chr1	42783896	42785119	6	6041	269
chr1	42785482	42786308	2	1426	63
chr1	42787149	42788102	2	1619	65
chr1	42791425	42792329	3	2211	90
chr1	42792385	42794138	3	3615	160
chr1	42795629	42796456	2	1410	71
chr1	42796511	42798219	5	5316	218
chr1	42802016	42803449	3	3775	177
chr1	42920261	42921862	7	9107	550
chr1	42922956	42923903	2	1826	75
chr1	43149072	43150902	2	2656	121
chr1	43151985	43154744	5	8355	381
chr1	43157182	43158945	5	5617	244
chr1	43166187	43166911	2	1282	47
chr1	43175985	43177899	4	6834	291
chr1	43202969	43204936	4	4937	196
chr1	43209449	43212185	5	12762	679
chr1	43212298	43216400	5	12717	599
chr1	43219259	43220707	3	3158	141
chr1	43229123	43230931	3	4108	176
chr1	43234072	43235983	6	8841	423
chr1	43237199	43238992	5	5795	236
chr1	43240568	43241466	2	1749	76
chr1	43246607	43247597	2	1875	97
chr1	43248909	43252559	5	11740	549
chr1	43275962	43277630	4	3805	150
chr1	43284211	43285300	5	4583	215
chr1	43285498	43286557	2	1884	78
chr1	43289112	43291850	5	10075	499
chr1	43295671	43297025	3	3042	141
chr1	43309482	43310619	3	3128	141
chr1	43319747	43320852	2	2037	94
chr1	43396007	43398572	6	11009	511
chr1	43401854	43403144	2	2345	97
chr1	43406415	43409269	5	8792	395
chr1	43412289	43415108	5	9023	431
chr1	43415117	43416884	2	2745	107
chr1	43422188	43423991	5	7902	355
chr1	43534083	43535605	4	4046	168
chr1	43537896	43539620	5	6284	279
chr1	43636080	43637695	2	2943	119
chr1	43640022	43640608	2	1144	52
chr1	43645083	43647850	3	7430	323
chr1	43651158	43652910	5	6179	281
chr1	43656811	43657491	2	1324	56
chr1	43657730	43658700	2	1829	88
chr1	43661666	43663722	4	4714	190
chr1	43663770	43666110	4	7126	353
chr1	43666147	43667916	6	7740	361
chr1	43670750	43674528	7	15821	704
chr1	43676551	43677502	2	1735	72
chr1	43681335	43684365	4	8049	381
chr1	43684414	43685794	2	2133	100
chr1	43686674	43692237	7	16840	737
chr1	43693119	43695094	2	2716	121
chr1	43695594	43701228	5	17609	903
chr1	43706090	43707463	3	3684	229
chr1	43709943	43711343	5	5700	300
chr1	43716585	43717510	2	1548	56
chr1	43718622	43720797	2	4226	176
chr1	43721257	43723875	4	6875	299
chr1	43724285	43725452	3	2938	116
chr1	43726338	43727916	2	2441	115
chr1	43729984	43730939	2	1869	104
chr1	43731457	43733570	3	4900	231
chr1	43734094	43735178	3	2983	146
chr1	43735489	43742391	7	30711	1586
chr1	43743037	43746355	6	14601	750
chr1	43747191	43749031	4	5397	259
chr1	43750122	43751292	4	3879	177
chr1	43751584	43752721	2	2090	97
chr1	43753169	43756257	5	9875	519
chr1	43756284	43758458	5	6636	266
chr1	43760438	43761301	2	1688	72
chr1	43765108	43766224	4	3825	173
chr1	43767915	43773529	7	21928	1109
chr1	43773985	43779504	6	18346	879
chr1	43779886	43785209	6	16848	847
chr1	43813258	43814529	6	6277	325
chr1	43815130	43816866	7	9886	444
chr1	43825368	43827071	4	4188	179
chr1	43827814	43830019	6	10319	504
chr1	43831470	43832904	3	3380	158
chr1	43834313	43835711	2	2631	97
chr1	43838688	43840427	2	2386	126
chr1	43852479	43853781	2	2158	97
chr1	43887398	43888385	2	1877	78
chr1	43888590	43890709	5	7635	361
chr1	43892051	43893902	7	7483	347
chr1	43899501	43902018	4	7974	342
chr1	43907546	43909695	2	3575	153
chr1	43911774	43918910	7	40343	2141
chr1	43920443	43922071	2	2838	130
chr1	43930420	43932424	3	3801	179
chr1	43958080	43959220	2	1887	78
chr1	43960590	43961573	3	2456	105
chr1	43998452	43999602	2	1988	90
chr1	43999983	44001674	2	3166	150
chr1	44001721	44005316	4	8300	406
chr1	44005378	44007814	4	6853	336
chr1	44007973	44011496	6	15307	800
chr1	44011953	44014124	6	9298	528
chr1	44014251	44015872	3	3603	212
chr1	44016085	44018354	6	11959	677
chr1	44018865	44025717	7	24740	1158
chr1	44027221	44042191	7	68817	3541
chr1	44043033	44045069	3	5261	231
chr1	44046201	44055045	7	30410	1529
chr1	44055082	44060623	6	22699	1042
chr1	44060651	44065334	6	18722	899
chr1	44065702	44073689	7	29481	1438
chr1	44073762	44076745	4	6031	266
chr1	44077374	44082077	4	11340	552
chr1	44082838	44091789	7	31301	1426
chr1	44092067	44095669	4	7052	299
chr1	44096136	44098673	6	8498	382
chr1	44099331	44100209	2	1597	57
chr1	44100340	44101545	2	2280	124
chr1	44106975	44108256	3	3119	122
chr1	44113016	44114271	4	4519	238
chr1	44116980	44120357	4	6788	309
chr1	44127646	44129381	3	3769	160
chr1	44132544	44136759	5	14699	725
chr1	44137894	44139488	3	3981	159
chr1	44145376	44146942	3	3741	156
chr1	44151736	44153648	5	7411	284
chr1	44155624	44156966	4	4432	189
chr1	44157551	44160638	2	3939	154
chr1	44165199	44167375	3	4577	187
chr1	44168095	44171855	6	10892	488
chr1	44175003	44176764	4	5155	217
chr1	44179073	44180550	3	3807	163
chr1	44181838	44183107	4	4790	238
chr1	44209753	44210703	3	2667	112
chr1	44211240	44213107	2	2530	120
chr1	44221794	44223048	3	3354	150
chr1	44224308	44226724	6	9352	426
chr1	44237711	44239003	2	2439	92
chr1	44309463	44310669	2	2131	92
chr1	44318661	44319750	3	2848	147
chr1	44348674	44349635	2	1698	70
chr1	44359820	44360693	2	1710	63
chr1	44391236	44393063	3	3745	152
chr1	44394816	44395931	4	3922	207
chr1	44400886	44401962	2	1921	80
chr1	44418801	44419754	3	2480	110
chr1	44434580	44435690	2	1827	98
chr1	44441334	44444502	4	8723	395
chr1	44445530	44449449	7	23609	1261
chr1	44453271	44454697	2	1914	77
chr1	44457504	44458986	2	2380	101
chr1	44459275	44460588	3	3311	155
chr1	44474688	44476057	3	3224	131
chr1	44494555	44495733	3	3110	123
chr1	44497033	44498585	2	2423	105
chr1	44508429	44509769	2	2409	92
chr1	44525273	44526639	3	3346	130
chr1	44534723	44536086	3	3354	170
chr1	44679619	44680967	2	2136	89
chr1	44683649	44688122	6	16908	785
chr1	44688427	44689861	3	3468	134
chr1	44693630	44695086	2	2381	87
chr1	44705299	44706395	2	1958	85
chr1	44710318	44711305	2	1834	87
chr1	44715139	44717126	4	6243	279
chr1	44724758	44725731	2	1826	77
chr1	44729631	44730583	2	1745	76
chr1	44748132	44749109	2	1759	76
chr1	44756087	44757162	3	2944	128
chr1	44758493	44763010	3	5256	234
chr1	44763994	44764921	2	1625	67
chr1	44789848	44791841	3	4846	199
chr1	45096384	45097377	2	1779	72
chr1	45098113	45100533	5	8008	389
chr1	45101050	45102539	4	5118	238
chr1	45102542	45104527	3	4754	224
chr1	45104676	45107754	6	13266	603
chr1	45109523	45111341	4	6263	292
chr1	45111501	45112660	2	1905	110
chr1	45114095	45117599	6	14696	746
chr1	45118046	45118956	2	1609	69
chr1	45119098	45121257	4	5904	282
chr1	45122120	45123730	2	2311	98
chr1	45123955	45131593	6	27115	1283
chr1	45133373	45134642	4	3723	181
chr1	45135336	45139615	6	21527	1181
chr1	45140597	45143130	3	5513	281
chr1	45145481	45147552	6	11013	604
chr1	45148217	45149847	3	3936	214
chr1	45151062	45152587	5	5935	314
chr1	45154457	45155971	2	2356	93
chr1	45173070	45175055	4	6310	327
chr1	45179348	45180872	3	3411	152
chr1	45187204	45189057	3	3495	166
chr1	45189456	45191898	6	8203	395
chr1	45195141	45196408	6	5862	320
chr1	45196984	45198493	3	4281	194
chr1	45203488	45204975	3	3877	189
chr1	45238568	45239543	2	1887	73
chr1	45239799	45240852	2	1980	95
chr1	45241839	45244560	6	14267	909
chr1	45244710	45246883	6	12006	583
chr1	45247402	45250114	5	8854	407
chr1	45251842	45253928	3	4359	191
chr1	45263673	45265402	3	3927	159
chr1	45266166	45273062	6	25265	1361
chr1	45274123	45275353	3	2908	119
chr1	45275458	45277375	4	5578	246
chr1	45277655	45278946	2	2068	116
chr1	45279720	45281613	5	7203	369
chr1	45282642	45285103	6	9161	493
chr1	45285869	45287633	7	9392	484
chr1	45288264	45289711	2	2794	109
chr1	45291020	45294490	5	11834	557
chr1	45307796	45308682	2	1687	66
chr1	45312952	45313884	3	2334	106
chr1	45317560	45318442	2	1599	68
chr1	45372575	45373781	4	3645	156
chr1	45390796	45391937	2	1748	81
chr1	45406449	45407479	2	1648	68
chr1	45410735	45411638	2	1603	72
chr1	45448775	45449806	2	1628	68
chr1	45452302	45454060	4	5556	262
chr1	45465574	45470092	7	21349	1064
chr1	45471768	45476339	5	9861	448
chr1	45767896	45769185	4	4098	191
chr1	45769956	45771642	2	2489	102
chr1	45792554	45794135	4	5503	270
chr1	45804329	45805229	2	1616	63
chr1	45806602	45807636	2	1895	78
chr1	45833338	45835437	3	4569	179
chr1	45854179	45854965	3	2085	85
chr1	45858656	45859723	2	1912	77
chr1	45860111	45861159	2	1825	80
chr1	45861615	45862912	3	3242	137
chr1	45868064	45869079	2	1781	58
chr1	45906720	45909421	4	6165	258
chr1	45932946	45934017	3	3070	133
chr1	45942731	45943684	2	1826	60
chr1	45945351	45946248	5	3837	167
chr1	45946396	45951468	7	17998	808
chr1	45954365	45955581	5	4853	244
chr1	45962099	45963206	3	2844	125
chr1	45968199	45969474	5	5795	260
chr1	45969660	45973444	6	18745	969
chr1	45973552	45978407	7	14024	697
chr1	45979260	45980516	2	2135	93
chr1	45980793	45984601	7	19544	997
chr1	45987924	45990133	4	6870	334
chr1	45990566	45992015	3	3466	171
chr1	45999538	46001477	5	5669	236
chr1	46003725	46008058	6	19051	884
chr1	46013263	46016421	5	9331	416
chr1	46018326	46020129	4	6471	312
chr1	46020286	46023241	7	17292	905
chr1	46023318	46024925	5	6311	292
chr1	46025108	46034652	7	38854	1928
chr1	46036330	46037841	5	5965	302
chr1	46039728	46043228	3	6701	301
chr1	46047567	46049196	4	5017	234
chr1	46051112	46055742	7	17887	916
chr1	46056829	46058129	2	1877	83
chr1	46059231	46060815	4	5223	248
chr1	46061744	46063669	6	7682	333
chr1	46063745	46065472	2	2684	129
chr1	46067311	46068045	3	1977	87
chr1	46070937	46072015	4	3083	115
chr1	46076934	46078391	2	2415	105
chr1	46079861	46081662	2	2683	105
chr1	46082060	46093283	7	50776	2618
chr1	46096662	46099573	4	6369	237
chr1	46105083	46106182	2	2056	72
chr1	46106488	46108154	5	6270	272
chr1	46111319	46114888	7	17190	837
chr1	46120071	46121757	5	5045	214
chr1	46122648	46123654	2	1797	68
chr1	46124229	46126411	4	6321	273
chr1	46126748	46127875	2	1835	99
chr1	46128073	46134790	7	33249	1696
chr1	46135517	46141659	6	24744	1201
chr1	46141795	46143275	3	3641	191
chr1	46147102	46147866	2	1449	53
chr1	46148492	46150177	6	8453	452
chr1	46154420	46156525	6	10543	495
chr1	46156597	46158502	5	6832	303
chr1	46160392	46161821	2	2185	82
chr1	46182925	46183718	2	1455	61
chr1	46197202	46198175	2	1848	61
chr1	46213931	46216041	6	9952	453
chr1	46216705	46217980	2	2374	95
chr1	46271962	46272874	2	1654	68
chr1	46276500	46278101	3	3496	140
chr1	46288788	46289488	2	1182	43
chr1	46327857	46328767	3	2394	90
chr1	46332131	46333851	2	2417	120
chr1	46336156	46336854	2	1205	54
chr1	46337227	46339420	5	5659	242
chr1	46343187	46344045	4	2778	121
chr1	46386537	46387243	2	1406	68
chr1	46395540	46396448	4	3100	151
chr1	46397318	46398670	2	2224	94
chr1	46398753	46399585	2	1445	54
chr1	46406168	46407395	3	2972	124
chr1	46431645	46433249	4	3958	152
chr1	46441273	46444655	6	13869	579
chr1	46445322	46446228	2	1616	73
chr1	46459897	46460580	2	1272	56
chr1	46469124	46471308	4	5891	269
chr1	46499414	46501067	3	3526	159
chr1	46501399	46502817	2	2756	134
chr1	46504356	46505541	6	5788	283
chr1	46527548	46528566	3	2417	119
chr1	46561884	46562863	2	1647	57
chr1	46579471	46580595	2	1720	63
chr1	46646609	46649099	5	8306	416
chr1	46649178	46651377	5	8504	399
chr1	46651808	46654587	4	7803	359
chr1	46656376	46658339	2	2926	119
chr1	46660417	46663670	4	9510	461
chr1	46664338	46666677	4	6518	304
chr1	46669004	46670714	4	6140	238
chr1	46711221	46712468	3	2931	107
chr1	46743228	46745486	4	5570	262
chr1	46748947	46750148	2	2163	92
chr1	46769916	46773182	6	14787	790
chr1	46774764	46776520	6	8106	416
chr1	46776720	46778431	3	4595	198
chr1	46779584	46780821	3	3268	137
chr1	46783462	46785721	3	4732	171
chr1	46788468	46790357	2	2645	96
chr1	46804768	46805713	2	1646	72
chr1	46806898	46808027	4	4004	207
chr1	46811698	46812792	3	2939	139
chr1	46813249	46815561	6	10393	439
chr1	46818990	46819695	2	1286	63
chr1	46819972	46820976	3	2252	99
chr1	46824627	46825532	2	1603	58
chr1	46829700	46830797	5	4349	192
chr1	46858993	46860030	4	3769	162
chr1	46861014	46864151	4	7990	367
chr1	46867076	46869757	2	3164	145
chr1	46870397	46873026	4	8133	442
chr1	46878326	46880426	2	3346	149
chr1	46880436	46883286	6	10955	520
chr1	46883817	46886404	5	7657	344
chr1	46932494	46933479	2	1788	77
chr1	46987329	46988815	4	5160	229
chr1	47023001	47024923	4	5847	284
chr1	47050172	47051924	2	2473	126
chr1	47059042	47060260	2	2235	101
chr1	47067299	47068851	4	5396	244
chr1	47072378	47073749	3	3401	166
chr1	47078067	47080011	5	7921	370
chr1	47126651	47128313	3	3686	163
chr1	47170792	47171775	3	2486	102
chr1	47394120	47395261	2	1931	93
chr1	47395324	47397520	4	7215	371
chr1	47397851	47398928	2	1677	80
chr1	47399300	47400213	2	1621	78
chr1	47410023	47411120	3	2917	116
chr1	47417264	47419127	2	2595	110
chr1	47429080	47430336	2	2228	125
chr1	47430375	47431501	2	1984	90
chr1	47598806	47601095	2	2327	89
chr1	47605969	47607173	2	2235	112
chr1	47608689	47610882	2	3180	156
chr1	47612606	47615483	5	9901	454
chr1	47655175	47656738	4	5267	219
chr1	47760338	47761268	3	2347	97
chr1	47780280	47781577	7	7963	396
chr1	47798121	47799264	2	1982	91
chr1	47800604	47804023	7	14774	804
chr1	47804731	47808256	6	8910	380
chr1	47808848	47811697	4	8250	384
chr1	47812934	47814546	4	4913	227
chr1	47814762	47818643	5	10696	462
chr1	47819202	47820539	3	3355	133
chr1	47820780	47821704	2	1810	74
chr1	47822194	47824463	7	13634	780
chr1	47824528	47825559	3	2353	100
chr1	47826931	47828584	5	6325	337
chr1	47828790	47830399	6	8500	446
chr1	47845174	47846852	4	5714	256
chr1	47850579	47852060	2	2102	71
chr1	47855651	47857048	2	2489	99
chr1	47897935	47901342	6	14304	659
chr1	47904517	47906304	3	3824	138
chr1	47938549	47939613	3	2788	132
chr1	47941340	47942695	5	5448	272
chr1	47943983	47945632	6	8173	434
chr1	47949221	47950163	2	1822	76
chr1	47968355	47970078	2	3132	111
chr1	47971680	47973690	4	5717	264
chr1	47974380	47976698	2	3013	128
chr1	47984908	47987930	3	6201	286
chr1	47989354	47990803	4	4641	214
chr1	47999191	48000390	2	2032	88
chr1	48021281	48023711	4	6127	290
chr1	48189876	48190935	2	1730	77
chr1	48223527	48226302	5	8999	421
chr1	48228835	48229987	4	4417	231
chr1	48232321	48235090	6	8851	409
chr1	48240085	48242886	3	7473	336
chr1	48246549	48247514	2	1654	60
chr1	48247826	48252628	5	17129	775
chr1	48271115	48272366	2	2044	88
chr1	48275973	48277221	3	3291	129
chr1	48283412	48287072	2	6626	313
chr1	48290319	48291451	2	2085	98
chr1	48292050	48292882	2	1651	85
chr1	48304034	48306341	5	9071	420
chr1	48308827	48310636	4	5051	218
chr1	48331299	48334156	4	7580	355
chr1	48336004	48337681	2	2602	116
chr1	48338807	48339686	3	2241	98
chr1	48342968	48344408	2	2418	107
chr1	48360004	48362253	4	5469	270
chr1	48371393	48373069	5	6778	313
chr1	48375221	48376906	4	4456	197
chr1	48376938	48378035	4	3993	200
chr1	48380727	48385298	4	11071	495
chr1	48388573	48390846	4	6218	292
chr1	48392564	48393623	2	1984	89
chr1	48396663	48397841	3	2809	114
chr1	48398133	48399574	3	3966	226
chr1	48405320	48407784	4	6980	313
chr1	48408277	48409867	2	2748	141
chr1	48414993	48416135	2	2051	98
chr1	48416323	48417678	2	2243	97
chr1	48418089	48421430	3	5643	230
chr1	48424614	48426336	4	5209	195
chr1	48429916	48432456	4	5950	260
chr1	48432740	48434775	4	5650	269
chr1	48435227	48437676	4	6983	352
chr1	48442912	48445695	5	8309	376
chr1	48448655	48451319	6	12044	562
chr1	48452106	48453052	2	1623	71
chr1	48455495	48456362	2	1583	54
chr1	48456486	48457853	2	2230	110
chr1	48459023	48461582	5	10370	603
chr1	48689525	48690662	3	3277	162
chr1	48907357	48909242	2	2667	102
chr1	48935994	48937518	3	3677	146
chr1	49143237	49145967	3	4316	210
chr1	50647088	50648740	2	2998	165
chr1	50679553	50681515	2	2763	133
chr1	50992121	50993241	3	3109	129
chr1	51079368	51080083	2	1352	57
chr1	51089452	51090345	2	1601	65
chr1	51104899	51105701	2	1331	53
chr1	51107809	51109026	3	2507	95
chr1	51114527	51116327	2	2760	121
chr1	51119004	51120038	4	3212	142
chr1	51129786	51130830	4	3301	133
chr1	51131123	51132641	3	3363	154
chr1	51154862	51155573	2	1332	63
chr1	51178746	51180781	3	3189	129
chr1	51216782	51217767	5	4381	198
chr1	51231232	51231950	2	1421	48
chr1	51288118	51289129	2	1823	69
chr1	51293759	51294452	2	1299	55
chr1	51295464	51296333	3	2255	94
chr1	51299349	51300301	2	1736	85
chr1	51311212	51312632	4	4544	185
chr1	51316685	51317465	2	1457	60
chr1	51337263	51339561	3	4042	172
chr1	51345907	51346764	2	1470	62
chr1	51348004	51348918	2	1735	80
chr1	51386892	51388505	3	3421	121
chr1	51390720	51391394	2	1312	55
chr1	51392333	51393326	2	1701	73
chr1	51395929	51400035	6	12348	520
chr1	51410370	51412572	4	6474	296
chr1	51415391	51417156	3	3162	147
chr1	51417440	51418494	2	2010	90
chr1	51537473	51538402	2	1727	73
chr1	51675760	51678435	5	9064	410
chr1	51679347	51681098	3	4062	172
chr1	51683732	51685153	3	2854	124
chr1	51699898	51701265	3	3473	177
chr1	51703992	51705085	3	2792	143
chr1	51705181	51707575	2	3613	152
chr1	51708916	51712468	5	11029	563
chr1	51713543	51720629	7	32293	1566
chr1	51722009	51724069	5	7614	398
chr1	51724125	51725035	2	1717	65
chr1	51726897	51728636	4	5223	220
chr1	51730135	51733057	5	11311	508
chr1	51733120	51733939	3	2024	99
chr1	51739324	51740920	5	5986	281
chr1	51742986	51746336	4	11512	534
chr1	51746432	51750312	5	10751	557
chr1	51753184	51756219	3	5887	264
chr1	51761227	51764279	6	10972	564
chr1	51779175	51781042	3	3343	158
chr1	51796338	51798571	5	6778	286
chr1	51810721	51811959	3	3012	134
chr1	51832682	51834444	3	4698	198
chr1	51841741	51843288	2	2230	93
chr1	51847982	51848648	2	1293	55
chr1	51870636	51871703	3	3002	132
chr1	51879382	51880172	2	1476	64
chr1	51880903	51882284	3	3250	131
chr1	51900034	51902013	2	2618	121
chr1	51917361	51918835	3	3865	160
chr1	51924043	51925281	3	2497	131
chr1	51927628	51929047	2	2155	119
chr1	51944369	51945436	3	2979	150
chr1	51947940	51949858	5	6466	291
chr1	51954910	51956642	4	4645	188
chr1	51957013	51958086	3	2363	94
chr1	51958165	51959919	4	6304	324
chr1	51963002	51963882	3	2476	109
chr1	51964226	51965059	2	1461	65
chr1	51967949	51969511	3	3689	176
chr1	51970037	51972858	7	8783	385
chr1	51972921	51974019	5	4239	171
chr1	51975505	51977657	5	7252	343
chr1	51985186	51987057	4	5842	256
chr1	51998706	52000767	4	5047	205
chr1	52011851	52012796	2	1621	62
chr1	52025497	52026421	2	1627	92
chr1	52028151	52029958	4	5362	255
chr1	52034060	52035485	3	3634	185
chr1	52048826	52050317	2	2073	88
chr1	52071111	52073533	4	6992	311
chr1	52083090	52084483	6	7010	393
chr1	52086312	52087504	6	5650	292
chr1	52092085	52092779	2	1311	55
chr1	52093774	52096138	5	6391	267
chr1	52099903	52101753	3	4129	187
chr1	52102400	52103356	5	4025	199
chr1	52104543	52105751	3	2940	143
chr1	52109569	52111045	4	4547	207
chr1	52116681	52117560	3	2137	88
chr1	52118985	52119877	3	2279	133
chr1	52128287	52128921	2	1171	52
chr1	52131382	52132895	3	3451	126
chr1	52133038	52134681	4	5185	194
chr1	52143033	52144644	6	8459	394
chr1	52145612	52146658	4	3874	197
chr1	52147435	52149227	2	2585	104
chr1	52150122	52151626	3	3788	169
chr1	52152946	52154172	4	3964	201
chr1	52156604	52157761	4	3329	154
chr1	52158355	52159708	4	3880	154
chr1	52160205	52163421	7	12964	540
chr1	52174349	52175939	6	7973	425
chr1	52176341	52177247	3	2356	94
chr1	52196524	52201613	7	17673	935
chr1	52211481	52212120	4	2400	114
chr1	52217366	52218645	5	5470	278
chr1	52239244	52240026	2	1433	62
chr1	52250245	52251677	3	3593	173
chr1	52255518	52256745	3	3182	137
chr1	52258711	52260217	3	3862	200
chr1	52260694	52262981	3	4255	187
chr1	52269696	52270863	3	3164	138
chr1	52278799	52279446	2	1212	46
chr1	52309604	52310517	2	1587	68
chr1	52310813	52312586	3	2711	108
chr1	52321740	52322633	2	1617	84
chr1	52336271	52337158	4	2704	122
chr1	52338488	52341478	4	4518	177
chr1	52341827	52343618	6	7802	378
chr1	52344816	52345998	5	4829	227
chr1	52437020	52437984	2	1859	76
chr1	52493144	52494218	3	2783	117
chr1	52516525	52517684	3	2894	154
chr1	52518387	52519668	6	6199	314
chr1	52523868	52525066	5	4025	213
chr1	52526563	52528661	6	10190	468
chr1	52533347	52534457	2	1896	92
chr1	52537420	52539083	3	3982	152
chr1	52539128	52540417	4	3421	134
chr1	52541096	52543645	7	9367	397
chr1	52546242	52547253	2	1917	67
chr1	52558102	52559360	2	1703	77
chr1	52559497	52562380	5	12187	565
chr1	52609369	52611191	3	3207	128
chr1	52614284	52616806	6	9292	451
chr1	52623945	52624994	3	2802	100
chr1	52625738	52626554	2	1447	65
chr1	52632172	52633571	2	1863	66
chr1	52642391	52643644	4	4007	166
chr1	52644694	52646236	2	3014	132
chr1	52649066	52649934	5	4050	184
chr1	52651114	52652119	4	3181	129
chr1	52659062	52659928	2	1385	48
chr1	52718942	52719745	2	1440	52
chr1	52720864	52722364	2	1541	63
chr1	52770453	52771625	2	2027	81
chr1	52807809	52811119	4	6018	295
chr1	52811586	52812176	2	1067	49
chr1	52816286	52817821	3	4380	195
chr1	52819921	52822754	5	8209	331
chr1	52824948	52827182	2	2255	90
chr1	52828595	52830683	3	4273	182
chr1	52832086	52833294	5	4731	215
chr1	52833406	52834235	2	1445	70
chr1	52834274	52835132	2	1613	71
chr1	52871804	52874008	4	4332	163
chr1	52878999	52882522	5	12921	539
chr1	52889256	52890103	2	1433	59
chr1	52913711	52915097	3	3496	147
chr1	52916400	52917734	4	4371	172
chr1	52924556	52925711	3	2760	131
chr1	52941253	52941993	3	1962	101
chr1	52963700	52964550	2	1528	65
chr1	52967885	52968986	3	3093	150
chr1	52971013	52972182	5	5155	239
chr1	52972938	52974234	4	4639	195
chr1	52987953	52989546	5	5647	264
chr1	52989720	52990863	7	7194	365
chr1	52995315	52996071	2	1478	64
chr1	52997316	52998526	5	4986	236
chr1	52999016	53000667	2	2422	110
chr1	53002862	53004182	6	6138	315
chr1	53004927	53007354	5	7423	326
chr1	53009556	53011899	3	4688	235
chr1	53019404	53020875	6	7776	434
chr1	53031065	53032193	3	2735	131
chr1	53067040	53068067	3	2639	118
chr1	53068326	53070028	5	6509	289
chr1	53073894	53075338	3	3231	155
chr1	53084997	53086050	3	2859	122
chr1	53093308	53094220	2	1517	71
chr1	53096947	53098888	2	3234	156
chr1	53116225	53117648	5	5056	247
chr1	53131363	53132682	3	3374	154
chr1	53141372	53142959	2	2576	111
chr1	53144900	53146679	3	4312	208
chr1	53151078	53153177	3	4668	215
chr1	53160355	53163822	7	20046	1019
chr1	53169245	53171305	4	5079	255
chr1	53171867	53174313	7	10864	554
chr1	53174430	53176304	2	3309	161
chr1	53190595	53191825	3	3207	129
chr1	53193599	53194637	3	2871	126
chr1	53194918	53197203	3	4802	202
chr1	53197211	53199049	7	9698	511
chr1	53199561	53203019	6	13358	728
chr1	53206053	53207200	6	5586	263
chr1	53207453	53209807	7	12109	680
chr1	53209833	53210874	4	2999	155
chr1	53213974	53215047	3	2564	123
chr1	53216078	53217792	4	4976	265
chr1	53218151	53222016	7	21433	1054
chr1	53222660	53224502	4	5479	224
chr1	53225272	53226431	4	3842	178
chr1	53231690	53232894	5	5258	274
chr1	53233379	53234795	5	5950	244
chr1	53236472	53239249	3	6523	274
chr1	53242407	53243418	6	5082	237
chr1	53244194	53246074	4	4429	182
chr1	53246351	53247702	2	2252	85
chr1	53258471	53260365	4	5672	240
chr1	53264758	53265671	2	1633	61
chr1	53273319	53274155	2	1417	60
chr1	53281064	53281769	3	1664	73
chr1	53282584	53283543	3	2317	90
chr1	53294287	53295974	2	2983	139
chr1	53297727	53300666	4	7124	301
chr1	53306501	53307510	3	2800	112
chr1	53309141	53310467	3	3449	165
chr1	53312830	53314458	2	1643	55
chr1	53356511	53358290	2	2527	92
chr1	53358547	53360456	5	8382	443
chr1	53360466	53365886	7	24912	1259
chr1	53366096	53367416	3	3391	146
chr1	53368525	53371852	6	14191	785
chr1	53373042	53377726	7	20619	1027
chr1	53379224	53381068	2	3623	188
chr1	53382215	53385157	5	8492	409
chr1	53385603	53386621	3	2800	155
chr1	53387538	53390388	5	11977	532
chr1	53394951	53396080	2	2090	98
chr1	53399991	53401787	6	9325	479
chr1	53405636	53411631	6	18751	944
chr1	53413588	53416256	3	3989	155
chr1	53416286	53417403	4	3421	139
chr1	53421069	53423050	2	2526	118
chr1	53423770	53427101	5	11728	535
chr1	53429768	53431681	5	5635	268
chr1	53432139	53434143	6	9284	426
chr1	53436036	53437636	4	4905	238
chr1	53438636	53439969	6	5449	228
chr1	53440365	53442057	2	2752	130
chr1	53443010	53444123	4	3469	147
chr1	53444167	53445367	4	3132	137
chr1	53445524	53447498	5	8082	364
chr1	53447588	53448541	2	1834	92
chr1	53450097	53451104	3	2520	107
chr1	53456001	53457813	4	4999	237
chr1	53460138	53461852	2	2644	140
chr1	53467146	53468548	4	4341	167
chr1	53469323	53472326	7	14143	638
chr1	53477238	53478611	4	4647	206
chr1	53478690	53480307	3	3202	155
chr1	53483301	53484512	2	2255	92
chr1	53486098	53488172	5	8736	490
chr1	53490151	53491672	4	4073	205
chr1	53492499	53493822	4	3634	156
chr1	53494375	53496920	4	8855	412
chr1	53498743	53501035	5	7625	358
chr1	53502378	53503561	5	4191	198
chr1	53504008	53508599	5	17162	769
chr1	53509148	53511251	3	4061	178
chr1	53513330	53514739	2	2312	130
chr1	53518354	53520013	3	4068	169
chr1	53520258	53522893	4	5541	234
chr1	53526507	53527561	2	2067	86
chr1	53528333	53530071	4	5301	235
chr1	53540780	53542136	3	3355	190
chr1	53542470	53544019	3	3810	161
chr1	53552291	53560276	6	33365	1656
chr1	53575973	53578220	4	6032	315
chr1	53578884	53581165	4	5677	234
chr1	53585485	53587876	3	4780	217
chr1	53600207	53601626	2	2440	105
chr1	53608590	53611472	5	9554	406
chr1	53611577	53614731	4	7938	385
chr1	53638141	53639078	3	2386	102
chr1	53639152	53642444	7	17904	950
chr1	53642745	53644174	3	3478	156
chr1	53645897	53648606	4	6224	252
chr1	53649768	53651780	5	8146	394
chr1	53654432	53655836	2	2672	114
chr1	53663410	53665348	3	4229	191
chr1	53666184	53667310	3	2424	107
chr1	53674997	53678634	3	5574	243
chr1	53679491	53682421	3	4664	191
chr1	53702346	53703624	3	3333	176
chr1	53704298	53705761	2	2361	107
chr1	53793906	53795424	3	3299	130
chr1	53970842	53971556	2	1209	48
chr1	54344253	54345780	4	4507	196
chr1	54350911	54354287	3	6685	307
chr1	54355845	54357262	3	3308	142
chr1	54357563	54359715	5	7128	363
chr1	54368404	54369920	5	6672	304
chr1	54370602	54376262	7	26137	1318
chr1	54378310	54379705	2	1896	73
chr1	54383161	54385024	2	3438	153
chr1	54385108	54386010	2	1485	67
chr1	54389916	54390711	3	2095	79
chr1	54408307	54410870	4	6117	278
chr1	54415448	54420100	7	16391	777
chr1	54424049	54425245	3	2796	123
chr1	54426461	54427469	4	3635	152
chr1	54429624	54433575	6	12470	578
chr1	54442667	54443535	2	1698	69
chr1	54444823	54446279	4	4676	209
chr1	54446375	54448214	4	5942	329
chr1	54515148	54517173	6	9948	506
chr1	54529833	54530757	2	1562	62
chr1	54536381	54537154	2	1255	52
chr1	54545573	54547701	2	3165	152
chr1	54587557	54591208	5	6675	292
chr1	54591491	54592699	2	2054	93
chr1	54618170	54620439	3	4452	226
chr1	54626735	54627619	2	1616	74
chr1	54636532	54638746	2	3453	121
chr1	54638825	54639811	3	2673	108
chr1	54647010	54648130	4	4165	222
chr1	54663148	54665133	3	4663	188
chr1	54668583	54670384	3	3298	176
chr1	54671658	54673028	2	2535	92
chr1	54683156	54690586	6	29235	1368
chr1	54691184	54697128	7	25269	1235
chr1	54700442	54706435	6	28067	1316
chr1	54706445	54713027	5	17707	748
chr1	54714214	54717421	5	7444	351
chr1	54719473	54720830	3	3100	121
chr1	54722000	54738893	7	67653	3397
chr1	54740468	54743160	6	9671	499
chr1	54743920	54749783	7	26313	1416
chr1	54750262	54751924	4	5325	221
chr1	54751947	54759305	7	29247	1400
chr1	54761740	54770166	7	44073	2186
chr1	54773005	54774680	4	4848	230
chr1	54774693	54776372	6	8251	397
chr1	54776409	54778294	3	4846	215
chr1	54778427	54781227	3	5320	257
chr1	54782411	54784174	4	5790	255
chr1	54784292	54787768	6	9694	429
chr1	54788287	54795003	7	28698	1335
chr1	54795023	54799767	7	24955	1340
chr1	54800368	54804648	5	12007	562
chr1	54804807	54809665	6	19786	955
chr1	54810116	54812826	6	13164	603
chr1	54813102	54819307	6	23709	1030
chr1	54819492	54823140	7	18478	943
chr1	54823436	54826087	5	7521	366
chr1	54826250	54828928	4	6490	296
chr1	54829998	54832053	2	2847	128
chr1	54832247	54834396	5	7780	338
chr1	54834401	54837650	7	18022	978
chr1	54837880	54851112	7	61988	3188
chr1	54851688	54854281	6	12330	549
chr1	54854374	54862281	7	34157	1547
chr1	54862764	54865385	4	7278	295
chr1	54865912	54871132	7	28249	1474
chr1	54873406	54874739	4	4257	218
chr1	54875856	54877488	3	4413	195
chr1	54879036	54880491	2	2627	113
chr1	54888445	54891705	3	6250	255
chr1	54893584	54895651	6	9108	397
chr1	54940775	54942563	3	3881	160
chr1	54948878	54952367	6	13107	685
chr1	55007963	55010384	3	6425	311
chr1	55012651	55014185	2	2880	115
chr1	55029351	55031230	5	6618	314
chr1	55032804	55033716	2	1645	68
chr1	55039687	55041752	3	4293	165
chr1	55044601	55047189	4	7898	391
chr1	55047576	55049498	5	7194	392
chr1	55073280	55074277	2	1814	82
chr1	55074535	55076615	3	4573	184
chr1	55087633	55089328	4	5747	273
chr1	55112270	55114466	2	3505	167
chr1	55116010	55117217	3	3013	142
chr1	55118539	55120649	5	7673	349
chr1	55125291	55126773	2	2363	89
chr1	55126804	55128562	3	3507	150
chr1	55136123	55137625	6	6571	283
chr1	55142525	55143661	3	3228	149
chr1	55143728	55146474	4	5780	244
chr1	55159079	55160849	2	2546	106
chr1	55175476	55176916	2	2407	104
chr1	55207872	55210128	6	10258	459
chr1	55245945	55248543	3	5929	264
chr1	55260293	55263671	5	9548	433
chr1	55263733	55266793	4	7779	377
chr1	55270223	55271148	2	1763	84
chr1	55272242	55274936	4	7620	303
chr1	55275275	55279478	3	6889	354
chr1	55300586	55301568	2	1908	77
chr1	55305582	55307308	3	4478	223
chr1	55307384	55313468	7	26944	1355
chr1	55313680	55322423	7	39422	1989
chr1	55322556	55327623	7	21103	1019
chr1	55327709	55329534	4	6488	370
chr1	55333412	55334832	4	5038	226
chr1	55335210	55336657	3	3170	158
chr1	55336682	55339600	2	5032	236
chr1	55343189	55344290	2	1739	73
chr1	55344545	55345387	3	2021	95
chr1	55345797	55347906	7	9222	497
chr1	55384133	55385489	2	2349	112
chr1	55386463	55387814	4	4942	252
chr1	55392938	55394528	2	2602	132
chr1	55414128	55416341	3	4057	160
chr1	55487845	55488793	4	2911	143
chr1	55496524	55498391	2	2076	90
chr1	55499602	55501455	3	3920	177
chr1	55503482	55504853	2	2162	74
chr1	55507305	55508303	4	3430	165
chr1	55508753	55518712	7	52736	2772
chr1	55519460	55530647	7	46302	2410
chr1	55531302	55533560	6	10221	575
chr1	55534108	55538012	6	16368	814
chr1	55546907	55547821	2	1582	67
chr1	55573889	55575212	2	1873	88
chr1	55593138	55595042	3	3470	156
chr1	55620914	55621690	4	2557	118
chr1	55643827	55644605	2	1430	45
chr1	55654128	55656684	3	3642	151
chr1	55656935	55657909	6	5123	247
chr1	55665154	55666155	4	3045	146
chr1	55667415	55668789	2	1582	52
chr1	55673642	55675054	6	6785	355
chr1	55677597	55679881	5	9295	475
chr1	55681501	55682922	3	3507	149
chr1	55809287	55812177	3	5244	216
chr1	56817508	56818398	2	1691	75
chr1	56859564	56860712	2	2143	96
chr1	56875907	56878944	3	6308	277
chr1	56880788	56882443	3	4042	187
chr1	56882765	56884900	3	4978	207
chr1	56890464	56891500	2	1906	83
chr1	56898509	56901041	4	8529	499
chr1	56903747	56905554	2	3349	139
chr1	56906122	56907653	7	8268	421
chr1	56909090	56910751	4	4726	220
chr1	56912437	56914350	5	6718	315
chr1	56914646	56917825	6	12962	660
chr1	56919153	56921777	4	7705	388
chr1	56921899	56923023	7	6496	354
chr1	56923352	56925747	3	5543	273
chr1	56929639	56931251	2	3125	161
chr1	56931875	56933393	2	2548	131
chr1	56933679	56934819	3	3144	159
chr1	56935143	56936717	3	4187	194
chr1	56938698	56943072	7	21235	1138
chr1	56943804	56946608	6	11057	667
chr1	56950782	56952981	3	3873	182
chr1	56953776	56956639	6	10849	583
chr1	56957369	56959479	4	4638	220
chr1	56960811	56961935	3	2943	149
chr1	56963280	56965864	6	11446	567
chr1	56965890	56967273	2	2595	128
chr1	56967921	56971244	6	13564	673
chr1	56971534	56972928	3	4023	217
chr1	56976718	56979623	6	12143	591
chr1	56980271	56982950	2	4107	205
chr1	56984429	56985822	2	2208	91
chr1	56986248	56987609	2	2575	94
chr1	56988077	56990696	7	15122	721
chr1	56991204	56993009	6	8727	445
chr1	56998279	57003525	6	22306	1122
chr1	57003747	57004907	3	2819	130
chr1	57005985	57008726	3	3458	153
chr1	57014423	57018359	5	10713	536
chr1	57019233	57021460	4	5531	317
chr1	57022337	57025330	6	11620	565
chr1	57025451	57027243	3	2674	136
chr1	57032450	57035577	6	11442	648
chr1	57036658	57038511	6	6964	384
chr1	57039036	57041274	7	11059	533
chr1	57046072	57048302	5	8205	418
chr1	57048838	57049657	2	1518	73
chr1	57238658	57239596	2	1848	91
chr1	57246204	57248420	2	2331	87
chr1	57256826	57258192	4	4468	199
chr1	57259928	57260875	2	1626	77
chr1	57261205	57262727	2	2261	81
chr1	57262740	57264031	4	4544	209
chr1	57265034	57266070	3	2487	109
chr1	57300333	57303334	5	9442	408
chr1	57313475	57314349	2	1578	57
chr1	57315395	57317865	3	4756	191
chr1	57318285	57319739	3	3153	152
chr1	57325266	57326861	3	3146	138
chr1	57327322	57328483	3	2737	104
chr1	57335404	57336642	3	3257	137
chr1	57338965	57340933	5	8059	375
chr1	57351050	57351841	2	1492	66
chr1	57355099	57356437	2	2206	103
chr1	57368408	57369387	4	3414	153
chr1	57369594	57370739	2	2153	92
chr1	57377539	57378608	2	2087	102
chr1	57381515	57383805	5	6892	283
chr1	57387544	57390844	5	9687	425
chr1	57391496	57392685	2	2166	87
chr1	57392960	57394567	2	3128	161
chr1	57396746	57399072	3	3779	138
chr1	57404198	57405865	2	2447	92
chr1	57407199	57410498	4	8252	409
chr1	57411235	57413974	4	6796	323
chr1	57414573	57415878	2	2002	74
chr1	57416022	57420728	6	17332	853
chr1	57424828	57427568	2	5083	246
chr1	57457734	57458789	2	1765	77
chr1	57461982	57462622	3	1825	97
chr1	57466471	57467489	2	1896	81
chr1	57480264	57481353	2	1998	99
chr1	57482582	57484011	2	2356	100
chr1	57484715	57485813	3	2853	112
chr1	57500755	57501782	2	1831	82
chr1	57664148	57665163	2	1750	81
chr1	57688189	57689732	3	3639	151
chr1	57693074	57693969	3	2440	100
chr1	57697570	57699807	4	5200	240
chr1	57701808	57703009	4	3887	213
chr1	57737127	57738889	2	2610	120
chr1	57792688	57793639	2	1834	80
chr1	58643532	58644424	2	1681	59
chr1	58902311	58905053	2	4252	198
chr1	58905057	58908405	3	8460	371
chr1	58910721	58912075	3	3579	210
chr1	58914214	58917445	6	12739	556
chr1	58917800	58922199	7	22287	1120
chr1	59010173	59010971	2	1353	51
chr1	59154561	59155454	2	1435	59
chr1	59165576	59167472	5	6675	319
chr1	59193515	59194503	2	1794	69
chr1	59207440	59208783	2	2653	111
chr1	59217378	59218704	2	2311	103
chr1	59251809	59252974	5	4891	207
chr1	59261036	59261956	2	1568	65
chr1	59270794	59272174	2	2088	89
chr1	59273965	59275521	5	6337	301
chr1	59279032	59281229	6	11123	599
chr1	59346906	59350165	6	14187	756
chr1	59359662	59361446	6	8552	390
chr1	59367903	59368974	3	2658	135
chr1	59377042	59377794	2	1400	52
chr1	59387359	59388735	2	2070	97
chr1	59398182	59399178	2	1690	73
chr1	59423218	59424317	2	2013	80
chr1	59447048	59448629	6	7289	364
chr1	59478402	59479974	2	2734	125
chr1	59484199	59485260	2	2085	109
chr1	59510541	59511867	4	3971	191
chr1	59516178	59516847	2	1159	43
chr1	59536669	59538781	2	3954	167
chr1	59542722	59543736	2	1691	71
chr1	59680669	59682151	3	3428	150
chr1	59755550	59756639	3	2809	133
chr1	59759177	59760405	2	2280	124
chr1	59762773	59763966	3	2894	152
chr1	59764278	59765972	6	7387	313
chr1	59779172	59780316	3	2655	112
chr1	59783598	59785982	5	7274	342
chr1	59786862	59788486	3	3628	150
chr1	59796231	59797978	3	5066	227
chr1	59799012	59800304	2	1977	102
chr1	59810010	59812167	4	6515	270
chr1	59819808	59821109	4	4423	222
chr1	59829055	59830021	3	2472	105
chr1	59833668	59835418	2	3357	179
chr1	59843706	59845034	3	3061	130
chr1	59848109	59849009	2	1683	67
chr1	59849149	59850261	4	3610	146
chr1	59853434	59855282	4	4840	205
chr1	59855852	59857837	3	3400	132
chr1	59859291	59860967	3	3774	178
chr1	59862500	59863442	2	1612	68
chr1	59868578	59871004	3	4725	213
chr1	59871729	59872475	2	1436	79
chr1	59880364	59881735	3	2900	144
chr1	59884288	59886688	4	8078	345
chr1	59887214	59888516	2	1929	99
chr1	59889075	59890543	2	2150	102
chr1	59893695	59895194	3	3592	184
chr1	59898496	59902506	6	13417	698
chr1	59911587	59912510	2	1496	62
chr1	59913025	59914391	4	4791	215
chr1	59921923	59922839	2	1761	82
chr1	59925748	59927535	4	5217	234
chr1	59929014	59930387	2	2199	88
chr1	59933264	59934878	3	3716	173
chr1	59937440	59939313	2	2267	91
chr1	59941170	59942149	3	2618	121
chr1	59942583	59943720	3	2968	147
chr1	59944447	59946203	3	3943	180
chr1	59946859	59947875	2	1696	78
chr1	59962601	59964861	6	8632	446
chr1	59967070	59968866	3	3543	146
chr1	59969562	59970451	2	1600	78
chr1	59971327	59972897	3	2862	131
chr1	59972988	59974077	4	3739	201
chr1	59979288	59980829	5	6494	327
chr1	59982811	59983876	2	2055	90
chr1	59985713	59989233	5	12367	557
chr1	59989478	59991765	5	8189	385
chr1	59998532	59999787	2	2079	84
chr1	60006831	60008726	5	6005	285
chr1	60011832	60013947	7	9406	440
chr1	60018466	60020908	4	5300	256
chr1	60029591	60032434	7	9502	442
chr1	60060691	60061613	2	1775	74
chr1	60062998	60064107	3	2900	131
chr1	60064364	60067520	6	14106	655
chr1	60083224	60084158	2	1620	70
chr1	60100947	60102628	3	3816	164
chr1	60110067	60111835	4	5187	199
chr1	60133831	60136300	6	10453	515
chr1	60138188	60139871	3	4134	254
chr1	60152898	60155202	4	8195	393
chr1	60155543	60156699	2	1927	89
chr1	60158117	60160006	6	9297	417
chr1	60161031	60163759	3	5472	230
chr1	60182988	60184519	2	2843	125
chr1	60186240	60187509	3	2606	99
chr1	60188123	60188932	2	1397	59
chr1	60198138	60200332	4	4272	172
chr1	60201730	60203294	4	4672	217
chr1	60206833	60208596	2	2771	111
chr1	60212679	60213544	2	1408	59
chr1	60216160	60217059	4	2826	117
chr1	60218126	60219140	2	1727	73
chr1	60234232	60235813	2	2464	95
chr1	60245459	60246001	2	970	49
chr1	60279075	60280121	3	2829	104
chr1	60289791	60290506	2	1290	51
chr1	60322803	60323831	3	2722	113
chr1	60369395	60371021	2	2291	88
chr1	60380112	60381270	3	3151	151
chr1	60384564	60385592	3	2863	107
chr1	60386714	60387790	3	2718	114
chr1	60403478	60405188	6	8447	428
chr1	60405322	60406294	2	1879	77
chr1	61293109	61294748	2	3070	140
chr1	61331611	61332703	3	2891	130
chr1	61508110	61508941	2	1434	65
chr1	61509028	61510660	6	8354	391
chr1	61517102	61519357	7	13480	769
chr1	61519661	61520826	4	4102	197
chr1	61524674	61525756	3	2800	110
chr1	61540564	61542246	5	5689	303
chr1	61553349	61555076	7	10458	563
chr1	61555726	61557094	5	5108	242
chr1	61557751	61559051	4	3356	143
chr1	61561743	61562801	6	5550	290
chr1	61564662	61565583	4	3055	139
chr1	61565601	61567746	5	6642	321
chr1	61578569	61580241	6	7083	338
chr1	61580710	61581790	3	2768	160
chr1	61583090	61584100	4	3431	158
chr1	61588388	61589413	2	1772	74
chr1	61592218	61593505	6	6414	314
chr1	61593536	61596969	5	11486	536
chr1	61597526	61598356	4	2713	115
chr1	61599127	61600692	2	2382	124
chr1	61600818	61602348	3	3491	161
chr1	61602619	61606462	3	8738	411
chr1	61606585	61610477	3	6951	337
chr1	61610794	61615044	6	15844	741
chr1	61615230	61617711	3	5536	302
chr1	61619519	61622769	6	15647	861
chr1	61625141	61628590	4	9219	465
chr1	61629910	61630906	4	3842	205
chr1	61637373	61638261	3	2436	91
chr1	61638404	61639873	4	5325	247
chr1	61641357	61642282	2	1807	85
chr1	61643975	61646816	4	9008	442
chr1	61651203	61652622	4	4293	177
chr1	61652685	61656445	7	17894	888
chr1	61656742	61658825	5	8979	428
chr1	61662269	61665927	7	20916	1111
chr1	61668506	61670272	6	7204	347
chr1	61670811	61671867	2	1789	77
chr1	61672757	61673848	2	1729	60
chr1	61678137	61680176	4	5506	249
chr1	61681979	61683338	5	4907	240
chr1	61683588	61686068	6	10314	483
chr1	61690657	61691700	4	3527	174
chr1	61698121	61701390	6	11202	489
chr1	61703735	61704682	3	2615	140
chr1	61711647	61713660	5	6937	318
chr1	61714816	61716151	5	4718	201
chr1	61720262	61723647	7	15209	744
chr1	61724253	61727599	7	15544	831
chr1	61728843	61731039	4	6902	393
chr1	61732540	61733736	3	2819	120
chr1	61734219	61735044	3	2055	85
chr1	61736235	61737839	4	4879	188
chr1	61738441	61740047	4	4950	201
chr1	61740104	61741142	3	2742	114
chr1	61743788	61744923	4	3505	139
chr1	61746408	61748194	3	3796	156
chr1	61748565	61749400	2	1491	73
chr1	61749802	61751249	2	2104	75
chr1	61760111	61761683	3	3722	182
chr1	61763317	61765061	3	5079	258
chr1	61769256	61772573	4	8744	389
chr1	61774374	61777850	5	12292	604
chr1	61778693	61780076	3	2700	104
chr1	61780224	61782850	4	7784	363
chr1	61783752	61784883	3	2802	132
chr1	61787687	61788599	3	2360	132
chr1	61789113	61790569	3	3782	180
chr1	61790969	61791991	4	3344	179
chr1	61792931	61793527	2	1091	58
chr1	61793754	61796443	5	8674	404
chr1	61798867	61800197	4	4374	212
chr1	61800642	61801889	4	4160	221
chr1	61805134	61808479	6	12660	551
chr1	61812183	61813619	3	3475	139
chr1	61815878	61816955	2	1878	71
chr1	61824366	61826381	5	6983	347
chr1	61835574	61837078	2	2807	127
chr1	61851117	61853563	6	8883	420
chr1	61855440	61858194	4	3626	141
chr1	61860454	61861743	2	2145	96
chr1	61862046	61862999	3	2778	121
chr1	61863056	61864516	3	3825	164
chr1	61866863	61868494	3	3882	157
chr1	61869434	61870382	2	1597	59
chr1	61886465	61888807	7	11353	517
chr1	61892545	61893226	2	1331	58
chr1	61899210	61900374	2	1723	79
chr1	61900669	61902878	3	5392	245
chr1	61903845	61906024	2	3131	153
chr1	61907353	61908142	4	2952	184
chr1	61909693	61911488	2	2816	112
chr1	61911903	61917764	7	24616	1244
chr1	61920060	61921873	5	6921	339
chr1	61922944	61923777	2	1633	66
chr1	61924781	61925527	2	1432	72
chr1	61927591	61928265	2	1265	64
chr1	61928703	61929669	2	1703	56
chr1	61929731	61930951	3	3186	150
chr1	62179403	62182074	4	5688	209
chr1	62182336	62183520	5	4629	219
chr1	62184776	62187441	4	9063	395
chr1	62187704	62188700	2	1903	98
chr1	62189493	62190462	3	2552	118
chr1	62206509	62207646	4	3796	154
chr1	62208873	62210052	2	2152	116
chr1	62211060	62212411	2	2397	110
chr1	62212673	62215509	7	14976	805
chr1	62215894	62218555	5	7470	352
chr1	62219910	62223014	4	6824	274
chr1	62223676	62224769	3	2518	109
chr1	62262371	62264046	2	3102	121
chr1	62303021	62303980	4	3583	151
chr1	62323890	62326778	4	5877	217
chr1	62356787	62357732	2	1814	71
chr1	62415401	62417042	4	4329	169
chr1	62434996	62436739	3	3947	157
chr1	62510391	62511058	2	1292	55
chr1	62523760	62525276	3	4152	169
chr1	62533416	62534377	4	3188	127
chr1	62556957	62557883	3	2411	100
chr1	62631251	62632434	5	5515	244
chr1	62663347	62664334	2	1830	79
chr1	62664523	62665608	3	2473	108
chr1	62698335	62700161	2	2546	101
chr1	62749696	62752218	2	2967	131
chr1	62782934	62784377	3	3772	208
chr1	62785301	62786959	3	4321	175
chr1	62787417	62788363	2	1705	71
chr1	62813885	62814920	2	1891	83
chr1	62849796	62851942	3	5455	283
chr1	62899323	62901621	7	11971	558
chr1	62904496	62905419	5	3715	180
chr1	62909536	62910243	2	1387	67
chr1	62911493	62912471	2	1732	57
chr1	62913172	62913952	2	1343	47
chr1	62917698	62918508	2	1487	69
chr1	62923372	62924338	2	1861	76
chr1	62946203	62947290	4	3341	141
chr1	62989063	62989611	2	1005	51
chr1	63007875	63008853	3	2587	109
chr1	63027800	63028592	2	1438	75
chr1	63033751	63035959	2	3477	124
chr1	63058624	63059563	2	1677	75
chr1	63071754	63074272	6	11567	612
chr1	63075237	63076529	3	3034	146
chr1	63085207	63086937	5	6241	271
chr1	63088022	63088921	5	4100	203
chr1	63100853	63102057	4	3105	145
chr1	63119252	63120137	3	2221	89
chr1	63130330	63131911	5	6911	318
chr1	63132974	63134096	4	3963	178
chr1	63148947	63150188	6	5863	264
chr1	63150497	63151892	4	4638	210
chr1	63152077	63153044	3	2499	122
chr1	63184290	63185086	3	2121	79
chr1	63189997	63191095	2	1998	93
chr1	63191993	63193539	3	3879	197
chr1	63196247	63197871	4	5398	235
chr1	63198498	63199427	2	1773	72
chr1	63211292	63212345	2	1915	90
chr1	63248397	63249480	3	2672	130
chr1	63337269	63337959	2	1180	51
chr1	63480765	63481893	3	2841	137
chr1	63832115	63833287	3	3090	163
chr1	63931551	63932600	3	2546	115
chr1	64053851	64056136	6	9009	401
chr1	64064277	64065770	3	3666	182
chr1	64068057	64070217	6	11069	490
chr1	64072348	64073896	4	4953	252
chr1	64076685	64078530	6	8775	471
chr1	64080994	64083847	6	10353	491
chr1	64084147	64084948	2	1377	68
chr1	64085026	64086961	3	4060	181
chr1	64087027	64088169	2	2153	110
chr1	64088451	64090515	3	5674	274
chr1	64098141	64099682	3	3993	174
chr1	64101594	64105270	7	12694	594
chr1	64108505	64109758	3	3231	157
chr1	64111262	64112986	3	3316	125
chr1	64116400	64118623	4	7534	299
chr1	64118811	64119831	2	1770	75
chr1	64124672	64126046	4	4583	200
chr1	64126722	64129176	3	5074	223
chr1	64129302	64130290	2	1826	75
chr1	64134878	64135884	2	1830	98
chr1	64137657	64139848	6	10131	438
chr1	64140455	64142275	4	5350	270
chr1	64254284	64255050	2	1451	64
chr1	64892894	64894044	3	3053	142
chr1	64903745	64906731	6	12044	519
chr1	64971432	64972780	7	6973	348
chr1	64997217	64998472	3	3568	151
chr1	64999075	65000762	2	3258	153
chr1	65297035	65297927	2	1573	71
chr1	65304358	65307081	7	10502	422
chr1	65308977	65312737	5	10005	450
chr1	65314639	65316014	3	3398	116
chr1	65316062	65319024	5	10800	485
chr1	65321883	65324606	5	7398	303
chr1	65329367	65330585	4	3904	204
chr1	65332177	65333266	6	5806	269
chr1	65334347	65337627	5	7645	344
chr1	65338741	65340001	4	4292	212
chr1	65340247	65342000	3	3071	137
chr1	65348160	65349325	3	2936	127
chr1	65351718	65354450	4	8029	371
chr1	65356273	65358136	2	2755	138
chr1	65359518	65361084	5	6673	390
chr1	65361130	65363202	6	8156	396
chr1	65365690	65367640	3	4134	177
chr1	65368388	65369262	3	2158	88
chr1	65370456	65372708	3	5961	261
chr1	65374288	65377331	6	9992	501
chr1	65377832	65379326	3	4197	186
chr1	65379387	65381720	5	9599	443
chr1	65384386	65385505	6	5589	240
chr1	65388197	65389966	2	2476	98
chr1	65391948	65393941	4	5367	289
chr1	65396465	65401971	7	19977	991
chr1	65402692	65404091	3	3706	159
chr1	65405536	65406998	3	3110	136
chr1	65409400	65412655	4	10428	474
chr1	65415602	65416653	4	3468	174
chr1	65416890	65418225	4	4654	218
chr1	65419009	65420599	5	7133	306
chr1	65420630	65422510	6	8268	419
chr1	65422694	65424436	4	5294	280
chr1	65425477	65426618	2	2036	94
chr1	65426775	65429059	6	11447	525
chr1	65432527	65434717	4	5249	230
chr1	65435017	65436621	2	2366	115
chr1	65436850	65437838	5	4245	194
chr1	65440036	65440890	2	1612	70
chr1	65446694	65447555	2	1541	71
chr1	65455093	65457095	3	4237	183
chr1	65466354	65468387	7	11729	620
chr1	65468978	65471311	7	10076	548
chr1	65484091	65484850	2	1335	61
chr1	65490381	65491451	2	1929	77
chr1	65499696	65501769	2	2131	92
chr1	65503208	65504642	4	4496	236
chr1	65504960	65507993	3	5870	262
chr1	65509281	65511164	4	5628	261
chr1	65511651	65515254	6	12923	619
chr1	65517341	65519951	5	8248	395
chr1	65520080	65520714	3	1663	94
chr1	65521042	65523572	3	5084	225
chr1	65523674	65524724	4	3570	142
chr1	65526438	65527326	4	2995	115
chr1	65528375	65530877	4	6308	319
chr1	65534864	65535573	2	1345	65
chr1	65572381	65573401	2	1932	91
chr1	65592456	65594537	4	6024	291
chr1	65594560	65595835	4	4565	238
chr1	65607886	65608964	3	2992	116
chr1	65609477	65610519	4	3402	156
chr1	65610727	65613225	6	9595	482
chr1	65616248	65617480	5	5255	264
chr1	65618009	65621830	7	17208	876
chr1	65622067	65623701	2	2215	108
chr1	65626101	65628693	6	13373	688
chr1	65628848	65629728	2	1506	74
chr1	65630793	65631887	3	2789	119
chr1	65632049	65633010	3	2577	100
chr1	65633613	65634716	2	2092	102
chr1	65636587	65639917	7	11893	587
chr1	65640427	65644664	6	13494	608
chr1	65644995	65648362	5	11741	527
chr1	65648792	65649588	2	1494	83
chr1	65650363	65653354	3	5812	268
chr1	65653598	65657004	5	12646	623
chr1	65658746	65663542	7	20359	1039
chr1	65664531	65665551	2	1842	85
chr1	65668361	65673821	6	21063	1016
chr1	65675825	65682472	6	21106	1044
chr1	65687197	65688514	3	3484	164
chr1	65688525	65689781	4	3782	147
chr1	65698268	65699975	3	3217	128
chr1	65887561	65889440	7	9788	518
chr1	65889485	65891720	2	2870	94
chr1	65892213	65893453	2	1760	54
chr1	65895216	65896094	3	2272	100
chr1	65903485	65904476	2	1774	97
chr1	65905831	65906847	2	1828	80
chr1	65944926	65946131	3	3257	161
chr1	65950550	65951231	2	1323	61
chr1	65971300	65972379	3	2562	105
chr1	65975903	65976856	2	1791	76
chr1	65977184	65978397	3	2859	149
chr1	65989747	65990966	4	3926	174
chr1	65994277	65995592	4	4388	223
chr1	66015359	66017971	4	6240	283
chr1	66020054	66021240	2	2149	106
chr1	66031787	66032583	2	1490	64
chr1	66041382	66042205	2	1514	68
chr1	66042261	66043968	3	3758	140
chr1	66760971	66762410	2	2671	102
chr1	66778753	66781999	4	7458	336
chr1	66800729	66802962	3	3341	128
chr1	66808017	66808850	2	1574	65
chr1	66836974	66837792	2	1474	61
chr1	66870566	66871640	2	1826	94
chr1	67007897	67009174	2	1831	83
chr1	67204432	67205980	4	5706	256
chr1	67217094	67218195	3	2946	145
chr1	67391385	67392281	3	2211	82
chr1	67399870	67400918	4	3338	146
chr1	67401743	67403486	5	5795	252
chr1	67419612	67421169	3	3144	121
chr1	67434522	67435523	2	1658	64
chr1	67445044	67446051	5	4100	176
chr1	67449231	67450074	7	5210	272
chr1	67457889	67459258	2	1918	76
chr1	67459459	67460601	4	3593	152
chr1	67463551	67464388	2	1600	62
chr1	67465440	67468039	4	7273	307
chr1	67471533	67472397	2	1403	59
chr1	67473668	67474814	3	2837	125
chr1	67488894	67490045	2	1955	81
chr1	67508227	67510186	5	6959	305
chr1	67514463	67515194	2	1381	55
chr1	67520600	67522137	2	2784	113
chr1	67628525	67630336	3	4077	147
chr1	67632513	67633476	4	3141	131
chr1	67634254	67635176	2	1591	64
chr1	67832457	67833386	2	1735	101
chr1	67851214	67852462	2	2198	70
chr1	67857157	67857927	2	1242	54
chr1	67858739	67859605	2	1450	71
chr1	67869718	67870714	4	3032	134
chr1	67871943	67873727	7	8023	384
chr1	67880415	67881429	5	4556	186
chr1	67883105	67885284	4	7156	326
chr1	67887043	67889687	6	11888	656
chr1	67890302	67891170	3	2286	92
chr1	67891333	67892410	4	3649	147
chr1	67897261	67898296	2	2047	92
chr1	67911068	67912074	2	1708	83
chr1	67961042	67962857	2	3289	176
chr1	67965043	67966035	3	2549	127
chr1	67970396	67971286	2	1685	68
chr1	67974738	67977202	2	3908	165
chr1	67977408	67979779	5	6495	290
chr1	67981768	67982739	2	1737	79
chr1	67985052	67985947	3	2465	96
chr1	67992228	67994364	4	6091	301
chr1	67995865	67997376	4	5276	253
chr1	68001455	68002468	3	2471	103
chr1	68003330	68004083	2	1437	69
chr1	68004172	68006329	6	9692	460
chr1	68016738	68018048	3	3770	220
chr1	68019670	68021388	3	4177	182
chr1	68022103	68023143	5	4520	201
chr1	68024106	68027250	6	13439	787
chr1	68027566	68028852	3	3040	135
chr1	68029470	68030666	2	2229	116
chr1	68040433	68043841	6	11190	539
chr1	68052242	68055020	3	4850	218
chr1	68073862	68077234	3	4815	222
chr1	68083290	68084545	3	3074	147
chr1	68100007	68101701	2	2482	136
chr1	68104954	68105874	3	2493	114
chr1	68108194	68108892	2	1321	54
chr1	68113093	68115075	2	3033	135
chr1	68148214	68148959	2	1436	64
chr1	68162155	68162963	2	1386	58
chr1	68163366	68167166	6	14598	667
chr1	68173970	68175213	2	2149	86
chr1	68178068	68179184	2	2042	89
chr1	68179579	68181558	6	9214	464
chr1	68182027	68184262	4	5083	219
chr1	68185386	68186559	3	2843	109
chr1	68189179	68191440	3	4811	213
chr1	68193571	68194808	3	3210	127
chr1	68199381	68201359	3	3424	144
chr1	68201534	68202956	5	6072	298
chr1	68203426	68205333	3	3501	152
chr1	68212642	68213611	2	1802	83
chr1	68214496	68216442	2	3495	160
chr1	68217336	68218456	2	2133	96
chr1	68219005	68220679	5	6896	340
chr1	68222800	68224443	3	3911	172
chr1	68231867	68233463	3	4555	209
chr1	68234675	68236294	6	7925	384
chr1	68243888	68245272	2	2196	74
chr1	68253584	68254685	2	1937	75
chr1	68255794	68258353	7	12683	554
chr1	68259990	68261491	4	4635	204
chr1	68263322	68265291	2	3093	112
chr1	68269053	68270757	3	4265	178
chr1	68277718	68279019	2	2006	78
chr1	68280667	68282498	7	11475	634
chr1	68284044	68285090	2	1931	79
chr1	68285358	68286377	2	1942	81
chr1	68287037	68288073	3	2583	96
chr1	68288867	68289673	2	1555	74
chr1	68292403	68293699	3	3183	131
chr1	68295242	68296383	6	5181	331
chr1	68299118	68301450	3	5007	266
chr1	68303978	68304939	2	1893	92
chr1	68512028	68513335	2	2046	84
chr1	68606829	68608718	4	5423	237
chr1	68611710	68613031	2	2109	91
chr1	68613681	68615548	4	4434	198
chr1	68623706	68626496	6	11793	576
chr1	68678549	68679807	3	2935	132
chr1	69266389	69267362	2	1563	85
chr1	69738256	69739187	4	3148	122
chr1	70672235	70673343	4	3613	155
chr1	70681241	70682466	6	6389	259
chr1	70682667	70684175	5	4080	196
chr1	70685838	70686724	2	1623	65
chr1	70690863	70692241	6	6441	285
chr1	70698734	70699503	3	2073	81
chr1	70701804	70702722	3	2325	93
chr1	70720083	70722295	6	10277	482
chr1	70722694	70724137	3	3780	162
chr1	70742710	70743294	2	1110	45
chr1	70750833	70751530	2	1357	46
chr1	70752217	70752732	2	930	39
chr1	70776715	70777405	2	1368	56
chr1	70778035	70778687	2	1072	43
chr1	70779981	70781085	2	1740	85
chr1	70784214	70785534	4	4528	178
chr1	70788093	70790072	4	4772	191
chr1	70793296	70794455	2	1623	75
chr1	70795256	70797575	5	7716	348
chr1	70799838	70800603	2	1397	60
chr1	70802565	70805674	6	13121	664
chr1	70809081	70810248	2	2308	109
chr1	70812292	70813168	3	2237	86
chr1	70815268	70818254	5	10970	486
chr1	70820663	70823015	5	9730	545
chr1	70878824	70880858	3	4262	184
chr1	70882110	70883535	2	2238	103
chr1	70888184	70888778	3	1744	91
chr1	70889002	70890775	2	2343	94
chr1	70892973	70894065	2	1754	71
chr1	70895976	70897089	2	1989	95
chr1	70901260	70902571	2	2054	95
chr1	70912938	70914055	2	1904	78
chr1	71519399	71521721	6	11653	563
chr1	75176381	75177260	3	2280	103
chr1	75192522	75193732	2	1809	80
chr1	75194392	75195393	2	1929	106
chr1	75200923	75201921	2	1646	67
chr1	76187718	76189669	7	11390	609
chr1	76192073	76193158	5	4497	207
chr1	76195129	76197986	4	5817	278
chr1	76207774	76209506	5	5056	213
chr1	76249975	76251481	3	4094	195
chr1	76258356	76259600	6	5958	291
chr1	76260748	76264040	6	13354	694
chr1	78052565	78053728	7	6688	281
chr1	78056724	78057463	2	1348	57
chr1	78057622	78058700	2	1954	89
chr1	78065978	78066820	2	1354	50
chr1	78068187	78069016	3	2124	83
chr1	78082016	78082742	3	1933	71
chr1	78082976	78083888	3	2285	107
chr1	78091180	78092031	2	1327	57
chr1	78101093	78101745	2	1261	82
chr1	78107708	78108861	4	3844	164
chr1	78116561	78117939	7	8327	424
chr1	78118786	78120109	6	6796	323
chr1	78120163	78121317	4	4284	174
chr1	78122279	78125822	3	6315	282
chr1	78126559	78129136	6	8748	375
chr1	78129276	78130104	3	2067	87
chr1	78131032	78132484	7	8102	388
chr1	78135775	78136674	2	1383	67
chr1	78137414	78139539	4	4104	190
chr1	78139740	78141327	4	4395	205
chr1	78144856	78146160	3	3508	149
chr1	78149721	78151068	3	3407	140
chr1	78151420	78153555	2	4017	161
chr1	78184156	78185216	2	1892	75
chr1	78208944	78210020	2	1846	72
chr1	78210031	78211551	4	5044	256
chr1	78214833	78215511	2	1296	54
chr1	78244165	78245179	3	2465	101
chr1	78246391	78247190	4	2736	135
chr1	78258392	78259170	2	1466	63
chr1	78353356	78354362	4	2952	114
chr1	78418423	78419376	2	1663	75
chr1	78427133	78428071	2	1658	64
chr1	78437240	78440667	7	17306	840
chr1	78441897	78443532	7	8852	544
chr1	78458247	78459717	5	5895	281
chr1	78472596	78474039	4	4196	194
chr1	78474870	78475910	3	2618	125
chr1	78477871	78478798	2	1695	68
chr1	78487743	78488693	4	3128	125
chr1	78507939	78511267	5	10057	513
chr1	78514053	78517935	5	13581	624
chr1	78526553	78527664	3	2997	134
chr1	78528092	78529406	3	3108	148
chr1	78537108	78537840	2	1342	55
chr1	78570805	78572755	4	4428	198
chr1	78578786	78580403	6	8082	436
chr1	78584017	78584919	2	1475	64
chr1	78590026	78590964	2	1813	60
chr1	78596726	78597389	3	1638	85
chr1	78734267	78735262	2	1803	71
chr1	78752098	78752999	2	1660	66
chr1	79084527	79085729	2	2165	83
chr1	79116550	79118518	3	3640	165
chr1	79151943	79152642	2	1310	65
chr1	81119434	81120611	3	3137	148
chr1	81348471	81349115	2	1200	55
chr1	82047165	82048260	2	1963	84
chr1	82049071	82050026	2	1509	67
chr1	82223115	82223989	2	1684	74
chr1	82283218	82283984	3	2062	79
chr1	82290648	82291574	3	2495	95
chr1	82296124	82296935	5	3738	165
chr1	82297521	82298504	2	1610	71
chr1	82298994	82300184	4	3530	131
chr1	82307188	82308147	2	1631	75
chr1	82346059	82347623	3	2858	129
chr1	82355991	82356658	2	1219	43
chr1	82386991	82387553	2	1029	47
chr1	82396213	82397091	2	1464	70
chr1	83504821	83505463	2	1204	55
chr1	83972224	83972918	3	1684	81
chr1	83997785	83998844	2	1833	67
chr1	84013018	84013908	2	1647	62
chr1	84016547	84017722	2	2098	104
chr1	84212570	84214229	2	2269	90
chr1	84218989	84219850	4	3182	168
chr1	84225225	84226554	3	3044	120
chr1	84233346	84234463	3	2918	155
chr1	84237091	84238291	2	1917	83
chr1	84240330	84241293	2	1817	82
chr1	84261507	84262780	2	2171	82
chr1	84265185	84266288	2	1989	92
chr1	84267458	84268993	2	2244	92
chr1	84278479	84279866	3	3417	142
chr1	84311507	84312929	2	2225	98
chr1	84313723	84315274	3	4370	194
chr1	84315568	84317363	2	3268	139
chr1	84319224	84320364	2	1924	79
chr1	84323374	84323829	2	846	33
chr1	84323866	84324952	3	2994	123
chr1	84326821	84328023	4	4138	190
chr1	84366002	84366698	2	1236	52
chr1	84545192	84545862	2	1291	58
chr1	84960935	84963452	7	12436	565
chr1	84965133	84966125	3	2441	127
chr1	84967545	84968442	5	3682	225
chr1	84968473	84969677	4	3772	189
chr1	84972679	84974410	5	5761	253
chr1	84976798	84977859	4	3586	148
chr1	84990500	84991207	2	1178	51
chr1	84996535	84997527	2	1506	69
chr1	85035965	85037216	7	6835	346
chr1	85037916	85039045	6	5441	298
chr1	85087040	85087969	3	2508	95
chr1	85117657	85118918	2	2030	84
chr1	85142152	85143685	3	2988	138
chr1	85147437	85148452	2	1664	70
chr1	85153580	85155056	4	5130	225
chr1	85156734	85157691	3	2500	134
chr1	85170070	85170601	2	1036	47
chr1	85184443	85185527	3	2688	122
chr1	85300459	85301602	4	3954	175
chr1	85411203	85412248	3	2597	130
chr1	85591786	85593853	3	4184	177
chr1	85601441	85602716	2	2431	109
chr1	85663158	85664065	4	3135	140
chr1	85668544	85669323	4	2874	136
chr1	85719824	85720663	2	1466	58
chr1	85721755	85722804	2	1863	98
chr1	85723060	85724638	3	3398	137
chr1	85730199	85731443	3	2930	113
chr1	85733921	85734825	2	1621	75
chr1	85742702	85744007	2	2312	120
chr1	85773251	85774955	2	2346	99
chr1	85789992	85791493	3	3966	162
chr1	85793799	85795335	3	4098	151
chr1	85805156	85807660	4	4548	184
chr1	85816371	85817333	2	1867	88
chr1	85822621	85823414	3	1977	82
chr1	85846071	85848100	4	4739	184
chr1	85857795	85858833	2	1949	98
chr1	85868128	85868831	2	1344	69
chr1	85869820	85872055	4	5584	267
chr1	85874889	85876399	2	2872	105
chr1	85880589	85881407	4	2746	131
chr1	85882052	85883247	2	2232	119
chr1	85893676	85894703	2	1958	88
chr1	85906273	85907430	5	4334	216
chr1	85910135	85913048	2	5092	234
chr1	85913267	85914249	2	1864	78
chr1	85914338	85915627	2	2189	79
chr1	85919579	85920710	5	4993	225
chr1	85922518	85924103	7	8931	470
chr1	85931691	85932839	4	3478	153
chr1	86043843	86044981	3	3127	134
chr1	86047316	86048976	3	3221	147
chr1	86081488	86082638	2	1984	81
chr1	86093744	86094805	2	1938	84
chr1	86159765	86160663	2	1736	85
chr1	86161227	86162292	2	1934	85
chr1	86174231	86175269	3	2853	118
chr1	86860376	86861405	2	1965	99
chr1	87172564	87174386	6	7550	369
chr1	87175814	87176557	2	1327	55
chr1	87203313	87205933	4	6455	280
chr1	87244768	87245691	3	2622	115
chr1	87246121	87246875	2	1261	46
chr1	87259197	87261079	7	9010	470
chr1	87263686	87264410	3	2052	82
chr1	87276838	87278565	3	3737	173
chr1	87294268	87295228	3	2597	107
chr1	87299372	87300386	3	2556	112
chr1	87300451	87302119	5	5485	215
chr1	87306016	87307002	3	2725	125
chr1	87311125	87312213	2	1688	83
chr1	87317711	87318819	2	1695	78
chr1	87320655	87322230	2	1979	92
chr1	87324579	87325730	6	5624	245
chr1	87327180	87328138	4	3118	151
chr1	87332634	87333439	3	2167	89
chr1	87335096	87336789	5	5754	224
chr1	87337798	87339230	3	2725	113
chr1	87354049	87355526	5	6043	261
chr1	87362341	87363233	3	2329	86
chr1	87374994	87378238	5	14018	591
chr1	87382447	87383670	4	3473	151
chr1	87399640	87400890	5	5105	260
chr1	87402213	87403048	6	4146	176
chr1	87420511	87421356	2	1544	53
chr1	87428639	87430625	3	4394	189
chr1	87434888	87435460	2	944	47
chr1	87444488	87445235	2	1344	53
chr1	87446955	87448254	2	2386	132
chr1	87455046	87456007	4	3185	132
chr1	87469503	87470346	3	2326	101
chr1	87480340	87481501	5	4716	218
chr1	87482224	87483436	2	1855	71
chr1	87489621	87490400	2	1426	49
chr1	87496598	87497322	2	1443	68
chr1	87797782	87800788	6	11082	512
chr1	87802964	87804088	3	2877	120
chr1	87830505	87831431	3	2406	104
chr1	87915102	87917120	2	2907	120
chr1	89118660	89119970	2	2429	122
chr1	89126649	89127518	3	2328	91
chr1	89147307	89148927	4	4886	225
chr1	89160335	89161984	6	6452	249
chr1	89165800	89168274	7	10369	443
chr1	89187872	89189452	3	3993	195
chr1	89195241	89196205	2	1837	86
chr1	89202110	89203193	2	2031	96
chr1	89208205	89209167	3	2480	91
chr1	89230117	89231897	2	2683	105
chr1	89234055	89235130	4	3632	177
chr1	89241104	89241934	3	2176	86
chr1	89243270	89245098	2	3292	130
chr1	89249976	89251584	4	3460	134
chr1	89267930	89268701	2	1514	66
chr1	89281444	89282484	4	3456	131
chr1	89289033	89289853	2	1325	62
chr1	89293267	89293901	4	2004	110
chr1	89309188	89310056	2	1688	73
chr1	89330294	89331686	2	2052	86
chr1	89332131	89336161	5	11037	456
chr1	89337283	89338162	3	2246	93
chr1	89343404	89344900	2	2040	74
chr1	89344905	89345879	3	2606	98
chr1	89348833	89350444	5	6884	289
chr1	89357614	89359377	3	4525	249
chr1	89414540	89415212	2	1273	46
chr1	89439785	89443503	6	14769	651
chr1	89448028	89450680	5	10529	554
chr1	89450694	89452474	4	4379	198
chr1	89455069	89458051	6	12488	654
chr1	89481643	89482695	3	2749	118
chr1	89507890	89508669	3	1869	81
chr1	89514334	89517330	6	10447	475
chr1	89527397	89528131	2	1384	51
chr1	89579523	89580153	3	1676	67
chr1	89592127	89594545	7	12130	722
chr1	89612087	89612819	2	1241	60
chr1	89614867	89615456	2	1064	47
chr1	89625064	89626546	5	5593	247
chr1	89629289	89632926	6	11706	528
chr1	89637160	89638131	2	1797	80
chr1	89647921	89648718	2	1513	54
chr1	89655034	89656157	2	1838	84
chr1	89743450	89744114	2	1217	49
chr1	89749703	89752324	6	10398	506
chr1	89822067	89824025	4	4534	218
chr1	89874176	89875042	2	1590	74
chr1	90022263	90023037	2	1451	77
chr1	90052832	90054140	2	1946	76
chr1	90058318	90059186	3	2208	86
chr1	90227198	90228424	4	4105	190
chr1	90228990	90229967	2	1932	77
chr1	90279030	90279787	2	1397	53
chr1	90284656	90286256	3	4016	172
chr1	90287629	90288604	2	1923	72
chr1	90291735	90292525	2	1404	60
chr1	90294748	90295528	2	1429	58
chr1	90295844	90299411	6	13403	611
chr1	90306380	90308256	3	3420	148
chr1	90309544	90311770	4	6901	291
chr1	90318659	90319898	3	3378	137
chr1	90319968	90320908	3	2240	91
chr1	90323151	90323962	3	1825	71
chr1	90325213	90326297	2	2087	94
chr1	90333702	90336381	5	8980	397
chr1	90341451	90342638	2	1917	82
chr1	90342890	90343926	5	4210	173
chr1	90344073	90345154	2	1731	76
chr1	90347331	90348908	3	3789	152
chr1	90349121	90350603	3	3854	178
chr1	90355024	90357242	7	10819	541
chr1	90357516	90358702	3	3047	134
chr1	90362736	90365226	5	9571	408
chr1	90366292	90369395	4	9955	520
chr1	90372285	90373432	2	1988	82
chr1	90374889	90375822	2	1558	67
chr1	90376357	90377762	3	2727	113
chr1	90391615	90392505	2	1723	70
chr1	90393256	90394325	3	2717	93
chr1	90397461	90398399	3	2477	102
chr1	90399289	90401426	2	3378	157
chr1	90403636	90405221	3	4334	222
chr1	90406572	90409694	5	9222	409
chr1	90447136	90447849	2	1319	54
chr1	90455696	90457112	2	2698	100
chr1	90458529	90460378	5	6901	335
chr1	90462460	90463674	7	6118	279
chr1	90472536	90473761	4	4077	179
chr1	90501017	90501976	3	2405	105
chr1	90588699	90589541	4	2983	144
chr1	90591777	90592961	3	3362	151
chr1	91299438	91301221	3	3011	110
chr1	91304551	91305682	2	2105	99
chr1	91305733	91307637	3	3822	157
chr1	91358826	91359813	2	1570	63
chr1	91370095	91370790	2	1268	46
chr1	91375171	91375937	3	2082	76
chr1	91382764	91383529	2	1482	67
chr1	91387081	91388635	3	3154	117
chr1	91393324	91394607	3	2878	120
chr1	91400757	91401605	2	1523	52
chr1	91408343	91409414	4	2727	127
chr1	91415252	91416059	4	2818	128
chr1	91418144	91420539	6	11062	511
chr1	91425329	91426421	5	4645	199
chr1	91431115	91431796	2	1277	46
chr1	91433075	91433778	2	1276	59
chr1	91443456	91444977	4	5119	240
chr1	91445385	91446184	2	1557	69
chr1	91448799	91450774	6	9721	395
chr1	91450835	91451836	5	3709	165
chr1	91455812	91456741	2	1535	68
chr1	91462844	91466416	7	15617	757
chr1	91472517	91473435	3	2378	115
chr1	91473897	91475069	3	2538	99
chr1	91478492	91479321	2	1521	51
chr1	91482088	91483958	6	6971	345
chr1	91484848	91485742	6	4307	245
chr1	91487911	91488878	2	1795	62
chr1	91491237	91492104	2	1467	64
chr1	91501880	91502670	2	1431	56
chr1	91529827	91531033	2	2052	86
chr1	91587260	91588212	3	2220	90
chr1	92142251	92143269	2	1790	70
chr1	92156891	92157975	4	3481	160
chr1	92178453	92179622	2	2174	95
chr1	92191403	92193087	2	2892	111
chr1	92196119	92199451	4	8713	427
chr1	92200012	92201092	2	2040	87
chr1	92202163	92204288	4	7136	327
chr1	92209110	92210724	3	4287	187
chr1	92212288	92213789	2	2912	153
chr1	92219220	92221782	5	8481	407
chr1	92229676	92233185	6	13349	589
chr1	92234086	92235888	5	6203	288
chr1	92236178	92237727	2	2967	144
chr1	92239430	92240442	4	3476	143
chr1	92240456	92241958	7	6479	346
chr1	92244514	92246144	3	3896	161
chr1	92247451	92249588	2	2670	125
chr1	92253823	92255592	4	5884	247
chr1	92263384	92264414	2	1928	84
chr1	92265853	92269757	6	14908	675
chr1	92269973	92273566	6	13368	604
chr1	92275479	92276644	3	2942	117
chr1	92282621	92284108	2	2100	82
chr1	92285719	92286710	3	2491	120
chr1	92291985	92293326	2	2556	150
chr1	92294122	92297018	2	3862	188
chr1	92299578	92302214	5	10009	513
chr1	92305072	92306013	3	2086	111
chr1	92312147	92314020	4	5411	233
chr1	92316566	92317973	2	2469	102
chr1	92330122	92332648	4	7152	292
chr1	92346906	92348698	6	8505	415
chr1	92349286	92350433	3	3007	115
chr1	92352101	92355058	4	5840	286
chr1	92355077	92357216	2	2792	117
chr1	92391525	92392346	3	2277	108
chr1	92546930	92548433	3	2678	105
chr1	92842599	92843260	2	1183	54
chr1	92969038	92970980	2	2974	147
chr1	92976317	92977218	2	1734	65
chr1	92990208	92991514	4	4062	170
chr1	92998713	92999642	3	2579	108
chr1	93006054	93006836	4	2741	114
chr1	93011033	93012833	7	9636	467
chr1	93050472	93051441	2	1673	69
chr1	93057083	93058034	2	1675	67
chr1	93076804	93077608	2	1451	69
chr1	93077776	93079487	3	4316	187
chr1	93086593	93087879	4	4208	173
chr1	93099715	93101565	3	2638	110
chr1	93102524	93103216	2	1353	64
chr1	93129124	93129896	4	2322	110
chr1	93131319	93132124	4	2832	117
chr1	93172040	93173130	5	4346	179
chr1	93175330	93177033	3	3487	150
chr1	93180137	93181656	3	3754	168
chr1	93193784	93194778	3	2789	152
chr1	93198601	93199513	2	1476	68
chr1	93241051	93241829	2	1429	57
chr1	93247103	93249779	6	11636	517
chr1	93250788	93251976	2	2142	101
chr1	93298993	93301482	4	6296	279
chr1	93304387	93305684	4	4214	215
chr1	93308911	93310201	3	3277	142
chr1	93310401	93311616	3	3418	132
chr1	93317401	93318482	2	2026	88
chr1	93321959	93323476	4	4188	162
chr1	93323902	93326135	2	3219	158
chr1	93343550	93345389	5	5644	254
chr1	93345934	93346852	4	3295	133
chr1	93356904	93358013	2	1823	69
chr1	93362966	93364212	4	4310	189
chr1	93375093	93376107	2	1954	95
chr1	93378832	93380643	4	4597	206
chr1	93389787	93390740	4	3222	134
chr1	93394518	93395255	3	2028	94
chr1	93396640	93398191	4	4965	248
chr1	93401581	93402700	4	3561	156
chr1	93404188	93405077	3	2301	101
chr1	93406795	93407855	4	3544	164
chr1	93407886	93409567	2	2534	116
chr1	93409902	93411056	4	3456	159
chr1	93414434	93416676	6	6988	314
chr1	93417338	93418487	3	2959	123
chr1	93419632	93421419	2	2587	113
chr1	93424329	93425747	2	2178	108
chr1	93542914	93544113	2	1607	55
chr1	93554998	93556912	6	10608	466
chr1	93560715	93562401	6	7388	326
chr1	93562897	93563793	4	3022	127
chr1	93565719	93566525	2	1536	68
chr1	93567187	93568852	3	3843	156
chr1	93572224	93574514	4	5183	240
chr1	93601871	93602780	2	1483	57
chr1	93609730	93612178	6	9609	460
chr1	93623001	93624516	3	2796	110
chr1	93627527	93628637	6	4991	210
chr1	93628761	93629604	4	2884	105
chr1	93629715	93630851	3	2877	130
chr1	93633865	93634789	4	3272	132
chr1	93635037	93637176	6	8878	401
chr1	93639119	93640658	6	7366	307
chr1	93642420	93643307	3	2059	114
chr1	93646796	93647866	3	2938	122
chr1	93739808	93741178	3	3655	156
chr1	93816653	93818917	5	5602	249
chr1	93907527	93908198	2	1280	59
chr1	93911637	93912864	3	3125	153
chr1	93917004	93917658	2	1171	53
chr1	93920408	93921230	4	2893	125
chr1	93925420	93926500	2	1973	102
chr1	93935855	93936576	4	2543	127
chr1	93937706	93938530	2	1477	63
chr1	93938762	93940332	3	3888	183
chr1	93944373	93945865	2	2224	85
chr1	93949364	93950188	3	1977	102
chr1	93951078	93951917	4	2906	132
chr1	93960064	93960793	2	1248	64
chr1	93966656	93967319	2	1283	57
chr1	93970565	93971751	3	3364	144
chr1	93981631	93983290	5	4124	174
chr1	93997148	93998185	3	2726	138
chr1	94022480	94023576	2	1715	59
chr1	94027625	94028554	2	1689	69
chr1	94029068	94030410	5	4102	170
chr1	94031507	94034040	7	11626	594
chr1	94035766	94037030	2	2182	81
chr1	94037077	94038900	2	2429	94
chr1	94039897	94041224	3	3095	130
chr1	94042313	94050082	7	34491	1623
chr1	94052669	94055800	4	9008	400
chr1	94058577	94062549	6	11454	557
chr1	94062908	94064046	3	2994	156
chr1	94064072	94065733	3	4620	262
chr1	94068334	94069586	2	2237	103
chr1	94069948	94071998	5	7951	386
chr1	94072045	94078842	6	26416	1326
chr1	94080075	94082859	3	5705	366
chr1	94083670	94086071	4	7116	312
chr1	94086087	94088002	6	10809	544
chr1	94089499	94090900	2	2397	90
chr1	94117061	94118129	2	1735	80
chr1	94136416	94137385	5	4401	229
chr1	94141461	94142599	2	2008	95
chr1	94181028	94181943	3	2396	114
chr1	94223352	94224342	2	1707	72
chr1	94233388	94234687	3	3272	158
chr1	94283239	94284243	2	1744	58
chr1	94309073	94310179	3	3019	146
chr1	94345101	94346445	4	4827	254
chr1	94367391	94368556	3	2634	118
chr1	94368708	94369714	5	4074	187
chr1	94381527	94383444	2	2926	116
chr1	94410523	94411680	3	3265	138
chr1	94417379	94418496	2	2130	85
chr1	94431893	94432622	2	1367	75
chr1	94432775	94433699	2	1720	56
chr1	94444136	94445275	3	2969	177
chr1	94445863	94447048	4	4399	219
chr1	94467320	94468588	4	3997	169
chr1	94489394	94491579	3	2960	128
chr1	94492256	94493347	3	2918	115
chr1	94495786	94497225	2	2145	66
chr1	94527887	94529537	4	5115	264
chr1	94533617	94535496	2	2754	117
chr1	94560365	94563151	2	5168	214
chr1	94571109	94573158	4	6689	302
chr1	94574530	94575511	2	1827	88
chr1	94576439	94577934	4	5193	246
chr1	94579826	94582251	5	8219	406
chr1	94582660	94584988	6	9105	505
chr1	94633559	94635339	5	4958	232
chr1	94636646	94637484	4	2920	125
chr1	94639240	94640307	3	2701	128
chr1	94656063	94656846	3	2178	90
chr1	94663574	94664298	2	1203	50
chr1	94664322	94665646	2	1873	81
chr1	94667657	94668445	3	2067	95
chr1	94671740	94673048	2	2520	117
chr1	94678357	94679534	5	4768	254
chr1	94687865	94690139	4	7056	303
chr1	94703281	94704487	5	4700	186
chr1	94706444	94707261	3	2153	89
chr1	94713345	94714315	2	1571	71
chr1	94724975	94725957	2	1834	81
chr1	94746729	94748363	3	2532	122
chr1	94766407	94767471	4	3567	182
chr1	94773274	94775312	4	4927	215
chr1	94782708	94786324	4	9169	392
chr1	94787097	94788799	4	5851	249
chr1	94798615	94799937	2	2484	108
chr1	94811131	94812213	2	1893	82
chr1	94817274	94819093	2	2499	116
chr1	94823659	94825080	6	6996	322
chr1	94843051	94844271	2	2354	120
chr1	94847762	94849257	4	4734	202
chr1	94888831	94890567	4	5965	303
chr1	94896889	94899880	5	10738	483
chr1	94909405	94912882	4	8113	362
chr1	94912986	94915761	5	8816	366
chr1	94918106	94919500	6	6221	300
chr1	94921481	94922647	3	2810	117
chr1	94934850	94935836	4	3291	135
chr1	94949375	94950333	3	2345	89
chr1	94964770	94965479	2	1207	44
chr1	94966224	94968760	4	5772	219
chr1	94987774	94990752	4	9420	416
chr1	95005955	95006951	2	1887	108
chr1	95218207	95219377	4	3653	187
chr1	95219971	95221879	5	6452	320
chr1	95347537	95353134	5	13362	590
chr1	95355048	95356525	3	3014	104
chr1	95357219	95359548	3	4997	200
chr1	95359812	95360623	2	1326	68
chr1	95364055	95365294	2	1834	79
chr1	95366097	95367039	3	2518	113
chr1	95367085	95368144	2	1772	71
chr1	95368492	95369623	2	1926	88
chr1	95369870	95374765	6	20000	932
chr1	95375278	95379088	7	16297	710
chr1	95379454	95380592	3	2967	127
chr1	95381178	95382243	2	1991	73
chr1	95382256	95383304	5	4329	190
chr1	95383579	95384876	5	5525	261
chr1	95384982	95386113	3	3075	134
chr1	95386403	95387543	4	3439	145
chr1	95387771	95389136	5	5984	271
chr1	95389324	95390585	4	4218	215
chr1	95394764	95396674	3	3497	142
chr1	95405725	95407127	3	3165	148
chr1	95412939	95414318	2	2376	117
chr1	95418732	95421850	7	14591	728
chr1	95421890	95424720	3	6731	328
chr1	95424783	95428237	5	8996	498
chr1	95428879	95430728	6	8250	462
chr1	95431776	95432658	2	1644	66
chr1	95433410	95434259	2	1442	63
chr1	95440932	95442850	2	2694	118
chr1	95450166	95451103	2	1473	61
chr1	95452801	95454076	4	4261	214
chr1	95455431	95456478	2	1802	67
chr1	95458995	95460042	4	3681	152
chr1	95460765	95461804	4	3579	152
chr1	95469447	95470631	2	2182	97
chr1	95478546	95479451	3	2425	108
chr1	95503316	95505586	3	3627	170
chr1	95507732	95509309	5	5375	237
chr1	95511628	95512274	2	1271	52
chr1	95512648	95513630	5	3928	173
chr1	95514689	95515422	2	1215	50
chr1	95516294	95517538	2	1690	74
chr1	95522680	95524349	3	3383	122
chr1	95524388	95525167	3	1978	91
chr1	95526341	95527247	3	2217	92
chr1	95531381	95532578	6	6363	299
chr1	95532824	95534432	3	4268	192
chr1	95536361	95537517	4	4203	204
chr1	95550012	95551140	3	2839	131
chr1	95551754	95552602	2	1407	71
chr1	95560230	95561668	3	3544	175
chr1	95563603	95565007	5	5768	244
chr1	95566243	95567153	3	2640	114
chr1	95571777	95573204	2	2608	121
chr1	95575933	95577066	2	2019	79
chr1	95577091	95578020	4	3275	141
chr1	95579722	95580613	3	2348	102
chr1	95586391	95587776	3	3210	192
chr1	95591048	95593205	3	3958	177
chr1	95593243	95593953	2	1272	72
chr1	95594715	95596387	3	3649	174
chr1	95597333	95599059	3	3493	175
chr1	95600648	95601675	3	2725	134
chr1	95604893	95606369	3	4032	169
chr1	95607597	95608923	3	3459	155
chr1	95624035	95625266	4	4249	206
chr1	95627957	95629515	3	3757	149
chr1	95629548	95630558	4	3399	132
chr1	95630748	95631555	2	1373	71
chr1	95631874	95633895	6	8951	391
chr1	95634076	95635088	4	3185	131
chr1	95635738	95636438	3	1887	91
chr1	95637242	95637985	2	1330	56
chr1	95638558	95640243	3	4180	219
chr1	95641266	95642163	2	1595	99
chr1	95643324	95644645	3	3307	183
chr1	95648755	95649617	3	2258	103
chr1	95650435	95651289	2	1663	60
chr1	95653210	95654803	3	3232	126
chr1	95655254	95656576	4	3836	181
chr1	95656795	95658091	2	2274	94
chr1	95665642	95667651	5	8073	336
chr1	95668150	95669568	2	2675	110
chr1	95681607	95682847	4	3704	160
chr1	95686648	95687659	3	2616	113
chr1	95692905	95693894	4	3837	163
chr1	95697427	95698353	2	1590	79
chr1	95700122	95702119	7	10742	509
chr1	95706846	95707719	2	1482	58
chr1	96314945	96315884	2	1789	68
chr1	96407083	96408161	3	2762	146
chr1	96773542	96774310	2	1455	62
chr1	97185063	97187057	3	4727	179
chr1	97188708	97189326	2	1211	44
chr1	97190586	97192677	4	5429	230
chr1	97194245	97195716	4	4512	181
chr1	97202112	97203255	2	2221	102
chr1	97208168	97210152	5	5991	231
chr1	97213232	97214139	2	1611	74
chr1	97225185	97226484	3	2408	108
chr1	97238092	97238858	3	2102	87
chr1	97257115	97258070	2	1755	89
chr1	97258781	97259583	3	2099	95
chr1	97292119	97293331	2	2353	102
chr1	97700497	97701508	5	3968	149
chr1	97702168	97703081	2	1483	60
chr1	97716473	97717129	2	1210	58
chr1	97818105	97818891	2	1462	64
chr1	97848575	97850504	3	4062	150
chr1	97853877	97854561	2	1349	58
chr1	97891371	97892329	4	3115	125
chr1	97922084	97923665	3	3155	137
chr1	97966726	97967629	4	3257	143
chr1	97973980	97975255	5	5662	280
chr1	97981183	97982427	3	2331	94
chr1	97990852	97991580	2	1403	59
chr1	98025683	98026918	2	2144	97
chr1	98031342	98032024	2	1178	42
chr1	98096350	98097176	2	1557	71
chr1	98152093	98153159	3	2169	93
chr1	98194274	98195057	3	2112	84
chr1	98251143	98252027	2	1732	70
chr1	98257580	98258609	2	1778	73
chr1	98288559	98289632	5	3814	164
chr1	98313491	98314186	2	1281	60
chr1	98320320	98321293	2	1743	79
chr1	98335783	98336694	4	3072	135
chr1	98357668	98358288	2	1077	41
chr1	98364043	98365111	4	3696	166
chr1	98370816	98371658	4	2641	122
chr1	98372775	98374797	2	2696	97
chr1	98376945	98378832	5	6448	277
chr1	99770952	99772524	2	2427	89
chr1	100035960	100037237	2	2259	128
chr1	100045283	100046327	2	2001	94
chr1	100068561	100069386	2	1493	63
chr1	100114711	100115540	2	1530	66
chr1	100117587	100119654	2	3228	128
chr1	100121142	100121992	2	1334	50
chr1	100136310	100137354	3	2779	132
chr1	100144490	100145549	2	2105	88
chr1	100160055	100161483	2	1596	57
chr1	100169468	100170869	6	6326	355
chr1	100186378	100187650	2	2335	81
chr1	100193070	100194475	4	4217	185
chr1	100202291	100204100	2	2854	138
chr1	100209134	100212323	5	10124	400
chr1	100214376	100215338	2	1790	95
chr1	100217808	100220789	4	5867	272
chr1	100223786	100224739	2	1775	72
chr1	100226077	100227161	2	2083	102
chr1	100232615	100234909	5	7206	345
chr1	100242615	100243472	2	1618	63
chr1	100251375	100252427	3	2889	133
chr1	100314594	100315581	3	2624	128
chr1	100319798	100321527	5	7349	376
chr1	100332214	100333594	2	2252	66
chr1	100343039	100343592	2	1020	40
chr1	100364957	100365912	2	1831	80
chr1	100436439	100438678	5	8377	389
chr1	100442931	100443819	2	1413	47
chr1	100456302	100457686	2	2039	82
chr1	100462514	100463031	2	962	53
chr1	100468217	100469109	2	1663	63
chr1	100501179	100502131	3	2524	116
chr1	100505631	100507635	6	8566	450
chr1	100507755	100508931	4	3862	164
chr1	100511062	100512492	6	6002	276
chr1	100512596	100516188	6	13329	666
chr1	100516301	100517793	3	2188	108
chr1	100521134	100522465	2	1922	89
chr1	100529585	100530192	2	1107	52
chr1	100538865	100541141	5	7474	364
chr1	100595605	100596493	2	1724	82
chr1	100596637	100597998	2	2016	71
chr1	100652939	100653702	2	1175	52
chr1	100679666	100680573	4	3130	128
chr1	100680713	100681492	2	1398	64
chr1	100698890	100699667	2	1375	58
chr1	100708241	100710317	6	10097	460
chr1	100711439	100714014	4	7177	283
chr1	100746906	100747819	2	1599	83
chr1	100751337	100752309	2	1768	64
chr1	100754354	100755143	2	1492	67
chr1	100759727	100762389	4	5395	267
chr1	100764226	100765609	2	2735	104
chr1	100816148	100816980	3	2216	119
chr1	100928056	100928952	2	1667	80
chr1	100929457	100931134	3	4575	207
chr1	100931562	100932587	2	1869	87
chr1	100941236	100942212	3	2647	112
chr1	100950481	100951522	4	3539	165
chr1	100981825	100982940	3	2662	111
chr1	100996897	100998002	2	1950	88
chr1	101003336	101004385	2	1922	85
chr1	101007177	101008613	2	2133	92
chr1	101011579	101012493	3	2398	93
chr1	101048991	101050518	3	3138	146
chr1	101078923	101082089	6	10846	494
chr1	101349388	101350206	2	1569	65
chr1	101413814	101414906	2	2002	76
chr1	101443072	101444089	2	1848	78
chr1	101459968	101460690	2	1320	53
chr1	101491890	101493555	4	3595	138
chr1	101495841	101496840	2	1615	62
chr1	101570382	101571026	2	1200	59
chr1	101603664	101604972	2	2241	104
chr1	101641849	101642784	2	1811	79
chr1	101644526	101645915	2	2134	83
chr1	101660295	101661346	3	2500	86
chr1	101663290	101664180	2	1567	68
chr1	101704408	101706760	6	10347	495
chr1	101719436	101720691	5	5365	263
chr1	101722060	101723316	4	3457	140
chr1	104072191	104073584	2	2613	97
chr1	104080259	104081220	3	2293	92
chr1	104098143	104098892	2	1344	43
chr1	107598211	107599179	2	1855	87
chr1	107600165	107600979	2	1534	62
chr1	108036106	108036912	2	1515	77
chr1	109101506	109102603	5	4647	208
chr1	109113346	109114257	2	1455	64
chr1	109187292	109189790	6	12085	591
chr1	109202752	109203778	2	1877	79
chr1	109241594	109243064	5	6310	306
chr1	109245564	109247194	5	6213	297
chr1	109345850	109346806	3	2175	103
chr1	109421737	109422620	3	2487	121
chr1	109494999	109497322	6	10287	448
chr1	109499787	109503184	6	12065	597
chr1	109503991	109505598	4	4972	246
chr1	109506220	109507595	2	2332	93
chr1	109581812	109582867	2	1493	65
chr1	109584986	109585969	2	1751	82
chr1	109602785	109603789	2	1592	63
chr1	109612751	109614662	3	3918	199
chr1	109614902	109616941	5	6657	321
chr1	109618663	109620066	4	4690	208
chr1	109628634	109630023	2	2386	111
chr1	109630838	109633300	6	11163	651
chr1	109636350	109637625	3	3516	145
chr1	109639910	109642779	5	8637	423
chr1	109643531	109647862	7	25245	1315
chr1	109677565	109678511	2	1791	84
chr1	109691449	109693392	3	3621	147
chr1	109719782	109722758	6	9699	458
chr1	109726204	109729918	4	7359	332
chr1	109733195	109734505	2	2406	114
chr1	109760162	109761920	5	5576	230
chr1	109763592	109764162	2	1133	59
chr1	109765312	109766820	3	3581	137
chr1	109767191	109768251	2	1950	73
chr1	109769423	109771545	3	4158	180
chr1	109776255	109777596	4	3843	157
chr1	109781116	109783989	6	11012	563
chr1	109784904	109786043	2	2031	93
chr1	109792688	109797110	5	15984	756
chr1	109797319	109798802	2	2555	134
chr1	109799011	109799895	2	1540	58
chr1	109800215	109802540	3	4502	204
chr1	109805129	109807309	4	6144	277
chr1	109809290	109817602	7	27139	1282
chr1	109820750	109822835	4	4943	202
chr1	109826369	109828219	4	5156	227
chr1	109841323	109843076	2	2890	152
chr1	109847750	109849222	2	2638	119
chr1	109849440	109850406	2	1615	54
chr1	109851278	109852600	2	2046	85
chr1	109888626	109889653	2	1914	88
chr1	109914404	109916595	3	5589	273
chr1	109931348	109932235	2	1689	86
chr1	109937515	109938944	2	2395	127
chr1	109940950	109941905	2	1663	63
chr1	109947394	109948647	3	3021	138
chr1	109958214	109962829	6	15563	769
chr1	109964477	109967946	7	18828	1039
chr1	109970356	109971419	2	1840	72
chr1	110007170	110008915	4	5898	280
chr1	110027008	110028099	3	3117	163
chr1	110036921	110037894	3	2636	119
chr1	110041664	110042717	3	2708	124
chr1	110044079	110045040	3	2445	116
chr1	110049703	110052011	5	7875	372
chr1	110085262	110087341	2	2755	108
chr1	110092700	110093840	5	4289	225
chr1	110094100	110095044	2	1480	78
chr1	110096079	110097180	5	5009	221
chr1	110097221	110099249	6	10106	450
chr1	110099468	110101255	2	2478	112
chr1	110105003	110106314	4	3725	162
chr1	110107101	110108552	5	4849	212
chr1	110108662	110109974	4	4448	210
chr1	110110607	110111603	2	1844	100
chr1	110112932	110113954	2	1698	72
chr1	110113994	110115031	3	2723	115
chr1	110117903	110119663	4	4385	197
chr1	110130471	110132056	6	6916	307
chr1	110143742	110145067	2	1978	79
chr1	110164056	110169500	7	27028	1304
chr1	110169958	110175047	5	16543	757
chr1	110176528	110178292	3	4641	198
chr1	110185989	110187657	3	3620	170
chr1	110197010	110198446	2	2498	121
chr1	110199004	110202055	4	9152	520
chr1	110205587	110206694	3	2705	129
chr1	110336563	110337816	2	2306	112
chr1	110366009	110368466	4	6474	344
chr1	110369538	110371540	2	2699	104
chr1	110389107	110390457	2	2001	88
chr1	110420007	110421044	2	1524	71
chr1	110422782	110425738	2	4985	215
chr1	110425844	110426846	3	2802	123
chr1	110426931	110428541	3	3819	191
chr1	110438773	110440666	2	3069	135
chr1	110442068	110443106	2	1791	78
chr1	110443700	110446448	6	10641	526
chr1	110451297	110452449	2	1934	108
chr1	110456763	110458613	2	3519	170
chr1	110460822	110464364	3	7569	387
chr1	110464907	110467397	5	8370	358
chr1	110469193	110473824	6	15483	798
chr1	110488990	110490994	6	9657	424
chr1	110497257	110498327	2	2046	83
chr1	110504134	110505522	3	3607	161
chr1	110523219	110524949	2	2516	122
chr1	110525009	110526385	4	4545	226
chr1	110531865	110533242	4	4988	271
chr1	110533657	110535188	6	8205	412
chr1	110538212	110539726	5	6136	268
chr1	110549971	110551918	5	6086	281
chr1	110563152	110564283	4	3838	164
chr1	110571247	110572533	2	2146	102
chr1	110578048	110579906	5	6907	293
chr1	110595297	110596858	2	2755	123
chr1	110602455	110603555	2	2004	82
chr1	110636301	110637739	3	3561	151
chr1	110872469	110873989	5	6030	272
chr1	110876956	110878352	3	3088	135
chr1	110882823	110885177	7	13922	835
chr1	110886590	110887411	2	1543	71
chr1	110888838	110890765	7	11569	609
chr1	110892385	110893707	5	5437	256
chr1	110897338	110898113	2	1502	67
chr1	110910145	110911211	5	4400	175
chr1	110926997	110928306	4	3518	149
chr1	110938008	110939874	2	2758	122
chr1	110942542	110943839	2	1793	74
chr1	110947016	110948301	2	2014	79
chr1	110948691	110949799	3	2864	188
chr1	110950754	110952852	4	5477	251
chr1	110962090	110963240	2	2007	103
chr1	110993339	110994281	2	1766	82
chr1	111680763	111681818	5	4413	200
chr1	111685642	111686288	2	1233	53
chr1	111687336	111688483	4	3637	154
chr1	111693477	111694854	4	4139	207
chr1	111698761	111699455	2	1312	52
chr1	111728860	111729963	3	3079	131
chr1	111731746	111732986	2	2072	87
chr1	111734442	111736701	3	5454	257
chr1	111736862	111737992	4	3921	169
chr1	111741981	111744647	5	7275	338
chr1	111745290	111746695	3	3085	164
chr1	111747183	111748401	3	3298	156
chr1	111960822	111961557	2	1388	74
chr1	111995995	111997812	2	2336	91
chr1	112012681	112013780	2	1761	72
chr1	112047904	112048723	2	1591	74
chr1	112052696	112055385	6	11237	535
chr1	112055467	112056979	3	4335	227
chr1	112103047	112105198	5	7163	313
chr1	112117622	112118734	3	2918	129
chr1	112161198	112162236	2	2054	102
chr1	112165351	112166875	6	7427	351
chr1	112168146	112168963	5	2847	145
chr1	112174868	112175746	2	1468	62
chr1	112177206	112177965	2	1325	58
chr1	112178241	112179861	2	2389	97
chr1	112183587	112184498	3	2324	82
chr1	112184700	112185959	5	4796	237
chr1	112188067	112190324	7	13892	607
chr1	112190701	112192563	7	11629	575
chr1	112193137	112195248	6	7308	343
chr1	112195264	112196603	4	3216	141
chr1	112197326	112198997	7	8700	466
chr1	112203009	112205266	3	4343	194
chr1	112205364	112207319	6	5977	288
chr1	112209613	112210801	2	1864	80
chr1	112213656	112214605	4	3089	133
chr1	112217670	112219002	4	4215	185
chr1	112219970	112220802	2	1569	59
chr1	112221618	112223510	2	1954	89
chr1	112230450	112231770	3	2942	147
chr1	112232079	112232991	3	2340	107
chr1	112233802	112234409	2	1039	61
chr1	112240619	112241415	2	1413	58
chr1	112257401	112258244	2	1570	76
chr1	112262210	112264274	3	4998	238
chr1	112267837	112268970	2	1937	75
chr1	112279798	112281272	3	3243	146
chr1	112315307	112316317	2	1758	71
chr1	112317077	112318091	2	1894	85
chr1	112333268	112335550	3	3052	121
chr1	112343185	112345392	5	8698	449
chr1	112356116	112357585	4	4266	181
chr1	112360247	112361408	2	1967	66
chr1	112388733	112390798	4	4905	224
chr1	112398807	112401081	2	3320	173
chr1	112407056	112408401	3	3016	135
chr1	112410407	112412045	3	3715	164
chr1	112416104	112418184	2	3212	130
chr1	112422900	112426934	7	18029	941
chr1	112427418	112429040	3	3559	176
chr1	112430759	112432102	4	4109	201
chr1	112433673	112439260	4	17339	805
chr1	112439554	112441457	2	2903	112
chr1	112443902	112444903	2	1857	78
chr1	112446490	112448426	3	3496	131
chr1	112450999	112452533	2	2832	123
chr1	112462420	112463660	2	2293	127
chr1	112480847	112482660	3	3588	148
chr1	112484193	112485185	2	1787	73
chr1	112503363	112505313	3	5244	232
chr1	112509698	112512241	4	5369	229
chr1	112522862	112528007	5	18468	874
chr1	112534246	112535865	5	6282	333
chr1	112536610	112537744	3	2879	113
chr1	112954126	112954973	2	1604	72
chr1	113163031	113164991	5	7922	349
chr1	113165227	113167569	7	14192	693
chr1	113169778	113172051	5	7107	331
chr1	113173988	113175386	3	3031	144
chr1	113177925	113179039	6	5359	264
chr1	113179911	113181664	5	5533	283
chr1	113182762	113183781	4	3453	161
chr1	113183956	113185556	7	9342	465
chr1	113188477	113189357	2	1549	67
chr1	113202631	113203642	2	1961	84
chr1	113205117	113206993	4	3995	182
chr1	113220935	113222305	3	3267	152
chr1	113222541	113225272	5	9657	414
chr1	113229792	113232072	2	3735	157
chr1	113236233	113249060	7	46652	2380
chr1	113250030	113251080	3	2755	150
chr1	113253682	113254657	2	1744	74
chr1	113423914	113424894	2	1878	89
chr1	113425256	113426252	2	1909	89
chr1	113463288	113464104	2	1378	72
chr1	113464805	113468659	6	15067	786
chr1	113473177	113474000	4	2680	118
chr1	113481353	113483346	4	7549	378
chr1	113483703	113484809	2	2107	92
chr1	113485567	113486565	2	1708	67
chr1	113486890	113489700	4	7433	394
chr1	113490202	113492858	5	8466	389
chr1	113495125	113496305	2	2285	101
chr1	113499431	113503165	5	9681	457
chr1	113507021	113508177	2	1883	93
chr1	113513986	113515604	4	5473	234
chr1	113519542	113521045	4	4512	190
chr1	113524302	113525100	3	2245	88
chr1	113530032	113534374	6	16702	813
chr1	113535419	113536685	4	4066	207
chr1	113537131	113541639	6	15734	745
chr1	113543176	113544543	2	2415	92
chr1	113544935	113547085	6	10942	591
chr1	113547186	113548729	5	5896	280
chr1	113549117	113550198	2	1816	88
chr1	113552126	113554009	4	5931	284
chr1	113555713	113557590	3	4276	215
chr1	113558383	113559941	2	2256	95
chr1	113562598	113564235	4	5171	231
chr1	113564627	113565206	2	1099	47
chr1	113567017	113569446	6	9655	420
chr1	113574966	113577632	7	11473	572
chr1	113587794	113589347	3	3463	156
chr1	113602896	113604534	3	4129	171
chr1	113616800	113619157	6	7713	376
chr1	113620843	113624591	7	12010	572
chr1	113625088	113627478	5	6114	253
chr1	113627758	113629296	2	2095	73
chr1	113629762	113630868	5	4435	200
chr1	113632087	113634125	4	4264	192
chr1	113643599	113644434	2	1392	60
chr1	113648199	113649473	4	3822	175
chr1	113673226	113674122	2	1653	84
chr1	113674870	113676218	3	3374	187
chr1	113683361	113684387	3	2812	95
chr1	113693873	113696612	4	4757	199
chr1	113707809	113709175	4	4535	199
chr1	113710691	113711810	2	1759	57
chr1	113939062	113940259	2	2253	81
chr1	113947911	113949426	4	4067	142
chr1	113955953	113957407	4	4884	206
chr1	113971570	113972733	4	3504	179
chr1	113979324	113979886	2	1036	55
chr1	113989954	113990715	2	1424	62
chr1	113999898	114001156	3	2077	80
chr1	114021354	114022428	2	1941	87
chr1	114036256	114037177	3	2382	92
chr1	114079834	114080435	2	1187	63
chr1	114084652	114085646	2	1773	81
chr1	114088780	114089829	3	2942	127
chr1	114092268	114093269	2	1749	71
chr1	114114190	114115291	3	2776	127
chr1	114181480	114182822	2	2134	84
chr1	114222580	114223923	4	3863	164
chr1	114273775	114275210	2	2491	105
chr1	114297999	114298912	3	2363	107
chr1	114299240	114300169	3	2480	127
chr1	114302483	114303997	6	7548	379
chr1	114315653	114317433	3	4131	183
chr1	114322105	114322954	2	1506	68
chr1	114331218	114332339	2	1846	76
chr1	114335915	114337389	4	5135	224
chr1	114343383	114344276	2	1682	80
chr1	114347476	114348186	2	1272	68
chr1	114349182	114350641	5	6275	297
chr1	114355208	114356408	3	3081	140
chr1	114448367	114449838	3	3930	215
chr1	114469759	114470644	2	1576	66
chr1	114474682	114476823	4	6639	346
chr1	114480652	114485304	7	17648	902
chr1	114486821	114488090	4	4009	177
chr1	114490482	114493621	5	10766	558
chr1	114910996	114912136	2	1748	77
chr1	114978086	114980468	7	11575	574
chr1	114981509	114982361	2	1503	68
chr1	114992557	114993560	3	2844	123
chr1	114994688	114996186	3	3541	146
chr1	115001631	115003256	4	4732	201
chr1	115008174	115010061	6	7605	391
chr1	115014860	115017368	4	6124	275
chr1	115017709	115018822	4	3608	151
chr1	115022246	115022835	2	1166	59
chr1	115029920	115030669	2	1450	60
chr1	115036058	115038052	3	3440	130
chr1	115039686	115041165	3	3520	155
chr1	115042212	115043228	3	2599	116
chr1	115045010	115047404	3	4011	195
chr1	115047443	115049096	6	7098	329
chr1	115050157	115052426	4	6654	333
chr1	115054604	115055862	4	4334	227
chr1	115121753	115122913	2	1785	76
chr1	115124442	115125639	4	4282	206
chr1	115263852	115266259	4	7953	312
chr1	115272793	115273688	3	2082	102
chr1	115274023	115275880	5	4864	197
chr1	115280949	115282211	4	3233	122
chr1	115284403	115285450	2	1857	73
chr1	115285589	115286582	3	2741	109
chr1	115289799	115290722	4	2959	124
chr1	115291535	115293127	3	4349	196
chr1	115293234	115294156	2	1769	70
chr1	115295097	115297346	6	8368	396
chr1	115310504	115311786	2	1894	67
chr1	115321113	115322099	4	3471	153
chr1	115323368	115324179	2	1476	65
chr1	115727006	115728179	2	1969	78
chr1	116213546	116214811	2	1901	76
chr1	116221118	116222199	2	2051	79
chr1	116652086	116653235	2	2187	108
chr1	116680903	116682557	4	4223	214
chr1	116693756	116694741	2	1696	75
chr1	116696836	116698424	4	5781	231
chr1	116707974	116711066	7	14591	783
chr1	116711204	116712428	7	7555	364
chr1	116810007	116811213	3	3126	135
chr1	116816102	116817579	2	2487	130
chr1	116859072	116860381	2	2269	87
chr1	116866780	116867905	3	3066	175
chr1	116877062	116879888	5	9149	504
chr1	116914531	116915639	4	3854	184
chr1	116916660	116919207	6	11909	566
chr1	116922867	116927595	7	21567	962
chr1	116929431	116933429	6	18625	836
chr1	116934608	116938908	6	10322	429
chr1	116940202	116942117	3	4169	184
chr1	116946129	116947992	3	4736	229
chr1	116951332	116953091	4	6106	266
chr1	116959185	116960726	3	3340	140
chr1	116961394	116963201	6	8980	468
chr1	117018023	117018998	3	2805	131
chr1	117026142	117027938	2	3075	140
chr1	117031535	117034252	2	4303	193
chr1	117035248	117037194	4	5957	332
chr1	117038282	117041928	7	13958	664
chr1	117098311	117099789	3	2689	104
chr1	117111950	117113036	2	1861	90
chr1	117131302	117132722	2	2462	117
chr1	117167776	117168378	2	1149	58
chr1	117176453	117177863	2	2606	104
chr1	117184884	117187497	3	5019	279
chr1	117188396	117191119	4	6978	344
chr1	117210458	117212570	3	4486	192
chr1	117451559	117452582	2	1852	99
chr1	117453254	117454415	3	3010	140
chr1	117457842	117460084	4	4779	228
chr1	117660301	117662022	4	4709	234
chr1	117662811	117664145	2	2406	109
chr1	117664878	117665903	4	3640	171
chr1	117905970	117908357	4	6692	297
chr1	117915236	117916459	3	2942	134
chr1	117918293	117919493	4	4149	210
chr1	117940761	117943342	4	5494	204
chr1	118078354	118079340	2	1930	83
chr1	118083410	118084737	2	2109	87
chr1	118088236	118089195	3	2455	110
chr1	118135574	118138122	3	3617	148
chr1	118151897	118154701	2	5213	200
chr1	118154872	118156851	4	6703	271
chr1	118165228	118167407	4	5454	209
chr1	118172682	118175013	5	10184	460
chr1	118465096	118466037	2	1816	95
chr1	118475161	118476528	4	4897	221
chr1	119421035	119422239	2	2234	90
chr1	119445243	119445994	2	1431	58
chr1	119451062	119452959	2	3648	183
chr1	119509471	119510324	2	1608	69
chr1	119683344	119684369	6	5183	222
chr1	119791321	119792464	3	3001	119
chr1	119802857	119804074	2	2147	97
chr1	119821793	119822669	2	1701	74
chr1	119828647	119830159	3	3248	149
chr1	119831126	119834208	4	8200	329
chr1	119835372	119838602	2	4155	176
chr1	119846711	119847553	2	1646	70
chr1	119847889	119848608	2	1232	42
chr1	119857801	119860550	7	13492	675
chr1	119863318	119864246	3	2210	97
chr1	119864402	119865274	2	1558	72
chr1	119874561	119879390	7	25574	1353
chr1	119908145	119909754	3	2723	108
chr1	119925071	119926869	2	2777	103
chr1	119927146	119928239	2	2028	79
chr1	119932522	119933558	4	3097	143
chr1	119933698	119935063	3	3087	136
chr1	119937640	119939274	2	2575	119
chr1	119961601	119962565	2	1669	66
chr1	119985123	119986007	3	2202	89
chr1	119992512	119993615	2	2103	115
chr1	120013273	120014804	2	2621	126
chr1	120017710	120018809	2	1943	104
chr1	120024872	120026253	3	3225	140
chr1	120076008	120077595	2	2748	105
chr1	120098095	120099592	2	2661	110
chr1	120113613	120114953	2	2172	111
chr1	120151878	120152841	2	1829	77
chr1	120163655	120164669	2	1957	83
chr1	120165986	120167753	4	5545	237
chr1	120169938	120171870	3	3790	177
chr1	120188555	120189964	2	2362	112
chr1	120191476	120192906	3	3482	168
chr1	120256714	120257707	2	1641	75
chr1	120261465	120265403	4	11241	501
chr1	120267055	120270844	5	14084	612
chr1	120271947	120276149	5	14540	716
chr1	120277142	120278599	3	3741	194
chr1	120279276	120281464	5	8525	424
chr1	120281471	120282916	2	2378	120
chr1	120283102	120285911	5	11740	603
chr1	120285916	120287357	2	2370	126
chr1	120289512	120294413	5	12025	580
chr1	120294920	120297228	3	4057	185
chr1	120297382	120298524	3	2915	193
chr1	120299399	120300539	3	2968	115
chr1	120303806	120304552	3	1995	131
chr1	120317120	120318438	2	1996	93
chr1	120320711	120321908	3	3186	155
chr1	120324314	120326240	3	4994	247
chr1	120327720	120328710	3	2497	124
chr1	120329094	120330547	3	3256	157
chr1	120333388	120335128	3	3972	186
chr1	120341791	120342892	2	2019	95
chr1	120348021	120349379	4	4899	243
chr1	120352998	120354993	3	4672	217
chr1	120410092	120410961	2	1379	64
chr1	120436805	120438060	4	3867	150
chr1	120452582	120453575	2	1891	90
chr1	120467562	120468833	2	2323	129
chr1	120479465	120481015	3	4306	163
chr1	120486484	120487463	4	2872	141
chr1	120494835	120496434	3	3863	172
chr1	120499030	120500106	4	3402	160
chr1	120501725	120502649	2	1618	76
chr1	120505830	120506818	2	1888	86
chr1	120515554	120516902	6	6386	306
chr1	120516954	120518874	4	4683	219
chr1	120522450	120524534	3	5322	248
chr1	120533061	120535310	6	10307	669
chr1	120554112	120555134	2	1924	90
chr1	120559364	120560330	3	2563	165
chr1	120562465	120564421	2	3586	181
chr1	120565316	120567934	4	6830	318
chr1	120568257	120571055	3	4515	214
chr1	120574974	120576307	2	2622	155
chr1	120577916	120579039	2	2043	152
chr1	120581656	120582478	3	2328	127
chr1	120586319	120587269	3	2183	116
chr1	120600311	120601375	3	3045	207
chr1	120607785	120608814	2	1919	81
chr1	120636025	120636961	5	3759	208
chr1	120751849	120752732	3	2170	93
chr1	120755816	120756618	4	2937	154
chr1	121089266	121089815	2	1038	50
chr1	121101172	121101864	3	1721	67
chr1	121127234	121128016	2	1458	74
chr1	121132566	121133756	3	3203	176
chr1	121254573	121256244	3	4077	174
chr1	121256840	121257860	3	2460	132
chr1	121258052	121259239	5	4554	198
chr1	121265009	121265989	2	1752	83
chr1	121272355	121274146	2	2542	123
chr1	121279859	121280622	2	1430	60
chr1	121302380	121303342	3	2335	91
chr1	121327603	121329370	2	3017	141
chr1	143941998	143942992	4	2648	152
chr1	143982321	143984724	2	3324	165
chr1	143999637	144000732	3	2558	142
chr1	144006341	144011249	2	9444	696
chr1	144028756	144030386	4	5985	328
chr1	144043637	144044714	3	2883	119
chr1	144061350	144062526	5	4527	258
chr1	144076488	144077097	2	1035	41
chr1	144595266	144597609	2	3801	163
chr1	144598113	144599506	2	2375	133
chr1	144600716	144601705	3	2310	122
chr1	144614072	144615435	3	2678	140
chr1	144620182	144621372	3	2736	104
chr1	144673096	144674102	3	2462	138
chr1	144678258	144679116	4	2964	142
chr1	144684588	144686895	3	5254	283
chr1	144687259	144688197	4	3479	205
chr1	144688306	144689228	3	2678	150
chr1	144693576	144695160	4	4128	194
chr1	144702777	144703769	4	2720	151
chr1	144706515	144707539	2	2012	117
chr1	144828190	144829055	2	1599	64
chr1	144906650	144908482	5	6557	457
chr1	144914096	144916097	4	6145	365
chr1	144918543	144924330	6	22168	1550
chr1	144936640	144939364	4	9320	525
chr1	144962535	144963500	4	3332	201
chr1	144963779	144964499	3	1776	79
chr1	144968845	144970931	5	8341	405
chr1	144982335	144983012	2	1221	78
chr1	144986471	144998629	6	49341	5362
chr1	144998643	145002456	5	15090	1672
chr1	145020015	145025274	3	14842	1350
chr1	145026173	145029442	2	6410	613
chr1	145031764	145039556	3	18952	1362
chr1	145089805	145093256	4	13073	1010
chr1	145150860	145153980	3	4808	218
chr1	145159540	145160627	4	3620	213
chr1	145160666	145162503	4	4698	183
chr1	145163717	145164588	2	1680	71
chr1	145169043	145169968	2	1712	94
chr1	145177252	145178384	2	2195	112
chr1	145219925	145221910	3	4670	291
chr1	145229981	145232079	2	3438	200
chr1	145232556	145233438	2	1468	59
chr1	145237477	145238494	2	1944	111
chr1	145238898	145239902	4	3512	230
chr1	145241185	145243954	5	9756	662
chr1	145248967	145249856	5	3816	285
chr1	145250307	145256253	7	30976	2051
chr1	145257080	145259266	5	8644	621
chr1	145266005	145268663	5	10123	596
chr1	145269092	145270208	3	2881	180
chr1	145275246	145282766	5	30871	2017
chr1	145285973	145288200	4	5191	386
chr1	145289030	145294749	4	19503	1703
chr1	145297247	145299676	3	5794	296
chr1	145303657	145304534	2	1567	67
chr1	145368058	145369023	4	3307	175
chr1	145375471	145376491	2	1772	86
chr1	145378441	145382762	5	12877	781
chr1	145384709	145386792	5	8854	525
chr1	145388756	145390953	4	4946	242
chr1	145391230	145396833	7	25567	1344
chr1	145398287	145401274	7	18449	982
chr1	145403303	145404547	3	3003	134
chr1	145415368	145417320	5	6729	296
chr1	145417922	145420213	4	7347	411
chr1	145428028	145429546	3	3601	129
chr1	145430461	145432796	6	9651	404
chr1	145433281	145435248	3	5069	248
chr1	145435382	145436917	7	8654	441
chr1	145439484	145441751	2	3987	174
chr1	145442515	145445100	7	11502	621
chr1	145445341	145448018	5	8843	411
chr1	145448875	145451095	4	4487	183
chr1	145453259	145455879	7	10961	543
chr1	145458056	145459601	4	5068	200
chr1	145462548	145466783	6	14889	652
chr1	145468177	145469703	3	4118	212
chr1	145470525	145472507	6	8711	411
chr1	145480477	145481455	2	1741	89
chr1	145483306	145486173	7	12901	624
chr1	145488286	145490065	5	7471	364
chr1	145493812	145495410	5	7064	346
chr1	145499755	145500983	4	4148	189
chr1	145501107	145502699	5	5950	276
chr1	145504626	145507260	7	14626	869
chr1	145508107	145509546	2	2702	117
chr1	145511531	145512633	3	2844	117
chr1	145516872	145518586	4	4800	191
chr1	145519000	145521352	7	7419	343
chr1	145521892	145523260	2	2192	83
chr1	145545866	145548925	3	5115	236
chr1	145573909	145574859	3	2297	101
chr1	145587099	145588886	4	5636	249
chr1	145609274	145610362	4	3636	147
chr1	145612652	145613299	2	1255	59
chr1	145615054	145616035	2	1734	73
chr1	145632500	145634572	5	7202	340
chr1	145639275	145640606	4	3975	156
chr1	145647111	145648124	2	1874	65
chr1	145654342	145656019	3	3405	146
chr1	145666171	145667313	2	1996	84
chr1	145669721	145671529	5	5496	226
chr1	145686899	145688106	3	3001	118
chr1	145703724	145704842	3	2646	117
chr1	145706102	145707122	2	1841	77
chr1	145713825	145714730	2	1682	83
chr1	145718683	145719991	2	2395	122
chr1	145720314	145721540	3	3162	154
chr1	145721598	145723405	5	7787	420
chr1	145723951	145726936	5	9691	388
chr1	145728983	145731524	3	5741	247
chr1	145731540	145732851	3	3782	190
chr1	145733293	145734587	5	5488	236
chr1	145734672	145737260	4	5959	252
chr1	145738791	145742987	6	15509	748
chr1	145744674	145747241	7	12720	534
chr1	145747313	145748243	2	1721	74
chr1	145758183	145759570	2	2054	103
chr1	146554835	146556045	3	3335	154
chr1	146569725	146570552	2	1580	73
chr1	146574094	146576560	3	4422	201
chr1	146576782	146581028	5	12226	550
chr1	146624918	146625951	2	1858	102
chr1	146636306	146637230	3	2148	91
chr1	146644520	146645906	4	4364	184
chr1	146654021	146655138	3	3177	172
chr1	146660093	146661160	3	2535	113
chr1	146661968	146663181	4	4398	188
chr1	146666458	146667452	3	2246	111
chr1	146672422	146673416	3	2422	115
chr1	146673604	146674504	2	1657	87
chr1	146674716	146677007	5	9225	393
chr1	146679985	146681575	6	7834	404
chr1	146683134	146684218	3	2918	144
chr1	146688050	146689158	4	3670	196
chr1	146689648	146690535	5	3673	170
chr1	146693477	146694329	2	1592	67
chr1	146703816	146705635	2	3027	126
chr1	146711604	146713660	4	5974	310
chr1	146716427	146718066	5	5554	268
chr1	146726680	146728514	2	2593	103
chr1	146873739	146875291	2	2340	91
chr1	146945663	146946920	3	2984	145
chr1	146949179	146951267	6	9409	447
chr1	146958773	146959742	3	2696	97
chr1	147069939	147070744	2	1471	59
chr1	147073665	147074429	2	1385	53
chr1	147095920	147098550	6	8975	431
chr1	147100139	147101392	2	2223	104
chr1	147101483	147102704	2	1477	71
chr1	147102927	147104005	3	2817	133
chr1	147107530	147108688	2	2064	97
chr1	147112622	147114465	3	4578	227
chr1	147998978	147999831	2	1538	73
chr1	148000465	148001542	2	2049	121
chr1	148001584	148002453	2	1644	75
chr1	148177237	148177932	3	1911	80
chr1	148243723	148245454	5	6823	346
chr1	148357316	148357915	2	1111	47
chr1	148560813	148561705	2	1685	82
chr1	149222043	149224137	3	4587	368
chr1	149231784	149235447	5	14930	1122
chr1	149235553	149236964	3	3719	246
chr1	149237375	149239403	3	4031	291
chr1	149285361	149288514	2	4783	251
chr1	149584410	149585496	5	4254	209
chr1	149817392	149818257	2	1507	73
chr1	149818684	149819770	4	3663	171
chr1	149851682	149852798	3	2749	129
chr1	149871385	149873402	4	5780	260
chr1	149909755	149910636	2	1694	75
chr1	149911105	149912291	5	4780	231
chr1	149918021	149919222	4	3741	176
chr1	149928257	149929903	3	3292	133
chr1	149935739	149937932	6	7055	338
chr1	149944966	149946936	3	4008	186
chr1	149947394	149948599	2	2242	103
chr1	149952104	149953178	2	1898	86
chr1	149953206	149954480	3	3048	130
chr1	149954493	149955993	3	4140	176
chr1	149956611	149957825	3	3206	154
chr1	149963433	149965341	6	6470	254
chr1	149965969	149966851	2	1647	65
chr1	149966909	149968194	5	5307	251
chr1	149968307	149970191	2	2648	96
chr1	149971382	149973209	3	3003	127
chr1	149974261	149976746	5	8696	399
chr1	149977700	149979679	2	3361	159
chr1	149986985	149988107	4	3737	189
chr1	149990729	149992731	5	6890	294
chr1	150026375	150027034	2	1274	54
chr1	150036859	150037805	2	1481	66
chr1	150041640	150042329	2	1336	53
chr1	150119288	150120734	6	6698	339
chr1	150130320	150131402	2	1904	88
chr1	150155551	150159240	7	13650	593
chr1	150183156	150184388	3	3001	132
chr1	150184491	150186044	6	7191	324
chr1	150186320	150188206	4	5746	259
chr1	150203941	150206387	3	4605	233
chr1	150235350	150237257	2	3035	121
chr1	150243295	150244891	5	6876	304
chr1	150251805	150252782	3	2544	135
chr1	150255249	150256160	2	1507	53
chr1	150256381	150258237	4	6123	260
chr1	150265068	150266373	4	4378	227
chr1	150273003	150275485	5	8110	394
chr1	150280845	150284199	6	11567	535
chr1	150292472	150293955	4	4891	248
chr1	150294496	150296417	4	6343	342
chr1	150302102	150303981	4	6667	305
chr1	150311842	150312665	2	1609	63
chr1	150313838	150315729	3	3730	153
chr1	150324507	150325476	2	1818	71
chr1	150329775	150330770	3	2531	112
chr1	150331267	150336206	5	16212	774
chr1	150339816	150343132	7	16297	833
chr1	150343444	150344418	5	4362	205
chr1	150345275	150346251	3	2570	139
chr1	150348786	150350270	7	9801	555
chr1	150351083	150356524	7	28183	1427
chr1	150356610	150357892	4	4414	197
chr1	150358220	150359352	2	1907	87
chr1	150360820	150362127	2	2162	92
chr1	150363745	150365447	5	7551	391
chr1	150366286	150367491	2	2098	74
chr1	150367773	150368851	3	2760	94
chr1	150370604	150371721	3	2724	121
chr1	150373005	150376527	7	21970	1163
chr1	150378694	150381199	6	8516	430
chr1	150383238	150384969	5	7791	456
chr1	150385125	150386736	4	5158	201
chr1	150388876	150391757	5	11078	476
chr1	150391958	150392572	2	1145	51
chr1	150396064	150397327	4	4178	158
chr1	150399063	150400386	3	3199	117
chr1	150403588	150404686	3	2682	116
chr1	150408385	150413232	7	22697	1086
chr1	150418129	150420134	3	3844	124
chr1	150422542	150424726	5	6892	333
chr1	150424917	150426308	3	3830	192
chr1	150426730	150428206	4	4655	218
chr1	150432632	150433745	4	3878	185
chr1	150433919	150435947	5	9692	472
chr1	150437486	150439129	3	4549	239
chr1	150439615	150441518	5	6619	327
chr1	150443415	150446136	5	9347	439
chr1	150448384	150452115	7	17144	842
chr1	150452675	150455576	6	12215	542
chr1	150455762	150457659	3	4677	189
chr1	150457729	150459458	5	7324	348
chr1	150466720	150468664	2	2972	120
chr1	150483056	150485008	4	5762	270
chr1	150485206	150487839	7	14393	761
chr1	150503626	150504950	3	3268	155
chr1	150514213	150516678	3	4938	228
chr1	150518589	150521234	5	11450	613
chr1	150522236	150532814	6	48414	2503
chr1	150535725	150540149	7	17777	1047
chr1	150541152	150547888	7	36646	2454
chr1	150552399	150554095	6	6995	370
chr1	150554197	150557341	5	9753	428
chr1	150563325	150566091	2	4186	183
chr1	150566135	150567211	4	3512	146
chr1	150569042	150573759	7	12273	581
chr1	150574080	150575327	3	3353	173
chr1	150575566	150576621	3	2839	147
chr1	150576769	150578987	6	9728	415
chr1	150579057	150584064	7	21918	1126
chr1	150584494	150586079	7	8522	422
chr1	150586435	150589331	5	8275	415
chr1	150589384	150591912	7	13094	659
chr1	150593505	150595731	2	2955	128
chr1	150599884	150601122	2	2396	112
chr1	150602421	150605731	7	16588	930
chr1	150607443	150609042	2	2776	116
chr1	150610564	150613684	3	7299	295
chr1	150626112	150628043	4	6079	308
chr1	150635329	150636331	3	2637	133
chr1	150636511	150637516	2	1720	79
chr1	150638580	150639261	2	1321	66
chr1	150641768	150643038	4	4636	274
chr1	150643395	150644610	3	3077	153
chr1	150644892	150646494	2	2490	95
chr1	150649013	150650283	3	3044	128
chr1	150658011	150659176	4	3813	184
chr1	150660821	150661559	2	1403	66
chr1	150662928	150664097	3	3334	147
chr1	150743548	150744219	2	1305	67
chr1	150783136	150784118	2	1867	80
chr1	150787592	150788662	3	2678	132
chr1	150793483	150794576	2	1895	94
chr1	150795383	150796815	5	4911	218
chr1	150797620	150799548	6	6283	245
chr1	150802125	150802977	4	2958	126
chr1	150808505	150809703	4	3831	189
chr1	150819134	150822050	4	8426	365
chr1	150822180	150824050	2	2636	116
chr1	150825180	150826193	3	2648	118
chr1	150826821	150829385	6	8023	348
chr1	150832572	150834389	2	2710	151
chr1	150835089	150836486	6	7100	297
chr1	150837660	150840089	6	9947	468
chr1	150840310	150842331	6	9826	481
chr1	150842733	150846419	6	15307	724
chr1	150849408	150854306	7	22669	1170
chr1	150863293	150864293	2	1769	78
chr1	150893018	150894573	4	4703	227
chr1	150895801	150898718	6	11068	522
chr1	150899339	150901572	6	8067	372
chr1	150905250	150906480	6	6105	247
chr1	150906491	150907927	2	2146	85
chr1	150908165	150909204	2	1766	83
chr1	150909217	150911192	4	5480	231
chr1	150917340	150919613	2	3208	149
chr1	150920295	150923942	5	10645	446
chr1	150924294	150926946	4	6970	297
chr1	150927942	150937908	7	43050	2178
chr1	150937951	150942955	7	30683	1653
chr1	150947512	150951836	7	19305	1051
chr1	150952307	150954138	4	5235	245
chr1	150954953	150956215	2	2297	105
chr1	150962742	150965602	3	6331	241
chr1	150965701	150966722	2	1854	77
chr1	150966858	150968033	2	2058	91
chr1	150968184	150972459	6	18387	930
chr1	150972716	150975334	5	6983	319
chr1	150975699	150977444	6	6976	337
chr1	150979351	150980631	5	5120	300
chr1	150983953	150985786	2	2813	118
chr1	150986149	150988396	6	10242	493
chr1	150988808	150989758	3	2586	117
chr1	150994206	150995326	2	2156	86
chr1	150995380	150997579	5	7443	356
chr1	151001291	151002896	4	4878	221
chr1	151004731	151006478	2	2996	134
chr1	151009164	151010650	2	2521	107
chr1	151018972	151020195	4	3852	164
chr1	151021212	151022792	3	3715	190
chr1	151025881	151027983	2	2904	143
chr1	151028746	151031540	6	11395	548
chr1	151034705	151036574	4	3947	175
chr1	151037916	151039668	4	4892	198
chr1	151040621	151042904	7	13004	662
chr1	151043709	151048300	7	19805	1009
chr1	151062845	151063928	2	2103	105
chr1	151071072	151072119	2	1513	55
chr1	151079931	151081506	2	2292	88
chr1	151091023	151092445	2	2552	102
chr1	151103897	151106833	5	10377	493
chr1	151109193	151110299	2	1914	72
chr1	151112849	151115158	4	5422	209
chr1	151117323	151119018	4	5337	246
chr1	151121158	151122888	2	2539	99
chr1	151124306	151125464	3	3074	118
chr1	151130096	151132105	7	9174	436
chr1	151146101	151147206	2	2139	101
chr1	151149019	151150338	2	2258	84
chr1	151160283	151162019	4	4707	196
chr1	151164630	151166435	2	1818	64
chr1	151168740	151170616	6	9015	526
chr1	151172996	151178677	7	20322	948
chr1	151178696	151182834	6	18724	917
chr1	151183733	151185902	7	12842	652
chr1	151186652	151190002	7	13356	636
chr1	151191422	151193532	2	3443	133
chr1	151194358	151196444	2	3590	155
chr1	151207338	151208074	2	1391	62
chr1	151208090	151210054	3	4283	196
chr1	151223295	151227199	5	9399	445
chr1	151227813	151229898	7	10095	487
chr1	151231004	151234102	4	8373	372
chr1	151235315	151237941	6	12591	588
chr1	151239139	151244215	5	15050	710
chr1	151244318	151246519	5	8016	345
chr1	151246558	151247506	2	1753	68
chr1	151252505	151253931	5	6670	300
chr1	151256536	151264053	7	42979	2315
chr1	151264151	151266270	6	9936	480
chr1	151273536	151275785	4	7706	321
chr1	151276624	151277907	2	2215	101
chr1	151284560	151286580	3	4251	214
chr1	151287053	151289829	7	15043	767
chr1	151290298	151292055	3	4019	173
chr1	151292128	151293089	4	3472	154
chr1	151293516	151294506	2	1647	73
chr1	151295266	151298868	7	19336	961
chr1	151300756	151301507	2	1431	62
chr1	151317493	151318260	2	1324	56
chr1	151331759	151333592	2	3067	139
chr1	151338302	151340783	6	12351	582
chr1	151341070	151344004	7	12909	713
chr1	151345269	151346297	4	3708	201
chr1	151363816	151364813	2	1963	77
chr1	151370764	151371831	3	2772	119
chr1	151372785	151374293	4	3751	199
chr1	151377828	151379066	3	3145	134
chr1	151389244	151390320	2	1717	72
chr1	151390993	151392122	4	3816	165
chr1	151398319	151399384	2	1851	75
chr1	151405575	151406982	2	2639	116
chr1	151407037	151410747	5	13375	620
chr1	151410863	151412410	5	6122	262
chr1	151414502	151416392	6	8583	414
chr1	151418416	151420817	7	10709	494
chr1	151421174	151425930	7	28884	1466
chr1	151426849	151428004	6	5360	254
chr1	151428013	151429847	3	4492	226
chr1	151459735	151460566	2	1574	62
chr1	151468008	151469015	2	1912	76
chr1	151479907	151482301	3	5345	226
chr1	151487131	151488444	3	3133	161
chr1	151488777	151492859	7	14843	696
chr1	151498332	151499737	2	1898	76
chr1	151504726	151506913	5	6854	286
chr1	151508775	151510201	2	2701	117
chr1	151510503	151512093	3	3458	143
chr1	151521951	151523631	4	4863	246
chr1	151524784	151526306	2	2448	77
chr1	151585185	151587510	7	13455	646
chr1	151591120	151592529	5	5757	273
chr1	151592750	151593917	3	3020	148
chr1	151609409	151610328	4	3175	148
chr1	151610788	151611806	4	3356	145
chr1	151614476	151615727	2	1724	79
chr1	151616853	151617871	4	3292	146
chr1	151625820	151627067	3	3361	163
chr1	151629519	151630728	2	2026	89
chr1	151634144	151635576	4	3790	164
chr1	151657168	151659018	4	4982	210
chr1	151659824	151662420	2	4297	197
chr1	151663229	151664752	2	2266	98
chr1	151694869	151696494	2	2887	143
chr1	151701577	151703068	2	2412	103
chr1	151772854	151775508	5	11259	511
chr1	151776337	151778142	2	2593	117
chr1	151779425	151780644	2	2134	95
chr1	151781021	151782443	3	3313	172
chr1	151782716	151784511	4	6343	322
chr1	151785115	151793636	7	27347	1398
chr1	151793710	151801328	7	34381	1833
chr1	151807489	151808495	5	3995	226
chr1	151809556	151810821	3	3594	180
chr1	151811129	151813204	4	7294	332
chr1	151878085	151879929	3	3962	173
chr1	151880232	151881386	4	4036	173
chr1	151921655	151922907	6	5530	231
chr1	151948642	151950918	5	8479	421
chr1	151951960	151954917	5	9008	429
chr1	152009285	152010882	5	6519	308
chr1	152852534	152853284	2	1369	68
chr1	152995130	152996238	3	3076	152
chr1	153563408	153564875	2	2383	87
chr1	153573867	153575335	2	2734	114
chr1	153575931	153577050	2	1990	86
chr1	153577688	153579506	6	8644	407
chr1	153580152	153581496	3	3569	173
chr1	153581671	153584299	4	6909	369
chr1	153588815	153590737	2	2802	134
chr1	153595113	153599368	6	10601	496
chr1	153600293	153602578	2	2991	143
chr1	153604390	153606464	5	8613	461
chr1	153607093	153615379	7	32940	1794
chr1	153618445	153621946	7	16389	793
chr1	153629218	153631263	3	4375	248
chr1	153631774	153634197	6	10558	473
chr1	153636426	153637605	2	2109	89
chr1	153638615	153640251	3	3604	167
chr1	153640863	153642751	6	8563	365
chr1	153644310	153645668	3	3519	137
chr1	153685446	153686625	3	2759	118
chr1	153698552	153700281	7	9932	473
chr1	153701527	153706010	6	15721	716
chr1	153711093	153713075	5	6057	304
chr1	153725039	153726324	2	2279	107
chr1	153726762	153729657	6	8351	332
chr1	153735881	153737505	5	5783	256
chr1	153738170	153740835	7	11617	635
chr1	153741727	153742754	2	1896	95
chr1	153743932	153747431	6	14571	728
chr1	153748622	153752852	7	25361	1376
chr1	153753090	153755776	4	7782	376
chr1	153756501	153757596	3	2748	118
chr1	153760612	153764736	7	15260	705
chr1	153769110	153773099	6	14795	680
chr1	153773143	153775274	5	7354	354
chr1	153781982	153783919	2	3327	160
chr1	153787884	153790332	6	10516	499
chr1	153790722	153792924	2	2222	87
chr1	153793702	153795560	5	7962	343
chr1	153796052	153799093	5	7247	294
chr1	153801483	153802479	2	1599	64
chr1	153804107	153805178	3	2748	122
chr1	153805511	153807196	3	3792	164
chr1	153808633	153809407	2	1516	63
chr1	153810572	153811507	2	1785	75
chr1	153812107	153813979	3	4686	215
chr1	153818573	153820039	5	5910	283
chr1	153820767	153821917	4	3838	207
chr1	153826328	153827595	3	2632	125
chr1	153832132	153833970	3	5166	250
chr1	153834349	153836860	7	12102	558
chr1	153836966	153838785	6	8605	471
chr1	153838987	153840808	5	7766	370
chr1	153841119	153841811	2	1299	53
chr1	153841848	153845399	5	12422	545
chr1	153848064	153849931	6	9669	449
chr1	153850574	153853985	6	9996	455
chr1	153855651	153859709	6	15691	700
chr1	153861253	153863940	5	8262	355
chr1	153864887	153868431	5	12930	635
chr1	153869071	153872367	5	9459	415
chr1	153872535	153875854	5	9629	440
chr1	153875918	153882517	7	39007	2013
chr1	153883653	153884514	3	2306	109
chr1	153884909	153887058	5	7529	357
chr1	153887100	153890606	5	10394	520
chr1	153896311	153898227	7	10963	540
chr1	153899023	153900722	6	7717	402
chr1	153902049	153905531	4	10330	455
chr1	153913960	153918117	5	13419	668
chr1	153920833	153922739	3	2924	123
chr1	153925257	153926431	2	1968	85
chr1	153926795	153929104	4	7428	360
chr1	153931391	153932483	3	2952	146
chr1	153933867	153935464	4	5240	270
chr1	153936630	153939370	5	11185	572
chr1	153940813	153942506	2	2583	108
chr1	153943513	153946869	5	10431	514
chr1	153947211	153949256	3	3767	167
chr1	153951192	153952157	6	5212	271
chr1	153952401	153953888	2	2114	88
chr1	153954837	153956889	2	2910	124
chr1	153959404	153961406	3	3927	177
chr1	153961871	153963109	3	2605	117
chr1	153963661	153970339	7	33566	1748
chr1	153973363	153975006	2	2267	91
chr1	154117159	154118194	4	3634	147
chr1	154123956	154124948	3	2407	101
chr1	154125791	154128432	6	12088	649
chr1	154134300	154136983	5	7620	364
chr1	154141117	154142160	3	2715	140
chr1	154145789	154150523	7	15606	765
chr1	154153685	154154758	2	1852	83
chr1	154156072	154157061	2	1849	88
chr1	154177049	154178837	6	9253	410
chr1	154179570	154180746	3	3206	138
chr1	154181044	154185858	7	21346	1029
chr1	154186949	154190669	7	19458	973
chr1	154197333	154198801	2	2194	111
chr1	154200223	154201383	4	3398	152
chr1	154205126	154207625	4	5743	236
chr1	154210726	154212434	5	5173	229
chr1	154215630	154217058	3	2955	119
chr1	154217930	154218658	2	1336	61
chr1	154224525	154226441	4	5386	219
chr1	154245638	154247368	2	2518	101
chr1	154301077	154302161	2	1938	89
chr1	154317858	154319674	2	3245	126
chr1	154320372	154321787	3	3647	187
chr1	154326106	154328228	6	10013	464
chr1	154343109	154344605	3	4006	161
chr1	154356290	154360972	6	15695	765
chr1	154373769	154377547	3	6507	293
chr1	154383438	154387007	4	8668	448
chr1	154387495	154391140	5	9775	490
chr1	154392763	154395747	5	9971	532
chr1	154395781	154400133	7	23737	1373
chr1	154400517	154419996	7	101351	5639
chr1	154420011	154431579	7	68335	3616
chr1	154432688	154438719	7	31818	1738
chr1	154438750	154444897	7	25763	1392
chr1	154456073	154457678	2	2561	145
chr1	154466906	154467874	2	1599	66
chr1	154469837	154471355	4	5388	245
chr1	154471393	154472026	2	1164	50
chr1	154474747	154476770	5	8227	402
chr1	154491865	154493435	2	1975	88
chr1	154493539	154494963	2	2768	112
chr1	154521886	154523437	3	3400	140
chr1	154525042	154526517	2	2702	115
chr1	154549109	154554562	6	19035	883
chr1	154555186	154556989	4	6654	336
chr1	154572553	154573991	3	3661	177
chr1	154574091	154576207	4	5330	276
chr1	154576669	154579274	6	11116	563
chr1	154581206	154582472	2	2232	97
chr1	154582762	154584446	2	2624	130
chr1	154587398	154589300	2	1990	86
chr1	154590811	154591795	3	2797	145
chr1	154592039	154593154	3	3023	149
chr1	154595453	154596669	2	2199	90
chr1	154597641	154599277	2	2902	116
chr1	154668690	154669647	2	1672	61
chr1	154733268	154734539	3	2721	133
chr1	154768546	154769699	2	2044	78
chr1	154848364	154851378	3	6141	297
chr1	154898618	154900532	2	2924	117
chr1	154900871	154903112	2	3756	161
chr1	154905228	154908992	7	17221	803
chr1	154910192	154912441	4	7471	370
chr1	154913777	154916295	2	3872	185
chr1	154917188	154919427	6	9620	428
chr1	154923346	154925364	3	3959	185
chr1	154929147	154930844	3	4506	199
chr1	154930906	154933674	5	9760	415
chr1	154935288	154939387	5	12746	588
chr1	154940416	154945064	4	11327	497
chr1	154948543	154950298	2	2566	101
chr1	154952090	154955057	4	7805	349
chr1	154956483	154961663	7	21081	1067
chr1	154961999	154963313	2	1987	81
chr1	154963982	154965959	5	8036	368
chr1	154968704	154971955	5	10184	481
chr1	154979867	154984631	5	15516	756
chr1	154985629	154989714	7	21898	1203
chr1	154990239	154995089	6	19200	1003
chr1	154995614	154999774	5	14635	732
chr1	155002234	155003672	5	5190	215
chr1	155010458	155013502	5	9701	490
chr1	155014178	155018008	6	11515	602
chr1	155020095	155021428	2	2379	118
chr1	155024773	155025766	2	1836	77
chr1	155032929	155035716	4	5970	266
chr1	155041887	155043027	2	1994	89
chr1	155043627	155045239	3	3652	180
chr1	155047658	155048399	2	1374	54
chr1	155064148	155067095	3	4161	187
chr1	155069842	155073690	5	10535	381
chr1	155073836	155077343	7	17815	930
chr1	155078455	155079831	5	6041	296
chr1	155081193	155086261	4	12469	559
chr1	155095088	155097240	2	3511	183
chr1	155109119	155112342	4	8267	417
chr1	155139205	155140024	4	3048	166
chr1	155150563	155153955	4	7730	387
chr1	155157187	155158171	2	1940	74
chr1	155197503	155199186	4	5133	217
chr1	155201807	155203310	3	3789	179
chr1	155212459	155213924	2	2381	100
chr1	155220488	155222039	4	4615	233
chr1	155222639	155225002	5	7807	388
chr1	155225423	155226803	3	3155	128
chr1	155227001	155228246	3	2877	132
chr1	155232231	155233703	2	2339	105
chr1	155239888	155242626	5	10667	522
chr1	155243509	155244906	4	4674	207
chr1	155253895	155268919	7	57933	3083
chr1	155270894	155272529	5	6955	314
chr1	155272766	155274482	6	7674	358
chr1	155274523	155278467	7	18461	1022
chr1	155279685	155284672	6	15385	795
chr1	155284760	155288999	7	18163	881
chr1	155289173	155292676	7	17458	1034
chr1	155294719	155296947	4	6214	331
chr1	155298011	155299861	3	4547	185
chr1	155300935	155302058	2	2144	90
chr1	155302278	155305143	6	12018	600
chr1	155308969	155310282	2	2210	71
chr1	155310502	155311698	2	1631	67
chr1	155312671	155313614	2	1748	63
chr1	155330327	155332420	3	3340	134
chr1	155347277	155348111	3	1951	75
chr1	155351069	155352403	2	2345	105
chr1	155360283	155361131	2	1615	66
chr1	155362280	155363873	2	1605	61
chr1	155366452	155367577	2	1931	85
chr1	155368331	155372316	4	11309	531
chr1	155374843	155377176	5	7985	333
chr1	155381431	155382422	5	4154	221
chr1	155384587	155385737	2	1760	88
chr1	155385824	155386762	2	1628	84
chr1	155388275	155389120	3	2212	93
chr1	155391869	155394789	6	11937	491
chr1	155399124	155400097	2	1640	66
chr1	155404202	155407026	5	11689	517
chr1	155409637	155410366	3	1674	74
chr1	155414016	155415004	3	2287	91
chr1	155420730	155422100	3	3242	164
chr1	155422805	155424074	3	3644	162
chr1	155435612	155436308	2	1300	63
chr1	155438720	155440281	6	7073	347
chr1	155444054	155446758	6	8201	359
chr1	155453724	155455455	6	8250	388
chr1	155456280	155457082	4	2547	133
chr1	155457206	155458323	3	2677	113
chr1	155458798	155460913	6	8564	433
chr1	155461206	155462561	7	7238	382
chr1	155464692	155465926	2	2049	87
chr1	155465931	155467070	4	4077	198
chr1	155467156	155468960	4	6196	255
chr1	155469940	155470864	2	1697	70
chr1	155470912	155472345	3	3673	151
chr1	155473893	155475515	4	4428	181
chr1	155475889	155478000	3	3677	175
chr1	155478226	155480460	5	6624	292
chr1	155481101	155482906	3	3633	184
chr1	155484132	155485558	6	6913	330
chr1	155489338	155490701	2	2029	76
chr1	155492157	155495293	3	6883	310
chr1	155496271	155498139	5	5767	255
chr1	155499216	155501108	7	10869	557
chr1	155502898	155507220	7	20376	933
chr1	155507768	155508742	4	3458	150
chr1	155511604	155514557	5	9233	425
chr1	155515431	155520552	7	29691	1686
chr1	155521093	155522716	6	7373	356
chr1	155523110	155525563	7	12011	579
chr1	155526132	155529609	6	13819	687
chr1	155533817	155537595	7	17840	884
chr1	155538699	155540730	4	6060	254
chr1	155540814	155542825	2	2973	136
chr1	155542972	155545171	3	5029	209
chr1	155551220	155552826	3	3493	129
chr1	155557363	155558169	3	2279	102
chr1	155577872	155579505	4	4772	228
chr1	155584662	155585877	2	1968	83
chr1	155594957	155596046	3	2977	111
chr1	155606032	155608356	5	9460	473
chr1	155611681	155613235	2	2502	124
chr1	155632148	155633887	4	6154	250
chr1	155634239	155636499	6	9223	426
chr1	155640110	155641346	5	5186	268
chr1	155642686	155644455	3	2410	93
chr1	155650078	155651958	2	2843	112
chr1	155652197	155654950	6	13066	638
chr1	155654967	155656921	7	10387	511
chr1	155659113	155665759	7	32133	1587
chr1	155666477	155669651	7	14609	789
chr1	155671666	155675312	7	20233	973
chr1	155675793	155677477	4	5377	232
chr1	155677516	155679226	4	4444	183
chr1	155685842	155687180	2	2142	91
chr1	155689963	155691193	5	5401	224
chr1	155697769	155698757	3	2437	105
chr1	155701906	155703906	2	3023	127
chr1	155704524	155706070	3	3322	151
chr1	155710447	155711411	2	1685	65
chr1	155711736	155712926	2	1281	50
chr1	155713100	155714968	3	3517	149
chr1	155717158	155718776	4	4377	182
chr1	155720910	155722170	4	3670	171
chr1	155725274	155727229	4	4461	184
chr1	155733080	155734652	3	4381	214
chr1	155739991	155740983	2	1804	71
chr1	155745609	155746938	4	4198	186
chr1	155781278	155782830	2	1963	80
chr1	155797871	155798843	2	1756	65
chr1	155798940	155800487	2	2763	114
chr1	155804248	155805282	2	1892	81
chr1	155805362	155806924	4	4158	198
chr1	155810170	155810968	2	1542	74
chr1	155815847	155817662	2	2526	113
chr1	155820122	155823347	6	16681	877
chr1	155825678	155826657	3	2532	96
chr1	155828071	155828985	2	1764	74
chr1	155862489	155865009	5	6516	278
chr1	155876871	155880046	5	9216	398
chr1	155881320	155882751	4	4706	232
chr1	155884238	155886003	6	7185	293
chr1	155888648	155889904	3	3143	153
chr1	155891715	155893371	3	3922	162
chr1	155893569	155894552	4	3567	161
chr1	155897739	155901701	5	10833	500
chr1	155902815	155903812	4	2923	142
chr1	155904433	155905662	4	4400	219
chr1	155911118	155912762	4	5219	254
chr1	155924636	155925667	2	1615	75
chr1	155930840	155933240	6	10966	541
chr1	155936746	155938332	2	2690	121
chr1	155941969	155945094	2	4865	247
chr1	155950504	155952247	2	2413	104
chr1	155953896	155955118	2	1971	81
chr1	155960232	155963043	6	9645	493
chr1	155963066	155965137	3	4183	177
chr1	155976511	155979242	7	14278	685
chr1	155985370	155986855	6	6993	326
chr1	155987557	155988863	3	3147	137
chr1	155988896	155989993	4	3797	183
chr1	155994196	155995769	2	2233	106
chr1	156006884	156011017	6	13905	600
chr1	156016948	156018467	2	2565	111
chr1	156021895	156022810	3	2254	108
chr1	156025367	156026524	2	2247	96
chr1	156032279	156033825	3	3568	161
chr1	156038350	156039928	2	2737	137
chr1	156040495	156043311	3	6529	297
chr1	156046571	156049840	4	10652	540
chr1	156050005	156051612	6	8221	436
chr1	156052913	156054018	5	4847	210
chr1	156055410	156058360	5	7979	364
chr1	156066535	156067843	2	2420	109
chr1	156073676	156076217	6	9331	448
chr1	156086147	156088229	7	11437	600
chr1	156088671	156089578	2	1666	91
chr1	156090038	156092272	5	8203	387
chr1	156093505	156100051	7	27162	1534
chr1	156105384	156112741	7	29971	1432
chr1	156113434	156114672	2	2282	104
chr1	156121847	156123800	2	3136	141
chr1	156128905	156130889	2	2771	140
chr1	156131125	156133877	4	7064	275
chr1	156147993	156149170	2	2036	91
chr1	156150519	156154284	5	13938	686
chr1	156154299	156156270	5	7058	300
chr1	156159553	156163650	6	15338	817
chr1	156164369	156166069	5	6662	372
chr1	156166775	156172766	5	15696	804
chr1	156173244	156175506	6	9256	438
chr1	156180975	156182585	3	4408	214
chr1	156183610	156187830	5	12468	663
chr1	156187997	156191423	6	15108	689
chr1	156191823	156193942	5	8718	386
chr1	156193971	156195304	4	4452	230
chr1	156196468	156199167	3	4552	212
chr1	156209757	156211964	5	7519	353
chr1	156213650	156215254	3	3380	137
chr1	156215784	156219199	4	8478	412
chr1	156226235	156227479	3	2862	121
chr1	156231475	156233049	4	5598	270
chr1	156238669	156240256	3	3982	187
chr1	156241138	156242933	2	2672	119
chr1	156247049	156248021	2	1813	88
chr1	156249321	156251964	4	7095	353
chr1	156254323	156256543	3	4720	201
chr1	156261661	156263580	2	2660	126
chr1	156267725	156269127	2	2422	98
chr1	156270696	156272802	3	3999	173
chr1	156273450	156274914	3	3691	155
chr1	156275676	156277799	3	5156	229
chr1	156283281	156285370	2	2921	132
chr1	156298687	156299792	2	1809	56
chr1	156303136	156304239	4	3871	166
chr1	156306335	156307532	4	4185	240
chr1	156309810	156311289	2	2557	102
chr1	156352436	156353790	2	2436	86
chr1	156421723	156426334	6	13239	633
chr1	156427492	156430913	7	14695	689
chr1	156431535	156433936	7	14442	741
chr1	156434260	156437155	7	13894	717
chr1	156438662	156444341	6	20663	1115
chr1	156444661	156447776	6	12172	664
chr1	156447955	156454061	6	19196	923
chr1	156456547	156468088	7	37473	1826
chr1	156471303	156472370	5	4828	259
chr1	156472397	156473589	2	2294	96
chr1	156475027	156477479	6	9268	428
chr1	156496769	156498418	2	3190	145
chr1	156520727	156522330	3	3132	137
chr1	156559878	156561470	3	3201	131
chr1	156561788	156564057	4	6572	285
chr1	156571579	156572721	4	4173	178
chr1	156629861	156631494	3	2969	129
chr1	156687745	156690859	3	7252	319
chr1	156696247	156697782	2	2920	130
chr1	156698949	156701546	4	6744	312
chr1	156701750	156703376	2	3026	135
chr1	156703590	156705439	2	2676	103
chr1	156707089	156708783	4	5750	243
chr1	156711131	156712372	2	2131	113
chr1	156713145	156716758	4	9309	422
chr1	156722997	156725977	7	14715	853
chr1	156727618	156729268	5	6800	250
chr1	156732229	156735974	5	10745	467
chr1	156739009	156741770	4	7210	335
chr1	156743213	156745071	3	2887	122
chr1	156747761	156748913	4	3462	146
chr1	156759627	156760698	5	3902	216
chr1	156761762	156762817	3	2895	127
chr1	156765494	156766932	3	3495	140
chr1	156823179	156824831	5	5954	286
chr1	156900763	156902243	3	3527	146
chr1	156931359	156933753	3	4246	196
chr1	156957380	156958574	2	2173	99
chr1	156963123	156964066	2	1542	60
chr1	156973085	156974629	3	3515	155
chr1	156998159	156999712	2	2137	76
chr1	157004744	157005564	3	2177	113
chr1	157006579	157008206	3	3546	169
chr1	157008381	157010564	3	4280	166
chr1	157012688	157014306	2	2983	120
chr1	157055703	157056675	2	1819	77
chr1	157058617	157060366	4	6604	298
chr1	157210951	157211861	2	1743	71
chr1	158006575	158007680	3	2974	137
chr1	158149452	158150348	2	1703	77
chr1	158150939	158151864	3	2348	86
chr1	158991118	158992468	2	1833	93
chr1	159411391	159412378	2	1798	73
chr1	159462462	159464144	3	3201	119
chr1	159474016	159474757	2	1323	54
chr1	159544202	159545137	2	1721	64
chr1	159564383	159565359	2	1602	66
chr1	159570392	159572771	3	4866	214
chr1	159572885	159574240	3	3462	164
chr1	159674646	159675539	2	1725	82
chr1	159677663	159681910	5	11181	521
chr1	159681949	159684739	5	8752	416
chr1	159723970	159724911	2	1816	100
chr1	159726514	159727393	2	1526	62
chr1	159748984	159750073	3	2704	130
chr1	159751369	159753355	6	8176	388
chr1	159754090	159755862	3	3363	141
chr1	159756330	159757244	2	1684	69
chr1	159815758	159816650	2	1670	66
chr1	159836590	159837542	3	2273	118
chr1	159882011	159882992	2	1670	76
chr1	159885526	159887762	4	7714	367
chr1	159891268	159892543	2	2344	123
chr1	159892727	159893923	2	1956	75
chr1	159895395	159898227	3	5636	248
chr1	159898366	159901785	6	11450	534
chr1	159901867	159903774	2	3243	144
chr1	159907122	159908125	2	1914	91
chr1	159908232	159911357	3	6651	310
chr1	159912106	159913733	2	2804	128
chr1	159916041	159917654	2	2663	130
chr1	159940977	159942525	6	7813	457
chr1	160055332	160056894	2	2823	134
chr1	160060319	160061637	2	2204	80
chr1	160061796	160065507	7	17487	879
chr1	160069681	160070603	3	2474	101
chr1	160071085	160072386	2	2425	97
chr1	160101373	160102367	2	1694	62
chr1	160175802	160177264	3	3201	148
chr1	160181881	160183534	4	5490	245
chr1	160186978	160188524	4	5039	221
chr1	160199406	160199998	2	1119	60
chr1	160200885	160202740	2	2921	128
chr1	160209166	160210268	3	2951	155
chr1	160210283	160211209	4	3124	135
chr1	160211240	160212349	3	3088	162
chr1	160214172	160215128	3	2485	98
chr1	160215452	160219113	7	12256	655
chr1	160219516	160220536	4	3328	164
chr1	160222752	160224986	4	6512	270
chr1	160225361	160226088	2	1428	57
chr1	160226998	160230061	5	10173	492
chr1	160235265	160237867	3	5260	240
chr1	160238241	160240928	4	8205	352
chr1	160255044	160256528	4	4513	218
chr1	160266067	160266747	2	1353	66
chr1	160268606	160269374	2	1432	61
chr1	160273603	160274638	2	1989	85
chr1	160274974	160276439	2	2311	97
chr1	160280445	160281848	3	3508	148
chr1	160289625	160290623	2	1798	75
chr1	160292359	160293707	4	3861	162
chr1	160302408	160303102	3	1710	86
chr1	160306900	160307682	2	1452	59
chr1	160313516	160315517	3	4300	177
chr1	160328675	160330340	2	1672	72
chr1	160509047	160510165	2	1789	86
chr1	160510885	160511687	2	1446	67
chr1	160513578	160516139	4	5330	244
chr1	160556391	160557556	4	4037	186
chr1	160557635	160558653	4	3180	117
chr1	160577776	160578469	2	1380	56
chr1	160834672	160835771	2	1901	84
chr1	160931272	160932230	2	1640	70
chr1	160952134	160953048	2	1693	62
chr1	160958597	160960396	5	6824	321
chr1	160960418	160963035	5	9572	440
chr1	160963493	160965876	5	6128	285
chr1	160969475	160971211	3	3876	169
chr1	160971298	160972186	2	1692	80
chr1	160972627	160974819	5	8061	423
chr1	160974970	160978605	7	19959	898
chr1	160978937	160982291	7	14505	727
chr1	160984172	160985536	2	2503	120
chr1	160985559	160988092	5	9648	512
chr1	160991199	160993904	5	10988	525
chr1	160998378	161001215	7	10765	475
chr1	161002832	161004859	2	3002	108
chr1	161006205	161008656	5	7868	394
chr1	161076816	161077985	2	2119	100
chr1	161084529	161087395	7	16198	841
chr1	161091699	161096855	6	19527	1007
chr1	161100441	161101595	2	2084	104
chr1	161103306	161105187	2	3008	135
chr1	161120064	161123374	6	12536	543
chr1	161123957	161125020	4	3547	154
chr1	161125830	161126900	4	3663	141
chr1	161130047	161132336	3	5195	214
chr1	161134295	161135614	3	3214	153
chr1	161136914	161138543	5	6060	276
chr1	161143248	161144478	2	2132	102
chr1	161159378	161160457	4	3780	172
chr1	161162614	161164016	2	2685	112
chr1	161170770	161172005	5	5035	264
chr1	161172499	161173398	2	1740	89
chr1	161173800	161175027	3	2686	133
chr1	161175975	161178788	7	15216	781
chr1	161181581	161183152	5	5161	234
chr1	161183367	161186126	7	13755	742
chr1	161187336	161188397	2	1763	86
chr1	161199073	161203396	5	15693	731
chr1	161203663	161205966	5	9831	563
chr1	161208414	161209577	2	1988	91
chr1	161216385	161217494	2	1894	75
chr1	161219772	161220902	2	2125	109
chr1	161226313	161228290	2	3753	145
chr1	161237057	161238278	3	2726	103
chr1	161267514	161268297	2	1335	55
chr1	161269546	161270704	2	1819	61
chr1	161270871	161272095	2	2146	73
chr1	161274139	161275400	3	2026	82
chr1	161275872	161277611	6	7608	374
chr1	161282349	161284004	4	3853	161
chr1	161285064	161288746	6	15755	774
chr1	161290334	161291775	3	3626	160
chr1	161292137	161294272	6	10195	475
chr1	161296372	161299310	6	9551	398
chr1	161300380	161302527	3	5624	236
chr1	161302878	161303906	3	2863	113
chr1	161305253	161307124	5	5934	283
chr1	161308478	161310184	4	4957	220
chr1	161312254	161313293	4	3599	142
chr1	161315178	161316107	3	2521	116
chr1	161316738	161318533	3	3848	154
chr1	161319509	161320293	2	1529	53
chr1	161327002	161328717	2	2405	104
chr1	161330515	161331088	2	1080	58
chr1	161341497	161343338	6	8527	455
chr1	161343557	161344533	2	1755	62
chr1	161346721	161347397	3	1797	86
chr1	161350246	161351886	2	2733	120
chr1	161355384	161359696	6	17104	824
chr1	161367373	161369155	5	6244	308
chr1	161370037	161372630	5	6927	290
chr1	161379455	161380518	2	2035	92
chr1	161390156	161391681	2	2590	115
chr1	161483205	161483844	2	1223	61
chr1	161491354	161493872	3	5070	252
chr1	161494555	161496376	3	3341	140
chr1	161499139	161499987	2	1518	67
chr1	161501487	161502909	4	3809	164
chr1	161509813	161511211	6	6548	347
chr1	161520176	161521472	2	2542	103
chr1	161640848	161641758	2	1629	62
chr1	161649477	161650818	2	2305	100
chr1	161720062	161721069	2	1695	71
chr1	161723942	161725075	2	1818	74
chr1	161733071	161734242	2	1952	91
chr1	161737379	161738761	4	4395	212
chr1	161740723	161743793	4	7741	355
chr1	161760110	161760895	3	2029	82
chr1	161761658	161762506	2	1616	61
chr1	161860144	161861753	2	2402	108
chr1	161883812	161885166	2	2294	92
chr1	161890033	161891147	2	1899	81
chr1	162038052	162039276	4	4030	183
chr1	162040553	162041809	3	3040	156
chr1	162082855	162084265	2	2551	111
chr1	162085612	162088503	5	8644	352
chr1	162093805	162095531	4	4687	187
chr1	162098400	162099747	3	3153	148
chr1	162103659	162105766	3	4566	181
chr1	162113990	162115970	3	5284	225
chr1	162117688	162119209	2	2690	114
chr1	162131587	162133314	2	2448	104
chr1	162138585	162139899	2	2624	107
chr1	162145105	162146193	3	2461	107
chr1	162147995	162149383	2	2005	85
chr1	162159396	162160238	2	1540	73
chr1	162160267	162161544	4	4390	209
chr1	162165148	162167000	4	4492	189
chr1	162167142	162168399	3	3219	153
chr1	162168664	162171125	7	13104	662
chr1	162183727	162186186	3	4593	212
chr1	162187891	162189283	4	4608	207
chr1	162189593	162191573	3	4872	210
chr1	162207245	162208495	2	2175	95
chr1	162210087	162211695	2	2707	107
chr1	162234293	162235130	3	2355	139
chr1	162240281	162241610	2	2548	85
chr1	162241840	162243566	2	2590	116
chr1	162243714	162244372	2	1250	67
chr1	162247985	162249636	2	2413	113
chr1	162272448	162273739	2	1930	70
chr1	162306026	162306995	2	1807	66
chr1	162319235	162320413	3	3197	147
chr1	162324325	162325712	3	3432	161
chr1	162327156	162328502	2	2547	90
chr1	162329147	162331833	3	5051	219
chr1	162334320	162335696	4	4651	230
chr1	162336160	162340291	6	11371	571
chr1	162340754	162341996	2	2222	121
chr1	162342977	162344678	4	4511	181
chr1	162345563	162347718	3	3425	143
chr1	162350748	162353217	2	4301	181
chr1	162356464	162358573	7	11784	595
chr1	162358693	162360631	3	4920	195
chr1	162468692	162471502	5	6616	301
chr1	162479206	162479979	2	1341	54
chr1	162491052	162492073	4	3307	148
chr1	162503035	162504635	3	3595	137
chr1	162521150	162522277	4	3551	167
chr1	162532124	162533831	5	5626	292
chr1	162534099	162535169	3	2729	148
chr1	162535436	162537033	3	3431	139
chr1	162539466	162540087	3	1600	66
chr1	162543661	162544686	4	3522	179
chr1	162544733	162548152	4	5590	253
chr1	162552647	162554045	6	7141	337
chr1	162561158	162562298	3	2913	128
chr1	162563156	162564197	2	1846	82
chr1	162565592	162566633	4	3692	164
chr1	162573282	162575348	3	5250	215
chr1	162575875	162576642	2	1356	57
chr1	162580284	162582011	4	5096	275
chr1	162639531	162640601	3	2826	108
chr1	162647556	162648493	2	1655	73
chr1	162656090	162657832	2	2443	88
chr1	162660450	162662454	2	3450	128
chr1	162674249	162675805	3	3474	147
chr1	162705370	162706804	2	2240	73
chr1	162715357	162716650	3	2918	125
chr1	162762656	162763633	2	1614	68
chr1	162768120	162769255	4	3443	143
chr1	162775334	162776149	2	1355	44
chr1	162784066	162785060	3	2615	99
chr1	164538737	164539832	2	2012	91
chr1	164549288	164550440	5	4839	229
chr1	164569400	164570560	3	3212	142
chr1	164586245	164587123	2	1531	65
chr1	164589872	164591816	2	2960	120
chr1	164592002	164593316	2	2174	92
chr1	164598982	164599883	2	1579	66
chr1	164602907	164604356	3	3544	140
chr1	164604467	164606617	4	4375	204
chr1	164607123	164608575	2	2187	125
chr1	164616953	164617943	2	1889	78
chr1	164632493	164633251	2	1420	47
chr1	164639963	164641726	2	2603	90
chr1	164642192	164643792	4	5460	257
chr1	164657689	164659510	3	4209	191
chr1	164668487	164670034	4	4777	205
chr1	164677933	164678948	2	1818	72
chr1	164681688	164682787	2	1754	73
chr1	164688609	164689505	2	1725	80
chr1	164692394	164693911	3	3871	175
chr1	164744339	164745850	2	2293	86
chr1	164753057	164754246	3	3002	119
chr1	164754547	164756640	5	7763	326
chr1	164775756	164777123	3	3090	130
chr1	165131801	165132675	2	1493	60
chr1	165223343	165225739	2	4423	177
chr1	165247193	165248082	2	1607	94
chr1	165258678	165260067	2	2123	97
chr1	165601202	165604030	2	3784	163
chr1	165604969	165606558	5	5999	289
chr1	165606809	165608960	3	4244	222
chr1	165609759	165610757	4	3504	201
chr1	165615133	165616525	2	2292	104
chr1	165631055	165632671	3	2561	108
chr1	165639805	165641093	5	4804	234
chr1	165642794	165644580	2	2643	134
chr1	165645253	165646634	2	2364	122
chr1	165656808	165658260	4	4219	186
chr1	165658370	165659350	5	4297	209
chr1	165659361	165661547	5	7622	355
chr1	165663372	165665631	7	11404	568
chr1	165668037	165669076	2	1951	93
chr1	165685691	165686711	2	1814	75
chr1	165699054	165700548	2	2035	87
chr1	165704505	165706507	2	3300	121
chr1	165716760	165717814	2	1901	85
chr1	165738632	165739825	7	6606	321
chr1	165801830	165802861	2	2006	94
chr1	165804943	165805637	3	1914	106
chr1	165805791	165809773	5	9656	445
chr1	165810285	165811291	2	1999	88
chr1	165812973	165814894	3	3897	157
chr1	165824509	165826024	3	3186	124
chr1	165828347	165832656	5	11174	484
chr1	165839658	165841079	5	5335	244
chr1	165846307	165848237	4	6000	260
chr1	165849772	165850767	2	1912	93
chr1	165851013	165852722	3	4680	195
chr1	165853013	165854206	5	5085	247
chr1	165857558	165860094	7	8838	393
chr1	165867541	165870928	4	9089	461
chr1	165875245	165877433	4	3761	156
chr1	165880530	165883161	5	8885	373
chr1	165893270	165894203	3	2609	140
chr1	166049636	166051091	2	2073	75
chr1	166809310	166811081	4	6362	306
chr1	166815173	166816418	2	2165	71
chr1	166817969	166819708	4	5049	209
chr1	166823016	166825625	3	5515	255
chr1	166827631	166828614	2	1714	81
chr1	166829086	166830522	2	2625	112
chr1	166833146	166834181	3	2502	106
chr1	166835825	166838417	4	6174	288
chr1	166841321	166843904	4	6948	323
chr1	167193830	167194909	7	6347	342
chr1	167222515	167223361	3	2330	100
chr1	167228075	167228978	2	1718	80
chr1	167230264	167231496	3	2980	131
chr1	167232309	167233066	3	2118	88
chr1	167238709	167239403	2	1279	56
chr1	167241437	167243403	7	10874	531
chr1	167250450	167251772	2	2111	73
chr1	167254264	167255279	4	3587	165
chr1	167258899	167260561	6	8680	403
chr1	167262846	167265191	4	6316	277
chr1	167267762	167270984	6	12774	601
chr1	167271068	167272188	4	3886	174
chr1	167274194	167275094	5	3605	149
chr1	167277132	167278476	2	1974	82
chr1	167313703	167315001	3	3332	162
chr1	167328558	167330103	2	2554	84
chr1	167350094	167351901	6	8031	380
chr1	167360568	167361914	2	2414	114
chr1	167382006	167382899	2	1718	57
chr1	167396830	167397655	2	1575	62
chr1	167410577	167411597	3	2610	122
chr1	167418482	167419311	3	2006	99
chr1	167425638	167427169	3	3391	137
chr1	167504546	167506643	4	6820	317
chr1	167508746	167509707	3	2452	113
chr1	167511682	167513930	7	11775	509
chr1	167516423	167517483	2	1840	74
chr1	167517952	167520843	4	9000	462
chr1	167520860	167522617	6	7990	438
chr1	167524575	167525514	2	1722	81
chr1	167569609	167572456	3	4524	177
chr1	167619620	167621182	2	2845	132
chr1	167633117	167634569	2	2795	119
chr1	167681474	167683062	5	6478	332
chr1	167685657	167687668	6	10757	562
chr1	167688756	167690559	4	4936	216
chr1	167696601	167697856	6	6409	277
chr1	167702811	167703909	2	1961	85
chr1	167706385	167707835	2	2190	105
chr1	167710089	167711054	2	1815	80
chr1	167722013	167724074	6	8839	405
chr1	167755522	167756337	3	2289	94
chr1	167788375	167789545	3	3053	144
chr1	167832587	167834312	6	7371	309
chr1	167867315	167868559	3	2825	120
chr1	167873165	167873982	2	1556	66
chr1	167878755	167880256	4	5207	254
chr1	167885097	167886152	3	2764	126
chr1	167887558	167888542	2	1805	75
chr1	167890275	167891040	3	1954	95
chr1	167894683	167895579	3	2422	106
chr1	167900077	167900720	2	1183	67
chr1	167908363	167910193	3	3009	157
chr1	167910698	167911837	6	5106	231
chr1	167911888	167913616	7	10228	460
chr1	167914515	167915878	4	5007	242
chr1	167917702	167918618	2	1562	58
chr1	167920027	167921107	5	4212	206
chr1	167921197	167922089	6	4678	217
chr1	167922738	167924207	2	2445	125
chr1	167924294	167924847	2	1012	43
chr1	167930208	167931222	6	4961	243
chr1	167931533	167932934	6	6307	356
chr1	167933701	167935656	6	8629	408
chr1	167936839	167938039	2	2081	116
chr1	167938762	167940099	4	4775	228
chr1	167940433	167941413	2	1819	77
chr1	167944990	167945979	4	3181	134
chr1	167948609	167949752	4	3846	170
chr1	167949828	167950822	3	2494	110
chr1	167951119	167952137	2	1862	98
chr1	167953958	167954859	2	1699	68
chr1	167957235	167959236	4	4790	205
chr1	167962293	167963229	4	3283	154
chr1	167964205	167965080	3	2040	96
chr1	167978133	167978863	2	1387	55
chr1	167983513	167984451	2	1736	64
chr1	167995549	167996672	2	1540	61
chr1	167998803	167999673	2	1558	75
chr1	168000055	168001409	2	2188	95
chr1	168018530	168019610	4	3326	155
chr1	168027469	168028495	3	2479	111
chr1	168046877	168048415	2	2736	115
chr1	168049533	168051419	5	7457	338
chr1	168053671	168055364	4	5912	303
chr1	168151264	168152203	3	2296	93
chr1	168193573	168195063	3	3816	180
chr1	168195711	168197736	6	9609	558
chr1	168198099	168199859	6	8511	402
chr1	168207248	168208486	2	2074	113
chr1	168210872	168212293	2	2466	106
chr1	168212879	168214026	2	2213	100
chr1	168214817	168216368	6	6368	328
chr1	168236968	168238696	3	4023	164
chr1	168289432	168290953	3	3807	170
chr1	168445508	168446489	2	1871	74
chr1	168461606	168462635	5	3855	169
chr1	168522617	168523575	2	1847	78
chr1	168660390	168661313	2	1679	69
chr1	168662636	168663765	2	2096	92
chr1	168664494	168665908	2	2320	112
chr1	168723310	168724221	2	1536	64
chr1	168735404	168736328	2	1665	65
chr1	168764096	168765002	3	2306	112
chr1	168772805	168773903	3	2540	105
chr1	169069970	169074887	6	19416	909
chr1	169080076	169086712	7	31369	1663
chr1	169087046	169088017	2	1642	77
chr1	169088486	169091760	4	9354	450
chr1	169092822	169094038	3	3465	164
chr1	169095587	169097935	4	6417	290
chr1	169099580	169101365	4	5947	287
chr1	169102122	169103146	2	1717	75
chr1	169103979	169105573	4	3656	147
chr1	169213451	169214592	3	2798	114
chr1	169330447	169331422	3	2592	115
chr1	169349410	169350315	2	1584	62
chr1	169362419	169363337	2	1776	73
chr1	169442258	169443217	2	1877	69
chr1	169446002	169448388	2	3254	131
chr1	169449163	169450268	3	2887	134
chr1	169450739	169451901	2	1861	93
chr1	169456058	169458033	6	9369	488
chr1	169487207	169488028	3	1858	89
chr1	169490549	169491605	3	2395	107
chr1	169502857	169503821	2	1785	60
chr1	169515455	169516753	4	4300	201
chr1	169522359	169523355	4	3465	172
chr1	169533630	169534687	4	3455	132
chr1	169541615	169543099	5	5856	255
chr1	169635087	169636569	3	3117	136
chr1	169689522	169690931	2	2224	112
chr1	169819368	169820123	4	2761	123
chr1	169840103	169841097	3	2383	102
chr1	169849688	169850480	2	1390	60
chr1	169850663	169852072	3	2984	106
chr1	169854757	169855520	2	1478	63
chr1	169858910	169860612	3	3330	135
chr1	169939124	169939694	2	1106	52
chr1	170499233	170500641	2	2024	93
chr1	170503500	170504409	4	3303	183
chr1	170507901	170508898	6	4417	217
chr1	170514895	170515886	4	3124	132
chr1	171055068	171056979	2	2616	136
chr1	171068700	171071431	5	7260	340
chr1	171075175	171075845	2	1238	62
chr1	171076882	171077839	2	1684	76
chr1	171078279	171081918	7	18111	822
chr1	171082758	171083682	2	1770	68
chr1	171085988	171086844	3	2376	104
chr1	171094956	171095897	2	1752	71
chr1	171126894	171127892	3	2773	118
chr1	171131906	171132710	2	1409	56
chr1	171177043	171178496	2	2343	101
chr1	171182866	171183653	2	1475	61
chr1	171226787	171228118	2	1943	78
chr1	171286428	171287506	4	3726	194
chr1	171295781	171298496	5	9487	372
chr1	171299324	171300200	5	3225	163
chr1	171300448	171301330	3	2396	93
chr1	171307985	171309995	4	6114	283
chr1	171326149	171327042	2	1637	76
chr1	171328139	171329136	3	2882	132
chr1	171361396	171362935	2	2655	124
chr1	171371973	171373176	2	2194	95
chr1	171373581	171374708	3	3077	141
chr1	171452591	171453405	2	1496	50
chr1	171458741	171459698	4	3362	150
chr1	171467587	171469745	4	6647	326
chr1	171471462	171473401	5	6325	282
chr1	171473668	171475844	4	6614	286
chr1	171476091	171477018	4	3035	131
chr1	171477634	171479600	6	5561	261
chr1	171484649	171485578	2	1479	56
chr1	171491250	171492172	4	3082	126
chr1	171496061	171497283	2	1909	64
chr1	171506653	171507623	2	1634	61
chr1	171511798	171513895	6	9423	462
chr1	171534300	171535289	4	3237	127
chr1	171554699	171555505	3	2076	94
chr1	171562985	171564493	3	3847	149
chr1	171566508	171569670	6	7218	326
chr1	171569690	171570806	4	3775	183
chr1	171615505	171617507	5	5960	261
chr1	171620886	171622623	4	5626	293
chr1	171623688	171626657	5	12505	661
chr1	171712000	171713332	2	2055	84
chr1	172370891	172371590	2	1248	57
chr1	172400483	172401746	2	2343	112
chr1	172410829	172412124	2	1885	91
chr1	172417966	172420037	2	2559	103
chr1	172510988	172512142	3	3135	119
chr1	172513595	172514412	2	1433	61
chr1	172541058	172541642	2	1097	58
chr1	173021984	173022924	4	3396	191
chr1	173092067	173093701	2	2208	82
chr1	173097541	173098674	2	1883	89
chr1	173164648	173165526	2	1449	62
chr1	173249820	173250519	2	1220	62
chr1	173382271	173383888	2	2504	83
chr1	173400837	173401790	2	1825	72
chr1	173407844	173408622	2	1299	50
chr1	173442293	173443266	3	2286	102
chr1	173443404	173444677	3	3024	162
chr1	173452028	173453479	4	5007	216
chr1	173457975	173459879	5	7516	353
chr1	173462038	173463709	3	4045	150
chr1	173470622	173471314	2	1364	67
chr1	173471561	173472373	3	2111	77
chr1	173496973	173498258	3	3118	119
chr1	173694831	173696224	2	2285	85
chr1	173700779	173701832	4	3858	151
chr1	173704021	173706158	4	5406	224
chr1	173707023	173707815	3	2157	82
chr1	173707910	173710372	6	12188	571
chr1	173719180	173720585	2	2786	131
chr1	173734182	173734814	2	1225	48
chr1	173742563	173744821	5	6624	268
chr1	173757386	173759151	2	3090	118
chr1	173762376	173763194	4	2770	115
chr1	173794362	173795608	5	4847	223
chr1	173796311	173797093	2	1405	55
chr1	173799705	173800595	2	1590	69
chr1	173829742	173832703	6	13523	691
chr1	173833668	173835230	4	4959	214
chr1	173835846	173836948	3	2628	119
chr1	173850751	173851972	3	3296	143
chr1	173863047	173864962	4	4554	220
chr1	173867039	173867985	2	1776	80
chr1	173869330	173870179	3	2125	94
chr1	173873291	173880172	6	21714	1020
chr1	173882085	173883584	4	4795	235
chr1	173887286	173888446	2	2019	90
chr1	173892818	173894362	2	2157	83
chr1	173896370	173898541	7	12479	669
chr1	173898544	173900527	4	5374	223
chr1	173910580	173912102	3	3834	171
chr1	173913439	173916098	4	6133	261
chr1	173923648	173925028	2	1776	68
chr1	173927214	173927867	2	1212	45
chr1	173928451	173929272	2	1465	68
chr1	173930692	173932129	3	3427	137
chr1	173944111	173945139	2	1658	54
chr1	173948197	173949054	2	1628	72
chr1	173964802	173965722	2	1631	72
chr1	173967686	173969000	4	4492	204
chr1	173970065	173971053	2	1716	73
chr1	173971829	173973232	4	3490	148
chr1	173974645	173975699	4	3207	144
chr1	173975945	173977078	3	2945	112
chr1	173977490	173980114	5	11203	505
chr1	173980590	173982112	4	3810	178
chr1	173982361	173983367	4	3473	152
chr1	173984169	173985603	5	5160	220
chr1	173989597	173990447	2	1512	63
chr1	174130196	174131516	4	3918	172
chr1	174134049	174135257	6	6404	323
chr1	174138062	174139087	4	3275	140
chr1	174139291	174140242	2	1753	79
chr1	174140631	174141423	3	1878	77
chr1	174145505	174146510	2	1928	79
chr1	174158922	174161129	3	3447	140
chr1	174164837	174165758	2	1786	80
chr1	174209112	174210553	2	2157	95
chr1	174228944	174229715	2	1520	61
chr1	174236964	174238841	3	4328	197
chr1	174458466	174459293	3	1986	82
chr1	174465465	174466305	2	1589	63
chr1	174628796	174629697	2	1701	63
chr1	174631072	174631998	4	3486	162
chr1	174634396	174635300	3	2049	88
chr1	174675762	174676787	2	1890	61
chr1	174680851	174682213	2	2076	65
chr1	174687241	174688544	3	3309	163
chr1	174717525	174718488	3	2522	118
chr1	174740863	174741954	4	3546	189
chr1	174751437	174754052	3	3640	147
chr1	174759073	174760555	2	2190	100
chr1	174794066	174796064	3	4221	153
chr1	174836440	174837474	2	1835	78
chr1	174839864	174840794	2	1719	58
chr1	174842052	174843211	4	4164	199
chr1	174854876	174856568	6	7295	384
chr1	174858789	174859665	2	1657	70
chr1	174861007	174862649	2	1765	75
chr1	174863619	174864667	5	3807	184
chr1	174868029	174868773	3	1849	74
chr1	174894056	174895033	5	3869	187
chr1	174912012	174913646	5	6387	325
chr1	174937811	174938769	3	2713	123
chr1	174956015	174957399	3	2767	104
chr1	174966397	174967858	3	3310	139
chr1	174970301	174971775	6	6878	391
chr1	174971893	174974983	6	11136	477
chr1	174977712	174979534	5	5856	264
chr1	174983575	174985595	5	7765	352
chr1	174988205	174989163	2	1637	65
chr1	174992750	174994021	2	2299	74
chr1	175094875	175098212	7	13480	633
chr1	175102051	175103151	2	1791	69
chr1	175108460	175109708	2	1927	85
chr1	175112665	175115143	3	4979	220
chr1	175115614	175117819	5	8291	405
chr1	175118521	175119963	3	4022	200
chr1	175138745	175140612	2	3659	174
chr1	175150476	175152329	4	6191	277
chr1	175492290	175493743	3	3471	183
chr1	175905968	175907325	2	1965	82
chr1	175954838	175955785	3	2056	90
chr1	175957192	175958150	4	3461	163
chr1	175987651	175989552	6	7350	287
chr1	175999735	176000505	2	1292	57
chr1	176011536	176012488	2	1552	65
chr1	176034510	176035334	2	1457	69
chr1	176084133	176085005	3	2096	93
chr1	176109920	176111446	3	2786	113
chr1	176116610	176117317	2	1369	58
chr1	176134980	176135963	2	1641	70
chr1	176136339	176137384	2	1430	57
chr1	176147466	176148939	5	5634	248
chr1	176149781	176150909	2	2122	89
chr1	176164543	176165461	5	3871	154
chr1	176168028	176168805	2	1396	48
chr1	176171112	176174635	7	17220	769
chr1	176176983	176178470	3	3626	182
chr1	176501011	176502294	4	4419	253
chr1	176524840	176526875	2	2976	130
chr1	176736234	176737193	2	1727	70
chr1	177892330	177893933	2	2322	105
chr1	177908515	177912255	3	4605	175
chr1	177912518	177914079	3	4010	186
chr1	177914461	177917160	7	12832	571
chr1	177920864	177923278	3	5448	241
chr1	177924259	177925199	3	2154	88
chr1	177929454	177931657	4	6013	307
chr1	177932040	177934823	4	7567	322
chr1	177935248	177937521	5	8454	428
chr1	177944719	177945529	2	1469	65
chr1	177972941	177975090	5	6839	297
chr1	177978853	177980532	3	4587	196
chr1	177989670	177991035	3	3465	185
chr1	177993046	177994953	2	3674	162
chr1	177997943	177998961	6	5266	254
chr1	177999735	178000985	2	1859	76
chr1	178002710	178003902	3	3266	173
chr1	178004023	178006905	7	15429	742
chr1	178007252	178008572	3	3375	177
chr1	178064235	178065584	2	2375	87
chr1	178068543	178069924	6	7344	317
chr1	178074593	178076006	3	3317	139
chr1	178080940	178082113	4	3854	156
chr1	178085640	178086203	2	1080	42
chr1	178141814	178142691	2	1426	54
chr1	178241669	178242530	2	1510	69
chr1	178245915	178246991	2	1840	71
chr1	178322185	178323252	2	2036	93
chr1	178497292	178498654	3	3431	186
chr1	178500207	178501599	2	2553	118
chr1	178505266	178506104	2	1610	89
chr1	178506609	178510740	7	21761	1116
chr1	178512422	178515138	7	13306	660
chr1	178516700	178517939	2	2131	98
chr1	178530017	178533398	4	7335	273
chr1	178537819	178538515	2	1307	47
chr1	178540073	178541792	4	5839	263
chr1	178574544	178577969	6	9956	458
chr1	178590298	178592202	4	6357	298
chr1	178593285	178595024	3	4363	242
chr1	178621844	178622946	2	1874	85
chr1	178625131	178625739	2	1098	54
chr1	178635831	178637076	3	3256	148
chr1	178637873	178638657	2	1359	55
chr1	178690083	178691653	5	5140	209
chr1	178692783	178694216	5	6020	312
chr1	178698139	178699663	3	3505	150
chr1	178703078	178703983	2	1679	52
chr1	178703996	178704908	3	2232	124
chr1	178706096	178707690	3	4078	173
chr1	178713364	178714158	2	1404	60
chr1	178715021	178719594	4	12656	554
chr1	178722282	178723438	3	3044	122
chr1	178729825	178731190	4	4646	216
chr1	178734329	178735891	4	4633	187
chr1	178736396	178737455	3	2729	108
chr1	178738403	178740448	2	3139	156
chr1	178741763	178743426	7	9474	407
chr1	178751028	178751633	3	1556	74
chr1	178768215	178769361	2	2183	89
chr1	178775745	178776593	4	2939	131
chr1	178803761	178804496	2	1306	49
chr1	178815993	178816771	3	2032	75
chr1	178821102	178821829	2	1384	56
chr1	178830793	178831739	2	1800	60
chr1	178833985	178834975	2	1744	75
chr1	178852231	178853308	6	4960	225
chr1	178872391	178873948	2	2232	89
chr1	178884021	178884932	2	1560	59
chr1	178914943	178916498	2	2182	90
chr1	178917823	178919408	2	1846	91
chr1	178920201	178924631	7	19314	948
chr1	178925351	178926735	2	2593	96
chr1	178931782	178932725	2	1750	64
chr1	178932799	178933894	2	2088	67
chr1	178969134	178970250	2	2114	90
chr1	178972048	178973939	2	3477	142
chr1	178993256	178994910	5	6754	322
chr1	178997048	178998011	3	2609	128
chr1	178999577	179000836	5	4831	239
chr1	179004073	179005659	5	6310	312
chr1	179006407	179007577	2	2210	101
chr1	179008247	179011066	4	5410	263
chr1	179014854	179016492	6	7374	344
chr1	179020750	179021326	2	1137	45
chr1	179038019	179039199	2	1941	85
chr1	179047290	179050734	4	8510	366
chr1	179052410	179059277	7	38093	2046
chr1	179059522	179060865	2	2161	113
chr1	179061305	179071940	7	49787	2390
chr1	179078046	179081036	4	6975	319
chr1	179081584	179083072	2	2125	81
chr1	179088018	179090242	2	4069	180
chr1	179090400	179091441	2	1856	83
chr1	179092326	179094087	2	3109	134
chr1	179096415	179097584	5	4957	225
chr1	179097673	179100978	7	11734	610
chr1	179101750	179102893	2	2166	93
chr1	179106757	179109303	3	5329	234
chr1	179112531	179113818	3	3139	140
chr1	179123265	179124987	2	2688	97
chr1	179125554	179128193	5	8450	349
chr1	179128568	179129503	3	1852	85
chr1	179134725	179136250	3	3786	161
chr1	179141906	179143038	5	4204	171
chr1	179144708	179145571	5	3644	171
chr1	179149144	179149936	2	1346	55
chr1	179154848	179156496	6	7472	404
chr1	179156972	179160693	7	13321	650
chr1	179162289	179163336	7	6193	284
chr1	179164714	179165414	2	1383	60
chr1	179166429	179168521	7	10884	533
chr1	179180385	179182295	5	5802	251
chr1	179185063	179187069	4	5300	257
chr1	179187239	179188902	6	8231	421
chr1	179189933	179192580	3	6110	255
chr1	179193180	179194252	4	3771	178
chr1	179194514	179196011	3	3306	161
chr1	179196255	179197898	6	7090	338
chr1	179202160	179203300	3	2878	135
chr1	179257365	179258846	2	2424	102
chr1	179261476	179262745	6	5846	292
chr1	179263449	179268517	7	25525	1406
chr1	179271024	179272088	4	3168	154
chr1	179273150	179274122	2	1895	80
chr1	179276636	179278108	4	4515	193
chr1	179278887	179279788	2	1702	66
chr1	179281318	179282607	2	1893	81
chr1	179282651	179283956	2	2007	78
chr1	179285143	179286116	3	2449	113
chr1	179286207	179287274	2	1700	69
chr1	179289735	179290680	2	1634	61
chr1	179291081	179292457	2	2318	92
chr1	179293708	179294674	3	2439	120
chr1	179320155	179321338	2	1841	63
chr1	179328734	179330146	3	3463	153
chr1	179332871	179334989	7	10433	535
chr1	179335585	179337212	5	6483	307
chr1	179804564	179807243	4	6691	292
chr1	179811585	179813116	2	2793	123
chr1	179820751	179821615	2	1553	67
chr1	179825601	179826858	3	2950	122
chr1	179831401	179833144	5	5542	236
chr1	179833982	179836326	6	11141	565
chr1	179837574	179839870	5	8710	370
chr1	179841408	179842575	4	3522	152
chr1	179843211	179845349	5	8594	429
chr1	179847922	179849299	4	4695	226
chr1	179849546	179850543	3	2604	128
chr1	179855993	179856876	5	3637	144
chr1	179860318	179862838	6	8438	359
chr1	179862984	179863890	2	1203	41
chr1	179872455	179873219	2	1313	53
chr1	179876847	179877583	2	1391	58
chr1	179877632	179879579	3	4243	165
chr1	179888059	179888968	2	1695	78
chr1	179890823	179892139	2	2224	99
chr1	179921499	179923458	5	6305	327
chr1	179928136	179928964	3	2203	108
chr1	179929916	179932043	6	10989	555
chr1	179934403	179935402	2	1846	79
chr1	179936454	179938983	3	5657	287
chr1	179941602	179944339	4	7384	345
chr1	179951765	179952610	4	3185	142
chr1	180022842	180023775	2	1794	74
chr1	180078018	180079487	6	6544	338
chr1	180085018	180086834	3	4310	185
chr1	180094160	180098915	4	8812	409
chr1	180121664	180123557	6	8995	411
chr1	180124355	180125763	2	2573	102
chr1	180126874	180128621	5	7374	382
chr1	180134084	180135346	3	2901	126
chr1	180137641	180139297	2	2528	95
chr1	180161875	180165451	4	7512	285
chr1	180237308	180241515	7	14351	618
chr1	180279862	180280760	2	1773	78
chr1	180331739	180332476	2	1276	44
chr1	180333771	180334647	3	2291	98
chr1	180383857	180385245	3	2994	139
chr1	180424887	180425723	2	1645	75
chr1	180467509	180468112	2	1106	54
chr1	180605117	180606345	2	2407	93
chr1	180640552	180641352	3	2167	87
chr1	180643214	180644084	3	2248	103
chr1	180649280	180650224	2	1866	75
chr1	180736734	180737424	3	1885	71
chr1	180756254	180757629	3	3320	135
chr1	180903618	180905751	4	5268	240
chr1	180921396	180923086	3	3868	179
chr1	180923467	180925743	3	4334	193
chr1	180937724	180940381	3	3874	197
chr1	180942444	180943269	3	1679	98
chr1	180981707	180983732	6	9088	474
chr1	180985472	180987629	6	8475	374
chr1	181012325	181017071	5	12827	623
chr1	181059841	181061625	5	6161	251
chr1	181062079	181064889	4	7017	343
chr1	181072182	181074126	3	3514	168
chr1	181074749	181076078	6	6460	323
chr1	181076879	181078453	4	5030	220
chr1	181079423	181084976	6	17059	780
chr1	181086494	181088428	4	5914	245
chr1	181095252	181098184	6	10625	552
chr1	181101068	181105580	6	17431	866
chr1	181110297	181111543	2	2332	106
chr1	182097547	182099167	2	3037	137
chr1	182112604	182114790	2	3847	139
chr1	182115608	182116877	2	1901	81
chr1	182137745	182139158	2	2575	120
chr1	182190967	182191686	2	1315	57
chr1	182199558	182200827	3	3358	143
chr1	182202797	182203701	2	1710	60
chr1	182204802	182206651	3	4182	183
chr1	182214796	182217027	2	2918	134
chr1	182217484	182219450	4	6082	262
chr1	182227988	182229285	3	3054	121
chr1	182243292	182244269	2	1691	78
chr1	182262744	182263649	2	1555	69
chr1	182265654	182267325	2	3121	123
chr1	182268252	182269611	3	2932	129
chr1	182269881	182271382	4	5125	256
chr1	182278656	182279802	3	3121	140
chr1	182309258	182310199	2	1722	73
chr1	182347151	182351830	6	18480	885
chr1	182352181	182354196	6	10747	581
chr1	182354233	182356496	4	5498	252
chr1	182356759	182358291	4	4548	220
chr1	182361416	182365472	5	10854	517
chr1	182416398	182417995	2	2146	85
chr1	182568011	182570125	2	3619	186
chr1	182572009	182573191	2	1963	77
chr1	182573583	182575962	2	3809	200
chr1	182584306	182585439	2	2051	103
chr1	182604083	182605249	2	2080	98
chr1	182608171	182610120	2	3013	152
chr1	182612707	182614146	2	2330	128
chr1	182759413	182760649	3	3451	158
chr1	182807416	182808280	2	1521	62
chr1	182809310	182812222	7	13881	713
chr1	182812270	182814449	3	5402	259
chr1	182814560	182816050	5	5772	249
chr1	182858497	182859827	4	4024	182
chr1	182990688	182991804	4	3432	139
chr1	182997738	182999240	4	5067	230
chr1	183000008	183001086	4	3349	145
chr1	183041287	183042427	2	2028	102
chr1	183047231	183049477	5	5842	248
chr1	183056858	183058328	2	2269	77
chr1	183071931	183073075	4	3814	194
chr1	183074379	183075233	2	1405	55
chr1	183080457	183081360	2	1728	80
chr1	183430554	183431707	3	2738	124
chr1	183443207	183444147	3	2454	140
chr1	183457613	183458601	5	4328	223
chr1	183459833	183460697	2	1510	61
chr1	183461892	183463471	6	5879	309
chr1	183463721	183465133	2	2212	83
chr1	183474212	183475254	2	1743	64
chr1	183520858	183522914	2	3203	124
chr1	183572355	183573656	4	3925	228
chr1	183590479	183591277	3	2184	104
chr1	183592305	183594252	5	7132	323
chr1	183596416	183597557	2	2154	96
chr1	183599433	183601029	4	4476	222
chr1	183607748	183608642	2	1662	72
chr1	183869390	183870589	3	3060	137
chr1	184255808	184256889	2	1937	93
chr1	184545589	184546852	3	3105	121
chr1	184551602	184553720	2	2996	126
chr1	184570415	184571787	3	2112	101
chr1	184572263	184573715	3	3662	165
chr1	184579146	184581038	2	3529	129
chr1	184586958	184589557	3	4482	189
chr1	184589890	184591561	4	5568	214
chr1	184591605	184595574	3	6953	311
chr1	184596115	184603151	6	16321	902
chr1	184603283	184605795	5	9120	446
chr1	184607386	184609297	3	5002	212
chr1	184616020	184617067	2	1847	79
chr1	184695917	184696968	2	1712	65
chr1	184706320	184707233	2	1388	52
chr1	184711223	184712669	4	4036	179
chr1	184719316	184720313	3	2582	125
chr1	184720653	184721679	6	5147	244
chr1	184721728	184722811	2	1707	83
chr1	184725124	184727044	3	3356	143
chr1	184727646	184728416	2	1521	54
chr1	184761954	184763236	4	4127	212
chr1	184763711	184765203	5	6105	236
chr1	184771251	184772320	2	1979	86
chr1	185012552	185014184	5	7100	323
chr1	185022641	185024172	4	4658	202
chr1	185036729	185037444	2	1293	60
chr1	185286668	185288171	4	4342	189
chr1	185298174	185298803	2	1179	59
chr1	185448543	185449444	2	1604	69
chr1	185455219	185457628	4	5970	260
chr1	185599699	185600630	2	1593	72
chr1	185861839	185862605	2	1411	51
chr1	186262963	186264927	3	5179	223
chr1	186268902	186269710	2	1513	58
chr1	186270285	186271718	5	4919	191
chr1	186275158	186275921	2	1267	57
chr1	186317044	186318076	3	2360	90
chr1	186336078	186336752	2	1217	91
chr1	186346616	186347426	2	1462	67
chr1	187924572	187925348	2	1346	46
chr1	192939518	192940251	2	1318	52
chr1	192977593	192979057	2	2250	102
chr1	193004274	193005068	2	1457	67
chr1	193006977	193008100	2	1750	88
chr1	193021117	193022183	6	5091	222
chr1	193023022	193024707	3	3846	163
chr1	193026632	193027709	4	3730	170
chr1	193030464	193031424	3	2128	118
chr1	193042163	193043194	5	3990	171
chr1	193043799	193044465	2	1272	54
chr1	193058764	193059396	2	1131	43
chr1	193071369	193073253	3	4057	198
chr1	193074807	193076145	3	2965	123
chr1	193081431	193083283	7	11442	587
chr1	193085532	193086244	2	1303	52
chr1	193089502	193090813	4	4109	191
chr1	193092035	193093028	6	4941	246
chr1	193096691	193097660	2	1512	66
chr1	193097984	193099170	5	4804	198
chr1	193101848	193102537	2	1227	53
chr1	193115886	193116957	2	1935	69
chr1	193125455	193126493	3	2740	127
chr1	193149248	193150356	3	2532	103
chr1	193157738	193158929	5	4417	167
chr1	193166467	193167214	2	1400	57
chr1	193168189	193169013	3	2137	92
chr1	193206498	193207169	2	1305	49
chr1	193376881	193377880	3	2591	115
chr1	193388687	193389628	2	1742	74
chr1	193390387	193391501	5	4152	170
chr1	193536468	193538316	2	2007	78
chr1	193581183	193581877	2	1196	50
chr1	193699061	193699571	2	997	40
chr1	193994895	193995900	2	1836	87
chr1	193997646	193998510	2	1617	66
chr1	194025109	194026504	3	3391	129
chr1	194038349	194039174	3	2247	90
chr1	196336736	196338394	4	4091	173
chr1	196351198	196351773	2	1063	51
chr1	196373036	196373970	2	1557	70
chr1	196375825	196376699	3	2379	114
chr1	196411374	196412216	2	1558	68
chr1	196416244	196417320	3	2613	132
chr1	196420221	196421016	2	1301	51
chr1	196480447	196481368	2	1501	53
chr1	196506197	196508110	3	4225	178
chr1	196530405	196531328	3	2525	102
chr1	196537084	196538232	2	2259	80
chr1	196547197	196548605	4	4023	149
chr1	196569000	196569746	2	1261	54
chr1	196618914	196620068	5	4606	209
chr1	196634532	196636112	3	3806	189
chr1	196647577	196648322	3	1988	96
chr1	196657530	196658397	2	1587	65
chr1	196659113	196660378	6	6445	289
chr1	196662441	196663783	3	2954	107
chr1	196672549	196674238	5	6728	343
chr1	196674861	196676249	2	2573	98
chr1	196677792	196679949	3	4899	219
chr1	196692164	196694105	6	8462	383
chr1	196695907	196697288	4	2809	125
chr1	196708891	196709768	2	1700	64
chr1	196710304	196711793	4	3825	146
chr1	196714663	196715709	2	1860	97
chr1	196715962	196717472	4	3523	129
chr1	196748786	196749602	3	2217	111
chr1	196754347	196756500	2	3066	157
chr1	196759157	196760058	3	1916	66
chr1	196793051	196793775	2	1373	56
chr1	196799336	196800612	3	3237	140
chr1	196822340	196823050	2	1369	50
chr1	196868014	196869520	4	4247	178
chr1	196887848	196888639	4	2625	119
chr1	196929820	196931165	3	2901	114
chr1	196932071	196933747	4	5347	301
chr1	196933812	196934527	3	1963	90
chr1	196959213	196960866	3	3591	156
chr1	196975412	196976792	2	2048	70
chr1	197001482	197002176	2	1294	61
chr1	197004052	197004843	2	1465	65
chr1	197036977	197038093	4	3662	171
chr1	197039668	197040554	2	1522	59
chr1	197112458	197112915	2	877	52
chr1	197116337	197117625	3	3029	122
chr1	197135541	197136255	2	1260	49
chr1	197162113	197163640	4	4827	250
chr1	197166643	197167168	2	972	49
chr1	197635835	197636527	2	1255	47
chr1	197646006	197646957	2	1566	50
chr1	197669624	197670430	2	1321	53
chr1	197704421	197705275	2	1548	66
chr1	197724519	197725807	4	2836	115
chr1	197728514	197729140	2	1190	47
chr1	197731021	197731977	2	1630	75
chr1	197740761	197742756	4	5511	215
chr1	197850671	197851575	2	1687	65
chr1	197852486	197854461	4	6881	314
chr1	197870484	197871633	4	3600	161
chr1	197895634	197897242	3	2552	99
chr1	197920602	197921385	2	1491	65
chr1	197967034	197967920	2	1719	61
chr1	198123344	198125644	4	4243	190
chr1	198136441	198138110	2	3146	154
chr1	198138746	198139744	5	3963	178
chr1	198140415	198141260	2	1633	76
chr1	198143103	198144430	2	1953	87
chr1	198157472	198158566	3	2874	122
chr1	198165294	198166343	2	1866	84
chr1	198170754	198172145	6	7798	381
chr1	198172836	198174725	7	9778	441
chr1	198177161	198178232	3	2692	98
chr1	198180731	198182147	3	4119	170
chr1	198215209	198216211	6	4932	210
chr1	198236651	198238266	3	4548	185
chr1	198252686	198253588	2	1565	61
chr1	198255419	198256726	6	6742	294
chr1	198283589	198285057	3	2730	106
chr1	198289830	198290392	2	996	38
chr1	198326214	198326886	2	1240	53
chr1	199716663	199718007	3	3704	167
chr1	199720416	199721074	2	1230	49
chr1	199832823	199834951	5	7012	352
chr1	199837404	199839118	5	5353	241
chr1	199946254	199948144	4	5721	249
chr1	199948460	199949175	2	1215	46
chr1	199992238	199993922	4	4456	195
chr1	199993969	199996301	4	7338	351
chr1	200001921	200008214	7	33870	1939
chr1	200014076	200014835	2	1418	64
chr1	200016482	200018100	6	7560	356
chr1	200018655	200020352	4	4877	230
chr1	200020858	200025176	6	16293	772
chr1	200025506	200028385	6	14159	731
chr1	200028576	200031612	5	9267	440
chr1	200032878	200034043	4	3906	182
chr1	200035512	200037284	6	9117	449
chr1	200039321	200040589	4	3615	129
chr1	200042606	200044011	3	2070	101
chr1	200044281	200045352	2	2025	103
chr1	200046312	200047691	6	7102	361
chr1	200048148	200049122	2	1863	83
chr1	200054789	200059473	7	19766	947
chr1	200062117	200064424	6	12592	613
chr1	200068220	200069419	5	4577	223
chr1	200071140	200073417	6	8725	420
chr1	200074668	200077512	6	11105	513
chr1	200078796	200080579	3	4808	192
chr1	200082146	200084332	4	5078	203
chr1	200086556	200087879	5	5352	252
chr1	200088268	200089314	4	3610	151
chr1	200100387	200102740	4	6663	306
chr1	200103855	200105720	4	4558	217
chr1	200116035	200119273	5	12702	663
chr1	200123624	200124301	2	1155	51
chr1	200124905	200126274	3	3352	119
chr1	200128815	200133449	5	12714	555
chr1	200133626	200134980	2	2180	96
chr1	200139599	200141029	2	2123	78
chr1	200142871	200144119	3	3137	136
chr1	200145199	200146505	5	5802	309
chr1	200146739	200148852	2	3416	149
chr1	200151632	200152639	2	1829	87
chr1	200194499	200196080	3	3779	148
chr1	200201945	200203435	6	6491	287
chr1	200204244	200206037	4	4903	226
chr1	200214330	200215096	2	1426	72
chr1	200216262	200217506	4	3996	158
chr1	200222537	200224494	3	3098	119
chr1	200236558	200237728	2	2097	95
chr1	200243141	200244764	2	2333	97
chr1	200246645	200248936	5	8827	457
chr1	200256109	200257137	2	1896	95
chr1	200257890	200258922	4	3549	142
chr1	200266201	200267487	3	3303	145
chr1	200268846	200271270	3	5880	267
chr1	200275120	200276353	2	1747	74
chr1	200276967	200278367	3	3411	144
chr1	200278611	200280332	6	9178	393
chr1	200280495	200281891	5	5917	291
chr1	200285536	200287246	4	4610	187
chr1	200289456	200290711	3	3128	129
chr1	200299800	200301496	3	3814	170
chr1	200331312	200332246	2	1553	68
chr1	200333715	200335579	3	4375	203
chr1	200337236	200338999	3	4713	216
chr1	200339393	200340274	2	1691	90
chr1	200343425	200344549	3	2904	114
chr1	200350244	200351073	2	1575	64
chr1	200351112	200351939	2	1517	61
chr1	200353633	200355329	3	4688	229
chr1	200356367	200357396	3	2513	129
chr1	200357650	200360266	4	6255	275
chr1	200363236	200363887	2	1252	56
chr1	200364340	200365496	3	2701	118
chr1	200366132	200367073	3	2374	107
chr1	200373306	200374232	4	2908	159
chr1	200385631	200387886	6	9124	403
chr1	200388307	200390990	7	12191	613
chr1	200391244	200392497	2	2339	89
chr1	200392923	200394530	4	4674	215
chr1	200394713	200396231	4	5650	275
chr1	200403433	200405234	2	2590	100
chr1	200407548	200408160	2	1172	67
chr1	200411993	200413383	3	3461	173
chr1	200421794	200423234	2	2572	108
chr1	200423719	200425534	2	2593	84
chr1	200433516	200434776	3	3369	134
chr1	200441769	200443733	5	7589	351
chr1	200445091	200447101	3	4877	236
chr1	200447440	200448780	4	3946	188
chr1	200451428	200452890	3	3638	161
chr1	200477186	200479309	2	2938	110
chr1	200590246	200591447	3	2938	133
chr1	200591530	200592417	2	1701	70
chr1	200609669	200611203	3	3261	131
chr1	200623092	200623967	2	1634	72
chr1	200636856	200637925	4	3732	190
chr1	200722662	200723573	2	1547	56
chr1	200725155	200726226	2	1654	63
chr1	200777921	200778779	2	1552	60
chr1	200865748	200866997	2	2032	92
chr1	200942750	200944599	4	5229	233
chr1	200966240	200968128	3	3886	177
chr1	200973757	200975517	5	5773	237
chr1	200985053	200989018	3	6580	313
chr1	200992777	200994552	3	3163	137
chr1	200996501	200998581	7	11632	557
chr1	201021034	201023862	4	5803	237
chr1	201101080	201102497	4	4585	211
chr1	201111433	201112934	2	2482	88
chr1	201134331	201136835	4	5690	247
chr1	201137426	201139596	2	3247	140
chr1	201140653	201141955	3	3489	153
chr1	201278867	201279901	2	1962	85
chr1	201347808	201350021	4	7057	337
chr1	201350050	201352795	3	5492	223
chr1	201356029	201358903	4	6453	244
chr1	201359278	201360530	5	5609	260
chr1	201362274	201365564	5	9439	430
chr1	201366966	201368287	3	3384	171
chr1	201369252	201370645	2	2393	121
chr1	201372569	201374896	4	5820	268
chr1	201451396	201453263	5	8292	399
chr1	201456092	201457612	2	2777	160
chr1	201457835	201460220	3	4942	254
chr1	201460486	201464469	5	11753	532
chr1	201464945	201469989	7	26358	1461
chr1	201470026	201472426	3	3978	196
chr1	201476345	201478090	2	3079	140
chr1	201499732	201501169	2	2131	91
chr1	201566477	201567753	2	2385	115
chr1	201800484	201801718	2	2258	95
chr1	201801951	201802939	2	1660	81
chr1	201806721	201807526	2	1484	66
chr1	201807688	201808728	2	1918	76
chr1	201809074	201809733	2	1232	58
chr1	201813976	201816581	5	8120	378
chr1	201834040	201835105	3	2895	107
chr1	201858233	201860215	4	6178	271
chr1	201885131	201886805	2	2421	95
chr1	201922328	201924417	7	11116	614
chr1	201927997	201932730	6	20240	943
chr1	201933539	201934481	2	1642	74
chr1	201936646	201938100	5	6019	307
chr1	201939720	201941184	3	3539	164
chr1	201950276	201951673	2	2305	107
chr1	201952721	201954055	3	2856	125
chr1	201954913	201958515	5	9208	369
chr1	201958717	201960420	4	4822	213
chr1	201965744	201967822	2	2906	123
chr1	201967915	201969517	2	2427	118
chr1	201971052	201976183	4	10474	489
chr1	201976514	201978495	3	4325	185
chr1	201980579	201982826	4	6224	279
chr1	201982938	201987758	7	18036	896
chr1	201987908	201989128	2	2118	96
chr1	202001131	202002557	2	2660	109
chr1	202002674	202005017	3	6015	250
chr1	202010762	202013342	3	3924	157
chr1	202024307	202027413	4	7696	359
chr1	202055769	202056542	2	1422	62
chr1	202079695	202081982	2	3149	126
chr1	202082785	202084398	2	2408	106
chr1	202084821	202088106	5	8043	362
chr1	202098982	202100629	6	8372	384
chr1	202100764	202103236	3	4907	230
chr1	202103480	202108073	6	18018	867
chr1	202108126	202112139	7	20297	943
chr1	202123352	202125128	2	2627	122
chr1	202138979	202141033	3	3615	155
chr1	202286686	202287996	3	3279	156
chr1	202320030	202322549	4	7577	353
chr1	202322955	202324657	5	6735	323
chr1	202327087	202327978	3	2383	121
chr1	202328138	202329670	4	3571	142
chr1	202343324	202344671	5	5396	239
chr1	202345862	202348027	2	3147	131
chr1	202354914	202356077	2	1913	86
chr1	202358302	202359220	2	1698	76
chr1	202363204	202364458	3	3218	130
chr1	202407340	202408802	3	3716	171
chr1	202437434	202438207	4	2588	126
chr1	202457450	202458350	2	1784	74
chr1	202502214	202503114	3	2494	105
chr1	202505886	202506749	2	1525	62
chr1	202506843	202508130	3	2607	101
chr1	202515462	202516404	2	1561	65
chr1	202524721	202526413	2	2431	86
chr1	202531191	202532469	2	2026	93
chr1	202592502	202593716	2	1902	80
chr1	202711479	202714191	7	7971	383
chr1	202717888	202718908	6	4597	216
chr1	202721918	202723459	4	4420	189
chr1	202747938	202749052	6	5092	227
chr1	202752057	202753284	4	4338	207
chr1	202754469	202755506	3	2798	143
chr1	202757920	202759865	5	7461	358
chr1	202768953	202770000	3	2721	112
chr1	202771468	202774159	5	5843	245
chr1	202775013	202776127	3	2777	130
chr1	202777923	202779712	4	5730	281
chr1	202780466	202782265	5	7711	356
chr1	202823296	202825205	3	3755	152
chr1	202826452	202828980	6	10201	478
chr1	202829019	202830138	2	2154	106
chr1	202855295	202856472	2	2159	99
chr1	202871716	202872478	2	1402	67
chr1	202891183	202892225	4	3714	158
chr1	202896595	202898547	5	5361	248
chr1	202923201	202924580	4	3619	154
chr1	202925926	202926839	4	3227	142
chr1	202928296	202929089	2	1363	79
chr1	202933927	202936304	5	7947	381
chr1	202974461	202975768	4	3994	175
chr1	202982493	202983507	3	2601	126
chr1	202994819	202995735	2	1538	70
chr1	203051965	203053263	2	2157	110
chr1	203070012	203071533	2	2295	108
chr1	203153827	203157246	2	3835	182
chr1	203169369	203170698	2	2542	95
chr1	203180338	203181249	2	1606	73
chr1	203242398	203244467	3	4002	185
chr1	203258258	203261429	4	10727	510
chr1	203272332	203274424	4	5298	250
chr1	203275204	203277028	4	4577	202
chr1	203297575	203299029	2	2155	83
chr1	203307287	203308632	2	2271	89
chr1	203455926	203457101	2	1954	79
chr1	203458312	203459277	3	2559	128
chr1	203477259	203478316	2	1939	119
chr1	203490032	203493131	3	5455	274
chr1	203494992	203496272	2	2261	91
chr1	203510890	203512039	2	2094	102
chr1	203575178	203576639	3	2987	144
chr1	203593683	203595536	3	4456	231
chr1	203596959	203600057	5	7562	304
chr1	203600286	203602048	7	7853	430
chr1	203606848	203609012	4	7284	335
chr1	203614539	203615958	2	2286	99
chr1	203618187	203621998	4	11253	596
chr1	203626316	203628251	4	4407	201
chr1	203628476	203630378	6	9895	471
chr1	203633296	203635902	5	9616	452
chr1	203635949	203637456	4	4387	196
chr1	203638066	203641223	3	4546	207
chr1	203648292	203649934	3	3973	167
chr1	203651670	203652659	2	1713	80
chr1	203666634	203667720	4	3903	187
chr1	203713868	203716165	2	3265	138
chr1	203737027	203738835	4	6213	294
chr1	203738930	203740975	5	7374	369
chr1	203762771	203764506	3	4118	207
chr1	203766358	203768968	5	11061	479
chr1	203773161	203776052	4	7743	353
chr1	203777812	203782195	6	16695	776
chr1	203783077	203785302	3	5270	214
chr1	203786641	203791357	6	16488	762
chr1	203792957	203794495	4	3311	137
chr1	203796415	203797843	2	2008	86
chr1	203799067	203800561	4	4748	250
chr1	203803371	203805094	4	5377	216
chr1	203807455	203809626	4	5627	265
chr1	203810060	203812056	4	5800	262
chr1	203812885	203813813	3	2513	112
chr1	203817558	203818539	3	2399	112
chr1	203826418	203827554	4	4022	163
chr1	203827648	203830628	4	8680	404
chr1	203832155	203833156	5	4106	178
chr1	203835939	203838527	2	3227	141
chr1	203858644	203859312	2	1219	56
chr1	203865966	203867194	2	2098	91
chr1	203868931	203871220	6	10562	543
chr1	203872612	203875893	6	8415	396
chr1	203877144	203877872	3	1881	84
chr1	204019363	204021916	4	5906	278
chr1	204028952	204030170	2	1233	53
chr1	204044430	204053165	7	35500	1782
chr1	204053654	204068457	7	60544	3040
chr1	204069178	204071051	3	4232	215
chr1	204072897	204076284	6	13569	672
chr1	204076335	204079650	5	11399	494
chr1	204080171	204082938	5	11424	544
chr1	204083051	204084323	3	3101	136
chr1	204086753	204088841	5	6253	282
chr1	204090718	204097003	5	20955	957
chr1	204099627	204105598	4	11516	634
chr1	204106011	204108117	3	3633	150
chr1	204108640	204111510	5	9289	446
chr1	204116454	204117880	2	2685	112
chr1	204121537	204124789	6	12181	579
chr1	204125942	204130025	6	12373	612
chr1	204148990	204149950	2	1695	82
chr1	204159585	204161978	3	3919	199
chr1	204165430	204171587	5	16472	724
chr1	204178087	204182384	5	11876	611
chr1	204185843	204187701	3	4154	146
chr1	204189969	204191158	4	4013	171
chr1	204191258	204194460	5	8533	463
chr1	204195604	204198516	4	9958	465
chr1	204208538	204209965	2	2247	94
chr1	204211356	204213729	5	8310	363
chr1	204216004	204216932	2	1413	51
chr1	204218698	204221765	4	8399	387
chr1	204225314	204235587	7	40166	2141
chr1	204236225	204238550	4	6950	306
chr1	204239177	204240395	2	2207	80
chr1	204243507	204247550	7	21180	1092
chr1	204250057	204251890	3	3489	189
chr1	204252677	204255359	5	8219	440
chr1	204259505	204260436	3	2474	118
chr1	204262816	204266514	3	6237	300
chr1	204277498	204278614	2	1819	77
chr1	204282577	204286086	4	10111	468
chr1	204286991	204287983	2	1869	74
chr1	204300971	204302269	2	2240	90
chr1	204317033	204318573	5	6388	290
chr1	204319175	204320797	4	4969	222
chr1	204328272	204329725	4	4457	166
chr1	204330969	204332737	3	4560	201
chr1	204345468	204346689	2	2061	92
chr1	204365104	204367005	5	6045	253
chr1	204369408	204371250	5	6137	259
chr1	204371436	204372419	3	2645	132
chr1	204372743	204374099	5	5523	320
chr1	204381281	204383440	7	10663	530
chr1	204383766	204384898	3	3116	159
chr1	204386694	204391736	5	15125	747
chr1	204391792	204392928	3	3124	169
chr1	204392990	204395130	3	4660	206
chr1	204395743	204397272	3	3604	153
chr1	204399623	204401554	4	4890	223
chr1	204403120	204404739	3	3653	173
chr1	204406138	204407843	6	7143	350
chr1	204408861	204409982	3	2518	113
chr1	204411243	204413656	2	2980	163
chr1	204417463	204421523	6	13708	659
chr1	204447002	204448002	2	1899	77
chr1	204448166	204454049	4	15634	718
chr1	204454674	204457691	3	6791	326
chr1	204473573	204474887	5	5280	287
chr1	204476854	204477954	5	4915	218
chr1	204478093	204479875	2	3119	131
chr1	204484318	204485524	6	6303	308
chr1	204485870	204494784	7	40749	2182
chr1	204497520	204499270	4	6303	278
chr1	204526281	204527075	4	2770	116
chr1	204530500	204532033	3	3386	150
chr1	204533652	204536732	4	7811	289
chr1	204586656	204587599	2	1806	73
chr1	204775253	204776191	2	1669	60
chr1	204851034	204854375	4	9509	448
chr1	204857699	204859251	2	2619	91
chr1	204890245	204892984	3	4308	157
chr1	204937760	204939122	2	2035	93
chr1	204959779	204961351	6	7150	335
chr1	204961608	204962747	2	2065	99
chr1	204969285	204970796	2	2500	121
chr1	204971034	204972569	4	5332	262
chr1	204979178	204982810	6	11900	513
chr1	204983150	204984737	2	2575	95
chr1	205005484	205007729	5	8390	398
chr1	205010778	205013468	4	6482	291
chr1	205026730	205027884	2	2102	69
chr1	205028055	205029004	3	2547	94
chr1	205076405	205077544	2	2061	88
chr1	205085385	205086880	6	7154	320
chr1	205086945	205087975	2	1860	75
chr1	205119418	205120790	2	2400	96
chr1	205133358	205134035	2	1252	62
chr1	205143782	205145164	3	3516	172
chr1	205151289	205152671	2	2315	93
chr1	205156373	205158310	3	4935	196
chr1	205159378	205160386	2	1611	56
chr1	205164474	205165528	2	1840	106
chr1	205167883	205168873	2	1949	79
chr1	205170580	205171993	3	2920	162
chr1	205172106	205172671	2	1089	57
chr1	205177737	205179994	5	6198	275
chr1	205234883	205236376	2	2329	93
chr1	205236393	205241887	5	15640	755
chr1	205250787	205252911	3	4208	203
chr1	205260042	205261136	2	1944	95
chr1	205267803	205268913	2	1791	76
chr1	205268993	205271473	5	10025	456
chr1	205277645	205279081	2	2144	79
chr1	205280557	205283867	5	10070	494
chr1	205284417	205286214	2	2542	120
chr1	205288932	205290270	5	5610	300
chr1	205290982	205292661	5	5721	251
chr1	205415877	205416775	2	1667	69
chr1	205471858	205473687	4	4302	200
chr1	205474532	205478632	5	12051	582
chr1	205478796	205480265	2	2597	126
chr1	205480417	205482371	4	5682	274
chr1	205487314	205488345	2	1902	86
chr1	205492449	205493803	2	2475	106
chr1	205494680	205496545	4	5389	286
chr1	205499674	205501823	2	3564	133
chr1	205557763	205558706	2	1647	73
chr1	205561370	205562919	5	5511	267
chr1	205567659	205569079	3	3587	166
chr1	205570289	205571354	3	2877	130
chr1	205572206	205576910	6	20617	988
chr1	205583580	205584748	2	2046	103
chr1	205588922	205590423	2	2165	79
chr1	205590453	205591794	5	5382	265
chr1	205591902	205595784	6	14048	633
chr1	205595995	205599462	7	18711	950
chr1	205602808	205604617	5	7621	426
chr1	205606644	205608821	3	5124	259
chr1	205609177	205610982	3	3827	197
chr1	205612267	205613380	4	3804	147
chr1	205613421	205614906	4	4924	241
chr1	205615034	205619106	3	8862	389
chr1	205621013	205622640	4	3576	157
chr1	205623096	205624317	3	2836	115
chr1	205624606	205625779	2	1899	97
chr1	205628028	205633355	7	27872	1467
chr1	205633847	205640013	5	12654	665
chr1	205642855	205645525	7	16352	848
chr1	205646672	205647782	2	2076	84
chr1	205650167	205651852	4	4788	218
chr1	205653027	205655507	4	5904	229
chr1	205659251	205661689	5	8048	355
chr1	205661838	205662990	2	1895	89
chr1	205663373	205667569	7	19462	965
chr1	205667580	205670096	4	8125	374
chr1	205670113	205672123	3	4262	183
chr1	205672334	205673965	3	2285	128
chr1	205674292	205676499	4	6641	338
chr1	205676778	205678414	3	4253	219
chr1	205681017	205681969	2	1711	80
chr1	205683592	205684367	2	1418	75
chr1	205684398	205685400	5	4252	245
chr1	205685635	205686361	2	1265	54
chr1	205690770	205692226	3	3437	159
chr1	205693034	205694039	6	4988	255
chr1	205699110	205700224	7	6415	333
chr1	205700335	205701271	4	3300	163
chr1	205701330	205702186	3	2236	115
chr1	205703308	205704246	4	3059	146
chr1	205705230	205706235	2	1897	78
chr1	205706961	205708258	4	3971	199
chr1	205708927	205710753	4	4272	181
chr1	205710894	205712792	6	9119	547
chr1	205713593	205715686	5	9037	444
chr1	205719881	205721567	6	7132	308
chr1	205721601	205722886	3	2991	145
chr1	205735249	205736041	2	1526	67
chr1	205742375	205743987	5	7371	352
chr1	205756417	205758011	4	4451	192
chr1	205778702	205779988	2	2434	121
chr1	205780669	205782095	2	2605	113
chr1	206224057	206225713	2	2847	135
chr1	206228446	206229406	2	1778	72
chr1	206234444	206237344	2	5027	225
chr1	206252267	206253094	3	2312	95
chr1	206257401	206259911	2	3440	154
chr1	206273852	206275427	2	2299	103
chr1	206282473	206286789	5	13264	694
chr1	206287192	206288933	3	4794	303
chr1	206292724	206293927	2	1833	69
chr1	206320042	206321171	2	2100	106
chr1	206628623	206630632	4	5346	236
chr1	206669338	206670600	2	2070	94
chr1	206672161	206674903	4	8369	401
chr1	206675021	206675953	2	1806	93
chr1	206676869	206678124	2	2119	120
chr1	206679291	206680493	2	2107	100
chr1	206684268	206687848	5	14025	679
chr1	206689404	206690454	3	2576	108
chr1	206691974	206694772	5	9323	406
chr1	206694884	206696469	3	3696	162
chr1	206699842	206702084	3	5373	202
chr1	206702141	206703616	2	2664	129
chr1	206703939	206707708	5	14982	654
chr1	206707875	206710822	3	6580	317
chr1	206710932	206713789	5	9351	447
chr1	206714048	206715806	4	5927	256
chr1	206716348	206717390	2	1959	95
chr1	206721428	206722179	2	1380	64
chr1	206724371	206725279	2	1670	55
chr1	206725896	206727884	3	5091	255
chr1	206730473	206732580	3	4788	217
chr1	206732678	206735041	6	12888	631
chr1	206735452	206737089	6	8272	424
chr1	206739320	206744510	6	18236	937
chr1	206745626	206749645	7	18416	879
chr1	206750767	206755816	7	23320	1143
chr1	206756020	206760978	7	23250	1113
chr1	206761140	206763188	5	5382	239
chr1	206763280	206767428	5	13451	632
chr1	206770296	206771443	3	2633	106
chr1	206785839	206787234	5	5499	263
chr1	206811389	206812393	2	1727	67
chr1	206813219	206814376	3	2723	109
chr1	206820928	206822046	2	1724	81
chr1	206829112	206834439	6	16029	724
chr1	206852581	206854126	3	3998	181
chr1	206856139	206858034	3	5276	248
chr1	206860250	206862981	7	10760	576
chr1	206863728	206865042	2	1766	86
chr1	206865665	206870349	6	20520	1006
chr1	206872235	206873378	2	1959	98
chr1	206875203	206880834	7	30795	1550
chr1	206884209	206891083	7	28369	1558
chr1	206891090	206894027	7	17554	889
chr1	206894502	206899118	7	21190	1221
chr1	206900669	206901789	2	1855	90
chr1	206905435	206907528	3	5132	283
chr1	206908850	206911170	2	3150	143
chr1	206916540	206917976	2	2163	80
chr1	207038260	207039769	4	4963	252
chr1	207062451	207063625	3	3031	146
chr1	207080512	207081918	4	4782	222
chr1	207096558	207101314	5	14825	614
chr1	207102195	207104480	4	5221	261
chr1	207108557	207109485	2	1693	76
chr1	207117215	207119226	3	5221	247
chr1	207119488	207121509	3	4955	233
chr1	207122875	207123958	3	2670	122
chr1	207125171	207126771	2	3029	137
chr1	207129828	207131569	3	4483	176
chr1	207139419	207142156	5	9512	478
chr1	207165331	207166259	3	2513	105
chr1	207174481	207175427	2	1695	75
chr1	207179064	207179884	2	1363	54
chr1	207194972	207197072	3	4780	248
chr1	207215163	207216236	4	3647	148
chr1	207222404	207223202	2	1454	63
chr1	207224306	207226405	7	12398	657
chr1	207226744	207228338	6	7113	321
chr1	207255185	207256292	2	2170	90
chr1	207260499	207261947	2	2579	145
chr1	207265692	207266508	4	2704	118
chr1	207268167	207269987	3	3776	163
chr1	207272182	207272970	2	1451	64
chr1	207273538	207274985	4	5342	281
chr1	207279655	207281118	2	2810	121
chr1	207281695	207283422	4	4402	199
chr1	207284426	207285338	2	1703	88
chr1	207288110	207289014	2	1499	50
chr1	207298565	207299583	2	1862	76
chr1	207304345	207305864	3	2889	133
chr1	207305942	207306516	2	1071	55
chr1	207307365	207308816	2	2736	110
chr1	207308843	207309751	2	1748	67
chr1	207310356	207311909	5	5481	224
chr1	207318309	207319279	2	1695	86
chr1	207415529	207416719	7	6460	282
chr1	207416884	207418413	3	3648	138
chr1	207491976	207492901	4	2878	124
chr1	207495625	207496515	3	2392	103
chr1	207500646	207501595	2	1532	65
chr1	207508644	207509765	3	2542	101
chr1	207910846	207912185	2	1783	73
chr1	207920782	207922104	2	2289	91
chr1	207926344	207927572	4	3759	194
chr1	207935566	207937067	6	8227	422
chr1	207937147	207938203	5	3703	156
chr1	207945262	207946115	2	1522	67
chr1	207947605	207948887	3	3232	137
chr1	207949027	207950178	3	2965	130
chr1	207960102	207960937	3	2014	81
chr1	207961405	207962220	2	1551	69
chr1	207972870	207974718	6	7199	353
chr1	207976644	207977693	3	2486	110
chr1	207978661	207982425	6	14206	721
chr1	207985455	207993128	7	40580	2093
chr1	207993637	207996265	6	14580	816
chr1	207997566	207999414	4	6265	300
chr1	208003867	208004898	2	1827	89
chr1	208007235	208011034	4	9792	478
chr1	208016743	208018944	2	2887	152
chr1	208037282	208038946	2	2704	115
chr1	208039131	208042085	4	9212	428
chr1	208131634	208132642	2	1817	77
chr1	208132683	208135047	5	8764	397
chr1	208135495	208136910	7	7748	384
chr1	208137079	208139544	7	10953	613
chr1	208201600	208203240	2	1915	61
chr1	208216073	208219939	4	7204	371
chr1	208220070	208221398	3	3692	169
chr1	208228101	208229200	3	2865	119
chr1	208271768	208273355	3	3187	125
chr1	208273372	208276954	5	7264	336
chr1	208277268	208280055	5	7068	269
chr1	208290880	208292297	4	4571	216
chr1	208296936	208298575	6	7985	387
chr1	208303635	208305548	2	2664	110
chr1	208308545	208310240	3	3790	148
chr1	208323425	208324520	2	1997	84
chr1	208327081	208328763	5	7585	304
chr1	208332277	208334387	4	6443	324
chr1	208334714	208335416	2	1347	71
chr1	208345937	208347931	3	4513	175
chr1	208349735	208350619	2	1721	84
chr1	208350957	208353269	5	8506	387
chr1	208353285	208356417	5	9006	447
chr1	208364856	208366008	3	2986	118
chr1	208373825	208375090	2	2013	75
chr1	208375310	208378322	4	8736	414
chr1	208380110	208381650	4	4875	240
chr1	208382732	208385168	4	5765	238
chr1	208389654	208392005	2	3319	120
chr1	208392846	208394537	2	2511	105
chr1	208395640	208396621	2	1808	72
chr1	208407517	208412587	5	14313	638
chr1	208422331	208423334	2	1684	80
chr1	208423360	208425018	2	2585	118
chr1	209243879	209244863	2	1675	79
chr1	209245451	209246192	2	1254	64
chr1	209249791	209251502	2	2139	87
chr1	209269718	209271111	2	2610	115
chr1	209791252	209792402	3	3132	147
chr1	209793608	209796425	3	5864	246
chr1	209798211	209802349	6	16011	775
chr1	209803586	209804835	3	2797	134
chr1	209808382	209809526	4	3436	173
chr1	209824309	209825233	2	1787	85
chr1	209827623	209829351	3	3855	201
chr1	209829664	209835621	6	15046	743
chr1	209836923	209837870	3	2417	123
chr1	209840948	209842606	2	2534	99
chr1	209850602	209852196	3	3467	179
chr1	209868727	209869778	2	1727	62
chr1	209870553	209871322	2	1502	70
chr1	209881439	209882483	2	1708	78
chr1	209883589	209885549	3	3645	168
chr1	209885909	209886564	2	1250	58
chr1	209888944	209889788	2	1575	68
chr1	209892203	209893200	2	1913	104
chr1	209903170	209904641	2	2467	89
chr1	209908579	209909659	2	1911	100
chr1	209912309	209914857	3	3864	190
chr1	209917071	209919790	3	3745	170
chr1	209921400	209922304	2	1583	69
chr1	209923689	209924972	4	4027	165
chr1	209958047	209960709	2	3627	154
chr1	209971294	209972475	2	2121	84
chr1	209973458	209974532	2	2002	98
chr1	209976006	209979235	5	10182	473
chr1	210000289	210001307	3	2594	107
chr1	210010059	210011729	3	3758	155
chr1	210017443	210018780	3	3646	143
chr1	210023453	210024270	3	2179	90
chr1	210500921	210502011	2	2145	95
chr1	210502760	210504549	5	5441	286
chr1	210516513	210517669	2	2102	109
chr1	210534918	210537120	3	5014	226
chr1	210541830	210543536	4	6071	304
chr1	210637578	210638312	2	1315	67
chr1	210847312	210848213	2	1765	73
chr1	210878977	210880886	3	4471	192
chr1	211081200	211082790	2	2715	145
chr1	211094855	211095988	3	2894	110
chr1	211430003	211431193	5	4852	204
chr1	211434493	211436035	5	5899	291
chr1	211438590	211439309	4	2564	112
chr1	211442305	211443847	4	5098	220
chr1	211443999	211445373	2	1481	62
chr1	211453541	211455423	5	6577	299
chr1	211455610	211456329	2	1333	55
chr1	211456686	211458067	4	4503	198
chr1	211467622	211468557	2	1507	63
chr1	211498633	211500088	3	3883	199
chr1	211500345	211501435	2	1897	70
chr1	211658518	211660224	2	2543	105
chr1	211662830	211665343	4	6641	294
chr1	211687497	211688730	6	5719	299
chr1	211690116	211692103	3	4536	201
chr1	211692611	211694776	5	7231	314
chr1	211696098	211699420	6	13073	728
chr1	211700602	211702126	3	3489	142
chr1	211704151	211707357	4	8595	386
chr1	211742192	211743487	3	3346	161
chr1	211756546	211758024	6	7044	329
chr1	211770372	211771505	3	2759	135
chr1	211778714	211781606	7	16206	779
chr1	211782719	211784159	3	3540	180
chr1	211784657	211788623	7	15884	788
chr1	211789980	211792341	2	3210	158
chr1	211792603	211794194	5	6893	327
chr1	211805040	211807635	3	4806	251
chr1	211810365	211813576	4	8973	433
chr1	211813943	211815562	3	4240	201
chr1	211818499	211819972	4	4202	184
chr1	211819987	211823537	4	9834	448
chr1	211825184	211828834	4	10972	488
chr1	211849338	211850380	3	2737	105
chr1	211860095	211862031	4	6808	382
chr1	211872073	211873735	2	2437	100
chr1	211876732	211877619	3	2361	106
chr1	211895784	211897304	2	2437	129
chr1	211897701	211898888	2	2078	89
chr1	211907479	211909653	3	4183	175
chr1	211913231	211914912	4	4920	254
chr1	211929115	211930154	2	1964	94
chr1	211933290	211933976	3	1872	81
chr1	211952753	211953451	2	1284	50
chr1	211957947	211959448	3	2651	112
chr1	211968609	211969321	2	1374	48
chr1	211970130	211970930	4	2794	127
chr1	211978920	211980024	3	2542	94
chr1	211981105	211983326	3	3594	146
chr1	211984295	211985695	2	2087	86
chr1	211988369	211989857	4	4438	220
chr1	211990216	211991865	3	4566	213
chr1	211992368	211993641	4	3748	166
chr1	211995643	211996337	4	2459	116
chr1	211998148	211999587	4	3481	194
chr1	212016472	212017538	2	2020	85
chr1	212018641	212019459	2	1391	61
chr1	212061052	212064408	4	10200	447
chr1	212066265	212067165	2	1733	91
chr1	212085734	212086777	2	1784	76
chr1	212088639	212091375	4	6162	299
chr1	212092077	212093845	6	9151	488
chr1	212094227	212097002	5	9819	427
chr1	212097346	212098981	3	3697	162
chr1	212102406	212104053	3	3850	202
chr1	212105121	212107311	3	4946	207
chr1	212112161	212113148	4	3179	143
chr1	212114187	212115654	3	3732	165
chr1	212115925	212116776	2	1585	68
chr1	212120428	212121363	2	1720	76
chr1	212121527	212122798	5	4995	277
chr1	212124239	212125366	2	1922	76
chr1	212166603	212167232	2	1098	49
chr1	212181075	212182417	4	3436	143
chr1	212187087	212189078	4	7119	308
chr1	212198930	212201893	6	11098	505
chr1	212205373	212207778	4	7578	333
chr1	212247444	212248376	3	1944	82
chr1	212261657	212262717	2	1798	80
chr1	212297094	212299847	4	8344	387
chr1	212313429	212314407	4	3581	152
chr1	212320912	212321765	2	1648	70
chr1	212322227	212323797	3	3174	144
chr1	212330474	212332729	2	2986	128
chr1	212332767	212335006	5	7884	345
chr1	212385558	212387125	5	6665	363
chr1	212388122	212389399	2	2096	90
chr1	212397384	212398438	2	1895	102
chr1	212398508	212400332	7	10908	550
chr1	212400393	212402125	4	5298	237
chr1	212402473	212403561	4	3523	195
chr1	212407023	212409895	5	8841	417
chr1	212411400	212413279	4	4996	269
chr1	212413491	212415707	7	9621	492
chr1	212416921	212417946	2	1919	82
chr1	212425742	212428470	6	9461	458
chr1	212430571	212432459	3	4524	214
chr1	212456334	212457800	4	5041	221
chr1	212461009	212461838	2	1389	81
chr1	212468069	212469774	3	3956	182
chr1	212470090	212471144	5	4879	234
chr1	212472913	212473869	3	2275	89
chr1	212477284	212479001	6	8404	382
chr1	212479185	212479873	4	2469	159
chr1	212479966	212481620	4	3554	139
chr1	212481804	212483510	4	4469	195
chr1	212483644	212485789	3	5061	266
chr1	212490495	212491667	6	5818	257
chr1	212492377	212494262	6	7046	333
chr1	212495745	212496780	2	1664	77
chr1	212496826	212497692	3	2314	99
chr1	212497697	212499008	4	4233	176
chr1	212499516	212500103	2	1133	51
chr1	212500550	212502383	7	9287	479
chr1	212511577	212512535	5	3500	150
chr1	212520701	212521572	4	3276	138
chr1	212527138	212528566	3	3098	120
chr1	212530481	212531494	3	2592	104
chr1	212537635	212539189	5	6046	305
chr1	212539331	212540898	3	4068	202
chr1	212586808	212587788	2	1813	77
chr1	212604829	212606126	2	1944	82
chr1	212606612	212608141	4	4859	218
chr1	212608745	212611552	3	4265	197
chr1	212612469	212614431	2	2716	110
chr1	212621760	212623368	2	2172	84
chr1	212655888	212657143	4	4107	172
chr1	212671643	212672315	2	1288	52
chr1	212688509	212691519	3	6341	269
chr1	212729757	212731739	2	2554	99
chr1	212732307	212735042	4	5448	260
chr1	212768907	212769854	2	1751	74
chr1	212783508	212784696	3	2993	135
chr1	212794288	212795087	2	1501	54
chr1	212801291	212802197	2	1600	63
chr1	212810330	212811700	2	2640	120
chr1	212899746	212900543	2	1579	60
chr1	212911784	212912639	2	1435	64
chr1	212952200	212953022	2	1320	47
chr1	212962421	212964565	6	9546	406
chr1	212978205	212979355	5	4873	234
chr1	213026948	213028221	2	1989	83
chr1	213029767	213030656	2	1587	66
chr1	213032034	213033249	4	4238	177
chr1	213036486	213037264	2	1319	53
chr1	213169074	213170001	4	3164	134
chr1	213179107	213180136	4	3932	171
chr1	213182995	213184209	5	4411	180
chr1	213186270	213187816	5	4771	202
chr1	213189283	213190337	4	3769	198
chr1	213229149	213230997	3	4332	199
chr1	213237296	213238931	4	4948	210
chr1	213244226	213244969	6	3840	199
chr1	213448890	213449777	2	1649	72
chr1	213543736	213545365	2	2668	123
chr1	213547463	213548623	2	1973	78
chr1	213839864	213840679	2	1481	71
chr1	213855103	213855968	3	2170	113
chr1	213857514	213858583	2	1863	82
chr1	213864238	213866098	2	2823	122
chr1	213897452	213899368	3	4735	208
chr1	213900846	213902473	3	3698	193
chr1	213914585	213915509	4	3156	164
chr1	213938566	213940292	3	3468	145
chr1	213945104	213945984	2	1675	71
chr1	213969464	213970573	3	2957	139
chr1	213993662	213995413	3	4240	209
chr1	214047758	214048881	3	2764	120
chr1	214078321	214079490	2	2167	96
chr1	214098781	214099717	2	1819	76
chr1	214125242	214127840	6	12188	563
chr1	214127863	214128881	2	1712	81
chr1	214143873	214145652	4	3971	172
chr1	214145879	214147388	3	2715	116
chr1	214151768	214155937	5	12447	642
chr1	214169621	214176134	6	24842	1288
chr1	214178030	214179110	3	2853	133
chr1	214181220	214186184	7	21859	1041
chr1	214186591	214190524	7	22983	1319
chr1	214190537	214191664	4	3746	147
chr1	214192385	214194085	6	8720	474
chr1	214196364	214200161	4	9703	485
chr1	214202848	214205170	5	8059	403
chr1	214205597	214208239	4	6701	289
chr1	214208611	214209967	3	3466	158
chr1	214210414	214212563	4	6366	285
chr1	214228575	214229615	2	1789	74
chr1	214240412	214241867	3	3812	164
chr1	214242969	214244522	3	4081	175
chr1	214284340	214285838	3	3777	170
chr1	214293348	214294640	2	2486	88
chr1	214295019	214296181	3	2844	115
chr1	214296814	214299239	5	8585	425
chr1	214346256	214347830	3	3817	161
chr1	214361105	214362249	2	1996	92
chr1	214381387	214382996	5	4916	248
chr1	214450661	214451686	2	1864	88
chr1	214451763	214453995	3	5967	250
chr1	214455596	214458539	6	10566	509
chr1	214458889	214460922	2	2044	88
chr1	214485752	214488873	4	7360	321
chr1	214492660	214493969	2	2127	88
chr1	214504929	214505876	2	1865	83
chr1	215742091	215743741	5	5556	217
chr1	215744587	215745890	5	4912	272
chr1	215749307	215750384	2	1770	76
chr1	215752170	215753484	4	4596	226
chr1	215754122	215754746	2	1167	48
chr1	215755280	215756462	3	2860	107
chr1	215764347	215765442	4	3861	155
chr1	215766939	215767912	2	1892	85
chr1	215772295	215773468	2	1791	75
chr1	215786875	215788094	5	4618	196
chr1	215788493	215789306	3	2091	86
chr1	215789631	215791161	4	5252	243
chr1	215800850	215803640	5	8336	358
chr1	215811195	215813052	2	3541	175
chr1	215815528	215817033	3	3708	218
chr1	215819663	215820633	4	3374	166
chr1	215821461	215822602	3	2875	128
chr1	215830185	215832921	5	7511	306
chr1	215842134	215842927	2	1517	71
chr1	216049549	216050564	2	1867	83
chr1	216595049	216596274	4	4252	212
chr1	216605665	216606528	2	1630	53
chr1	216691233	216692075	2	1510	63
chr1	218544766	218546790	2	2875	122
chr1	218551531	218552909	2	2514	88
chr1	219350729	219351524	2	1525	63
chr1	219353036	219353885	4	2918	139
chr1	219355305	219356228	3	2299	109
chr1	219393818	219395387	2	2477	97
chr1	219400989	219401950	2	1838	85
chr1	219402241	219403239	2	1849	65
chr1	219403334	219403979	2	1204	53
chr1	219469387	219470436	3	2561	117
chr1	219472544	219473211	2	1169	51
chr1	219555563	219556180	2	1125	54
chr1	219839126	219841122	2	2636	120
chr1	220013258	220014010	2	1441	61
chr1	220078785	220080874	3	4256	192
chr1	220081066	220082398	2	2168	76
chr1	220082411	220083872	4	4561	249
chr1	220084991	220086605	4	3998	198
chr1	220088309	220089674	3	3857	202
chr1	220090713	220092583	5	6800	332
chr1	220093640	220094707	2	2098	95
chr1	220095149	220096792	5	5827	252
chr1	220096844	220097996	4	3595	170
chr1	220105279	220107130	3	3446	169
chr1	220112941	220114195	2	2455	105
chr1	220125953	220128390	4	7019	358
chr1	220131835	220133639	2	2692	118
chr1	220137057	220138522	3	2810	106
chr1	220143437	220144417	3	2244	92
chr1	220159973	220161050	2	2139	90
chr1	220165524	220166846	6	6444	325
chr1	220180747	220181746	5	4155	156
chr1	220200227	220200953	2	1388	73
chr1	220212789	220213771	2	1585	69
chr1	220215293	220216552	2	2396	78
chr1	220217728	220219180	4	4028	198
chr1	220220113	220221797	5	7546	376
chr1	220253940	220254963	2	1882	69
chr1	220255473	220256433	3	2643	98
chr1	220259427	220262764	7	15153	699
chr1	220268155	220271756	6	9146	400
chr1	220292230	220292931	2	1174	47
chr1	220319235	220321206	5	6856	285
chr1	220352958	220353675	2	1316	49
chr1	220374717	220375549	2	1457	56
chr1	220392930	220394732	5	6330	277
chr1	220396233	220396873	2	989	55
chr1	220400199	220401785	3	3418	161
chr1	220406774	220407703	2	1695	74
chr1	220416158	220417930	4	4497	200
chr1	220853892	220854768	3	2284	95
chr1	220855300	220857451	3	5845	291
chr1	220861903	220863712	2	2543	119
chr1	220865782	220871150	6	20436	1053
chr1	220872383	220873798	4	4677	195
chr1	220874272	220876599	4	6279	302
chr1	220884349	220886336	3	4073	179
chr1	220894149	220895148	3	2387	94
chr1	220896190	220897380	3	3247	157
chr1	220909106	220909898	2	1350	58
chr1	220919265	220921020	3	4669	203
chr1	220925783	220931016	7	23913	1220
chr1	220931030	220932369	6	6258	294
chr1	220934060	220935474	3	2934	131
chr1	220935813	220938871	5	10052	467
chr1	220942086	220945329	7	17364	908
chr1	220947140	220948539	2	2059	86
chr1	220948875	220954132	4	14518	707
chr1	220957848	220959647	2	3341	174
chr1	220960692	220962611	3	3844	188
chr1	220972679	220974384	4	5602	224
chr1	220974804	220978957	6	18088	853
chr1	220980661	220983192	4	6217	278
chr1	220984883	220987570	6	9875	476
chr1	220987862	220989725	3	3922	189
chr1	220992029	220992799	2	1329	66
chr1	220997199	221000886	3	6793	333
chr1	221005644	221006545	2	1475	67
chr1	221022377	221023078	3	1953	75
chr1	221044171	221045625	2	2133	92
chr1	221048734	221052380	5	10452	495
chr1	221054885	221056278	5	5821	347
chr1	221056996	221061478	6	18909	1031
chr1	221087745	221089124	3	2833	107
chr1	221101678	221102786	2	1649	64
chr1	221140054	221141127	3	2876	133
chr1	221271194	221272877	2	2339	112
chr1	221289295	221290069	3	2067	90
chr1	221490302	221491895	2	2536	108
chr1	221714332	221715406	2	2083	89
chr1	221723424	221725077	3	4068	196
chr1	221726011	221727069	3	2497	109
chr1	221728727	221730056	2	2353	108
chr1	221736821	221738186	4	4182	192
chr1	221875323	221877060	5	5713	258
chr1	221877162	221881147	6	16463	874
chr1	221882565	221883815	2	2073	92
chr1	221887401	221888643	4	4175	234
chr1	221892233	221893507	3	3244	159
chr1	221894926	221896457	2	2462	96
chr1	221896923	221898800	6	6990	311
chr1	221903235	221904256	4	3524	176
chr1	221909053	221913546	6	16139	823
chr1	221916900	221918412	5	5390	303
chr1	221920289	221921344	2	1811	91
chr1	222007494	222008475	2	1837	85
chr1	222109914	222111896	3	3677	144
chr1	222188955	222189971	3	2361	115
chr1	222196088	222197596	2	2572	99
chr1	222201412	222202276	2	1459	64
chr1	222214703	222218694	3	8929	426
chr1	222227451	222229870	5	8378	423
chr1	222240543	222242343	4	6205	296
chr1	222245139	222246367	3	3075	135
chr1	222268638	222271383	4	7580	342
chr1	222280310	222281417	2	2090	102
chr1	222340137	222340956	2	1515	71
chr1	222639461	222641351	6	8832	403
chr1	222695545	222696324	2	1485	77
chr1	222730428	222731734	4	4183	223
chr1	222792407	222793597	5	4591	242
chr1	222794355	222796712	4	6141	250
chr1	222797466	222799905	2	3212	120
chr1	222803724	222806089	4	6615	253
chr1	222816401	222817370	3	2564	118
chr1	222828827	222829861	5	4244	181
chr1	222838224	222839178	3	2468	85
chr1	222846681	222847734	4	3788	174
chr1	222881277	222883033	5	7067	365
chr1	222887327	222888969	7	9031	408
chr1	222911625	222912598	4	3487	153
chr1	222967504	222968607	3	2825	120
chr1	222987056	222988309	6	6167	342
chr1	223066496	223068053	2	2304	117
chr1	223161895	223163557	2	2272	104
chr1	223173154	223174143	3	2563	118
chr1	223175332	223176627	2	2207	79
chr1	223178261	223180486	4	7659	333
chr1	223183176	223184183	3	2460	102
chr1	223203129	223205661	5	7525	287
chr1	223219653	223221337	3	4041	167
chr1	223222143	223223905	2	2563	94
chr1	223248296	223254735	6	21512	968
chr1	223256714	223258311	2	2603	109
chr1	223279807	223280753	2	1731	90
chr1	223302157	223303692	3	3675	161
chr1	223314091	223316490	7	12205	539
chr1	223316560	223318285	2	2675	106
chr1	223349689	223351031	4	4021	167
chr1	223421027	223422890	3	3427	196
chr1	223441691	223443529	5	6675	296
chr1	223445010	223445940	4	2992	122
chr1	223592653	223594129	3	2647	100
chr1	223805874	223810081	6	17287	845
chr1	223810887	223812405	4	5003	221
chr1	223815175	223817604	5	7560	302
chr1	223825901	223827181	2	2383	95
chr1	223829275	223831994	2	3988	192
chr1	223899100	223900224	5	4873	217
chr1	223900438	223902129	4	5375	285
chr1	223906725	223908761	2	3470	179
chr1	223912437	223915019	2	3881	145
chr1	223918689	223920877	5	6695	283
chr1	223925816	223928444	6	7259	311
chr1	223944602	223946684	5	7179	328
chr1	223980808	223981737	3	2257	97
chr1	223985562	223986996	3	3229	117
chr1	223989632	223991398	2	2095	72
chr1	223995526	223996391	3	2424	93
chr1	223996563	223998046	3	3450	146
chr1	223999657	224001109	5	6447	298
chr1	224001560	224002578	4	3712	197
chr1	224003028	224004221	2	2257	113
chr1	224005074	224005923	2	1448	65
chr1	224008374	224010228	5	6755	317
chr1	224011880	224015465	6	15152	728
chr1	224018233	224019203	3	2380	96
chr1	224022886	224024487	3	3565	166
chr1	224025311	224026686	2	2496	104
chr1	224026881	224027973	5	4258	183
chr1	224028009	224030265	5	6477	325
chr1	224030617	224031408	5	3082	138
chr1	224031452	224032484	5	3934	204
chr1	224034402	224035513	5	4853	248
chr1	224043951	224044854	2	1573	63
chr1	224051180	224052529	2	2356	94
chr1	224052680	224053464	2	1380	60
chr1	224071419	224071916	2	946	52
chr1	224072053	224074262	5	9343	392
chr1	224074397	224076489	4	7539	422
chr1	224076508	224077658	3	2827	118
chr1	224077989	224078801	3	2268	103
chr1	224094852	224095625	2	1394	74
chr1	224178355	224179946	2	2661	102
chr1	224181266	224182215	3	2462	111
chr1	224304371	224306331	4	6771	324
chr1	224306475	224308834	7	9161	390
chr1	224308884	224310731	4	4805	259
chr1	224310736	224311989	2	2447	100
chr1	224312873	224315951	4	7377	375
chr1	224316172	224317136	3	2478	88
chr1	224317240	224317970	2	1313	51
chr1	224319417	224320750	2	2317	99
chr1	224323699	224325533	4	5148	224
chr1	224326251	224327824	2	2413	88
chr1	224329765	224332602	4	6610	305
chr1	224334135	224335372	6	5830	252
chr1	224336776	224337656	2	1273	45
chr1	224341731	224343425	4	4768	218
chr1	224349531	224351160	2	2834	149
chr1	224352602	224354288	4	3930	171
chr1	224366617	224370636	5	11719	548
chr1	224371487	224375426	7	21095	1122
chr1	224377148	224378665	3	3980	190
chr1	224381162	224384057	6	11734	586
chr1	224388955	224390351	3	3651	154
chr1	224393347	224395663	3	5510	251
chr1	224397588	224399086	7	8626	422
chr1	224399433	224401152	3	4868	215
chr1	224405904	224407576	2	3038	108
chr1	224411791	224414004	3	5188	248
chr1	224425621	224426513	2	1550	61
chr1	224427138	224428627	4	4911	220
chr1	224451280	224453201	2	2748	130
chr1	224476324	224477181	2	1461	70
chr1	224478094	224479169	2	1726	80
chr1	224505866	224506968	2	1816	80
chr1	224508296	224509008	2	1317	55
chr1	224518298	224519090	3	1770	94
chr1	224546356	224547917	2	2800	106
chr1	224567534	224569651	3	5305	252
chr1	224571158	224572819	6	7102	356
chr1	224577705	224579436	2	3017	139
chr1	224579589	224580302	2	1274	65
chr1	224581133	224582594	3	2482	101
chr1	224587191	224587997	2	1487	51
chr1	224590599	224591883	5	4698	207
chr1	224593029	224593992	2	1655	61
chr1	224594966	224596299	2	2640	107
chr1	224596972	224598279	3	3608	149
chr1	224600180	224601133	3	2303	102
chr1	224601425	224602238	2	1444	50
chr1	224602386	224604685	6	7369	306
chr1	224610588	224611663	4	2996	133
chr1	224612779	224614073	4	3198	125
chr1	224614209	224614948	3	1806	81
chr1	224615570	224617318	7	9403	478
chr1	224626570	224628078	2	2733	119
chr1	224632003	224632766	2	1372	58
chr1	224635895	224636908	3	2490	98
chr1	224643746	224645140	5	6123	327
chr1	224646638	224648315	3	3312	135
chr1	224689429	224690913	5	5900	302
chr1	224693597	224695335	2	3193	214
chr1	224696421	224698295	2	2708	110
chr1	224698456	224700327	4	5672	250
chr1	224895915	224897086	2	1628	63
chr1	224921262	224923461	2	3770	155
chr1	224943864	224945335	3	3305	142
chr1	225114439	225116188	5	5448	216
chr1	225117892	225118838	3	2556	108
chr1	225506908	225507669	2	1254	54
chr1	225546791	225548812	4	5160	201
chr1	225557253	225558188	2	1651	62
chr1	225566031	225567210	2	1918	86
chr1	225581172	225582670	2	2561	115
chr1	225582865	225584414	5	7045	321
chr1	225584474	225585981	3	3088	142
chr1	225587934	225589293	2	2328	135
chr1	225592184	225596420	4	6588	282
chr1	225597660	225600491	7	12874	639
chr1	225601564	225604705	4	7619	326
chr1	225607333	225608495	3	3422	159
chr1	225608511	225613928	7	22329	1014
chr1	225616780	225617853	3	2693	134
chr1	225629947	225636000	6	22249	1230
chr1	225636297	225638850	3	5729	271
chr1	225642162	225644034	4	5406	280
chr1	225651446	225653774	4	7223	330
chr1	225657313	225659023	4	4500	219
chr1	225660550	225662783	5	8174	397
chr1	225662858	225663853	3	2603	116
chr1	225668676	225669567	2	1681	63
chr1	225742802	225743466	2	1247	57
chr1	225773504	225774808	2	2042	86
chr1	225775773	225776713	3	2537	103
chr1	225782540	225783231	2	1280	57
chr1	225798113	225800240	4	5082	218
chr1	225812794	225813753	2	1657	73
chr1	225816061	225817408	5	5774	275
chr1	225837450	225838845	3	3063	133
chr1	225841802	225843065	4	4463	209
chr1	225863289	225864406	2	2051	109
chr1	225879435	225881839	2	3835	203
chr1	225882216	225883738	4	5336	253
chr1	225884722	225886296	6	7375	380
chr1	225887507	225888750	3	2926	148
chr1	225901010	225902031	2	2000	98
chr1	225904235	225905812	2	2885	105
chr1	225927666	225929117	2	2603	131
chr1	225930252	225931178	2	1625	68
chr1	225933442	225934636	2	2290	110
chr1	225935473	225937235	3	4802	220
chr1	225939909	225942955	4	7869	357
chr1	225943051	225944938	6	7574	383
chr1	225945366	225946432	2	1979	90
chr1	225954978	225957071	3	3725	169
chr1	225964369	225965400	3	2938	135
chr1	225966486	225967581	4	3777	181
chr1	225967596	225970663	5	9292	449
chr1	225971794	225973888	7	12763	584
chr1	225978240	225981319	6	12498	594
chr1	225983225	225984791	3	3219	113
chr1	225987364	225989131	5	8166	447
chr1	225996231	225997803	4	4894	210
chr1	226001729	226004838	7	11473	580
chr1	226005313	226008585	5	8145	404
chr1	226010045	226012726	3	5500	295
chr1	226015416	226035439	7	96531	5169
chr1	226035450	226039115	6	17961	958
chr1	226039444	226042275	3	6067	326
chr1	226043200	226047987	4	11366	628
chr1	226048466	226051563	4	9020	422
chr1	226052080	226055281	4	7497	346
chr1	226055487	226057275	2	1837	82
chr1	226057310	226066285	7	36460	1896
chr1	226070778	226077891	7	33543	1762
chr1	226078630	226079729	3	3005	153
chr1	226079828	226081770	3	5147	226
chr1	226083402	226084542	3	3116	164
chr1	226084706	226086801	4	6811	308
chr1	226098410	226100099	5	7025	338
chr1	226104892	226107610	5	10093	477
chr1	226108728	226111323	4	6520	275
chr1	226112262	226113375	5	4885	218
chr1	226124554	226125861	2	2432	105
chr1	226153310	226154275	2	1731	88
chr1	226162622	226167279	7	18489	850
chr1	226168302	226170024	2	2902	130
chr1	226176098	226176999	3	2357	101
chr1	226184895	226186260	6	7191	342
chr1	226187852	226189602	3	4143	203
chr1	226193229	226194091	2	1539	67
chr1	226215359	226218208	5	9619	421
chr1	226252984	226254526	6	7243	319
chr1	226254773	226255818	5	4173	194
chr1	226256199	226259376	7	12591	583
chr1	226261842	226263693	5	8654	424
chr1	226263753	226265814	4	4763	209
chr1	226271322	226273525	7	10311	508
chr1	226298457	226300179	4	5557	216
chr1	226310256	226311821	2	2859	115
chr1	226314632	226316578	4	4608	221
chr1	226321957	226324510	6	8721	367
chr1	226329222	226331988	4	7769	345
chr1	226334207	226335207	3	2640	120
chr1	226350312	226351074	2	1297	62
chr1	226353538	226354920	4	4310	176
chr1	226357615	226360481	4	8459	389
chr1	226361735	226362931	4	3965	165
chr1	226363391	226366458	5	10041	476
chr1	226366950	226368159	4	3827	164
chr1	226369441	226372316	6	13859	747
chr1	226374653	226376472	4	6030	258
chr1	226446177	226447109	2	1770	79
chr1	226540998	226542427	2	2231	82
chr1	226551800	226553014	3	2947	136
chr1	226559892	226561268	2	2262	103
chr1	226566059	226567158	2	2141	95
chr1	226568687	226569666	2	1778	74
chr1	226581725	226584157	3	6736	282
chr1	226585835	226589161	5	10732	507
chr1	226589875	226592472	5	8106	360
chr1	226592759	226593874	6	5712	288
chr1	226595759	226597015	5	4833	245
chr1	226722812	226724696	4	5896	306
chr1	226727466	226729887	2	3717	150
chr1	226761866	226764603	4	8088	371
chr1	226793722	226794837	2	1881	80
chr1	226887465	226889124	3	3100	129
chr1	226889276	226890628	5	5723	278
chr1	226891445	226892269	2	1559	80
chr1	226898981	226901150	3	4490	179
chr1	227013971	227016105	3	3953	181
chr1	227051368	227053150	2	3106	124
chr1	227056622	227058208	2	2091	91
chr1	227058760	227061035	6	10745	497
chr1	227061535	227064269	3	6575	382
chr1	227064512	227066286	2	1891	83
chr1	227067677	227069019	3	3152	148
chr1	227069250	227070381	2	2050	96
chr1	227070919	227072341	3	3619	166
chr1	227078554	227080731	2	2464	88
chr1	227082066	227083980	3	3800	171
chr1	227085093	227086763	2	3086	123
chr1	227108624	227110365	2	3085	145
chr1	227125432	227126778	4	4695	227
chr1	227128608	227132736	6	16266	828
chr1	227133030	227134799	4	5594	274
chr1	227134814	227137773	7	13377	646
chr1	227138329	227143210	7	28018	1335
chr1	227144390	227147797	7	17466	957
chr1	227148203	227149690	4	4788	197
chr1	227149704	227158455	7	40604	2090
chr1	227160170	227161867	4	4794	198
chr1	227162961	227166134	6	11186	591
chr1	227166269	227178719	7	69352	3863
chr1	227181353	227183315	2	3172	142
chr1	227198207	227198949	5	3072	168
chr1	227199083	227200040	3	2072	94
chr1	227231364	227232132	4	2120	103
chr1	227246758	227248441	5	4461	180
chr1	227253422	227254215	2	1469	49
chr1	227278064	227278693	2	1191	70
chr1	227313751	227314308	2	1101	56
chr1	227319367	227320172	2	1476	57
chr1	227331816	227332942	3	3053	114
chr1	227343004	227343795	2	1513	60
chr1	227372646	227373769	3	2839	133
chr1	227382697	227383507	2	1416	59
chr1	227422162	227423754	2	2423	125
chr1	227424216	227425728	2	2210	98
chr1	227432530	227435845	4	11456	543
chr1	227440645	227441557	3	2186	82
chr1	227445151	227446119	2	1784	75
chr1	227446447	227447633	2	1779	68
chr1	227450377	227451764	3	3280	155
chr1	227452427	227453514	4	3767	167
chr1	227460238	227461355	4	3345	156
chr1	227463532	227464664	2	2180	99
chr1	227465172	227466102	2	1696	67
chr1	227469206	227470273	2	2095	93
chr1	227473905	227474949	3	2663	113
chr1	227476238	227477034	2	1419	51
chr1	227481024	227482251	3	3343	168
chr1	227487463	227489135	4	4306	176
chr1	227493072	227494405	2	1893	76
chr1	227495682	227496442	5	3085	156
chr1	227497545	227498979	4	4974	237
chr1	227500028	227500903	3	2276	115
chr1	227506708	227507884	3	2676	129
chr1	227509140	227510672	5	6220	310
chr1	227516613	227517578	2	1742	58
chr1	227619138	227619976	2	1615	67
chr1	227728565	227730061	3	3344	157
chr1	227730448	227731376	3	2596	107
chr1	227914973	227916086	3	3175	156
chr1	227916964	227922380	7	30990	1637
chr1	227925352	227927962	3	5583	232
chr1	227930695	227933008	5	9833	400
chr1	227933256	227939898	5	24332	1182
chr1	227940405	227945377	4	15343	698
chr1	227945825	227947778	3	3799	188
chr1	227947855	227950672	6	11873	577
chr1	227953549	227955342	5	7580	293
chr1	227955461	227958482	4	7464	331
chr1	227960908	227963722	3	5103	209
chr1	227967281	227969595	4	7006	301
chr1	227973317	227975092	2	3412	158
chr1	227976354	227977571	2	1953	94
chr1	227978990	227980537	2	2976	117
chr1	228160139	228161673	3	2961	112
chr1	228260582	228261614	2	1834	83
chr1	228263421	228266398	2	3832	174
chr1	228267284	228269590	5	8267	377
chr1	228272254	228290180	7	111281	6446
chr1	228291124	228292601	5	6207	294
chr1	228292656	228293865	2	2047	104
chr1	228293902	228296646	6	10076	505
chr1	228297441	228298788	3	3409	152
chr1	228325599	228327759	4	6702	304
chr1	228328742	228340467	7	47299	2358
chr1	228341599	228343277	2	2435	97
chr1	228349487	228352899	5	6893	303
chr1	228354122	228355294	4	3906	188
chr1	228359383	228362003	4	7791	375
chr1	228362048	228364870	5	9639	498
chr1	228401663	228403052	2	2624	101
chr1	228403119	228404566	2	2187	70
chr1	228461305	228463556	2	4059	207
chr1	228561993	228565773	4	10064	466
chr1	228580647	228582126	4	4520	211
chr1	228582218	228583618	5	6127	277
chr1	228584345	228586248	3	2985	129
chr1	228586945	228589143	7	10899	485
chr1	228590251	228591469	2	2273	88
chr1	228592554	228593648	3	2735	125
chr1	228594828	228599197	5	15599	744
chr1	228605115	228606086	2	1883	84
chr1	228611375	228613096	4	5823	259
chr1	228671803	228674276	5	9292	457
chr1	228675840	228678886	3	5207	290
chr1	228678994	228683371	5	14274	696
chr1	228828558	228829645	2	1829	93
chr1	228856301	228860081	6	14395	711
chr1	228869601	228870848	3	3357	144
chr1	228873344	228876007	7	14876	860
chr1	228876320	228879755	7	18250	1127
chr1	228879915	228883745	4	9366	421
chr1	228903165	228905168	5	6536	276
chr1	228905354	228906357	2	1717	78
chr1	228906479	228907878	3	3625	174
chr1	228918840	228920534	3	3486	152
chr1	228932002	228933502	4	4444	220
chr1	228938002	228939445	3	2871	133
chr1	228945612	228946594	2	1572	72
chr1	228967237	228968177	2	1777	81
chr1	228968444	228971157	6	11854	542
chr1	228972267	228973706	2	2341	105
chr1	228974206	228977398	6	12776	709
chr1	228984013	228984933	3	2388	104
chr1	228984939	228985714	2	1414	70
chr1	228985886	228987048	2	2238	105
chr1	228993583	228994353	2	1424	61
chr1	228995827	228997325	2	2685	137
chr1	228998186	229002164	5	15804	724
chr1	229005249	229006846	2	2660	128
chr1	229029487	229030722	5	4887	197
chr1	229031506	229037095	5	18923	843
chr1	229069330	229074640	7	27934	1475
chr1	229075100	229076389	2	2271	104
chr1	229101612	229102475	2	1569	63
chr1	229114530	229115756	2	2060	89
chr1	229117561	229119059	2	2296	107
chr1	229121649	229123096	4	4982	242
chr1	229123455	229127774	6	16981	856
chr1	229128342	229129315	2	1725	83
chr1	229138913	229140419	2	2284	92
chr1	229155140	229156290	2	1608	68
chr1	229159088	229160940	4	6309	315
chr1	229161763	229163644	4	5459	270
chr1	229193648	229195718	7	11559	534
chr1	229196035	229198872	4	7818	386
chr1	229199999	229201235	5	5281	275
chr1	229228056	229229289	3	3212	145
chr1	229232990	229234138	3	3307	151
chr1	229235001	229238561	5	9433	485
chr1	229239129	229240089	4	3633	176
chr1	229241678	229246932	5	12941	678
chr1	229248243	229250355	3	5002	221
chr1	229250640	229252637	2	2323	82
chr1	229252639	229254248	4	4981	215
chr1	229254674	229260162	6	18038	830
chr1	229262054	229263471	3	3333	134
chr1	229263530	229267379	6	15905	980
chr1	229281182	229284894	4	8812	406
chr1	229293773	229294938	4	3999	209
chr1	229298989	229301393	2	3642	139
chr1	229305975	229307638	2	2458	97
chr1	229351228	229354134	2	3423	134
chr1	229357889	229359227	4	4481	227
chr1	229359435	229362358	6	13176	619
chr1	229362492	229363623	2	1850	67
chr1	229364534	229365328	3	1991	86
chr1	229365660	229368212	5	6207	263
chr1	229383675	229384539	3	2349	99
chr1	229399808	229401181	2	2162	98
chr1	229407912	229409150	4	4183	212
chr1	229410249	229412764	7	12834	672
chr1	229412792	229414185	3	3833	149
chr1	229415875	229417305	3	2915	116
chr1	229420542	229421913	4	3894	171
chr1	229428818	229431946	7	12733	593
chr1	229432096	229433620	3	3996	202
chr1	229446784	229448969	3	4777	208
chr1	229450222	229451976	3	3069	137
chr1	229458859	229460308	2	2066	77
chr1	229460575	229464969	5	11590	517
chr1	229465077	229466867	4	4219	183
chr1	229476592	229477670	2	1846	71
chr1	229479248	229480477	2	1968	83
chr1	229644252	229645401	3	3030	167
chr1	229660923	229661998	4	3587	168
chr1	229664623	229666932	4	5808	237
chr1	229675278	229676823	2	2792	122
chr1	229677548	229679303	5	6027	293
chr1	229684663	229685965	3	3471	149
chr1	229687060	229687832	2	1491	66
chr1	229688140	229693111	6	17910	833
chr1	229695043	229697012	5	7083	350
chr1	229702784	229703633	2	1515	60
chr1	229716680	229718411	3	3313	149
chr1	229737003	229738824	3	4275	190
chr1	229749371	229751300	2	2866	135
chr1	229751444	229752360	2	1546	67
chr1	229752838	229754010	5	5130	296
chr1	229754141	229754911	2	1282	65
chr1	229758052	229759964	4	6030	262
chr1	229796498	229798179	3	4007	194
chr1	230025165	230026201	2	1942	93
chr1	230077287	230078288	3	2731	114
chr1	230120692	230121791	2	1998	119
chr1	230125126	230126844	3	3760	178
chr1	230134402	230135676	3	3107	133
chr1	230137742	230141479	6	13617	680
chr1	230206514	230208662	4	5508	257
chr1	230210432	230212331	4	5786	272
chr1	230212683	230218758	6	25671	1218
chr1	230218982	230223829	7	28251	1525
chr1	230224052	230225722	3	4717	212
chr1	230225801	230228068	4	6639	273
chr1	230228598	230232543	5	14340	654
chr1	230233938	230235371	5	6206	277
chr1	230236683	230240490	5	12818	578
chr1	230242201	230247507	6	24956	1351
chr1	230247902	230266904	7	83096	4279
chr1	230267163	230294434	7	148336	7849
chr1	230295624	230297718	6	9782	515
chr1	230298388	230301680	6	12639	642
chr1	230301688	230304558	5	11256	569
chr1	230304865	230306485	2	2325	102
chr1	230307210	230308831	5	6270	264
chr1	230312004	230313508	3	4298	205
chr1	230316960	230317774	2	1406	69
chr1	230324465	230327949	5	10444	493
chr1	230328423	230329420	2	1956	90
chr1	230332557	230335518	4	6940	314
chr1	230335550	230337981	5	9006	369
chr1	230341233	230342236	2	1862	93
chr1	230344942	230349261	5	12612	591
chr1	230349551	230350774	5	5146	258
chr1	230351696	230353355	2	2473	110
chr1	230353744	230357462	7	14035	688
chr1	230361436	230362666	2	2134	116
chr1	230366195	230369151	2	4195	197
chr1	230378015	230379903	2	1953	88
chr1	230385250	230386983	2	2977	133
chr1	230390019	230391371	3	3449	137
chr1	230392093	230394656	3	5285	230
chr1	230397301	230398556	4	4242	168
chr1	230398780	230400077	4	4676	205
chr1	230402172	230406109	7	19503	924
chr1	230406793	230408708	4	5114	216
chr1	230409678	230410715	6	5051	225
chr1	230411806	230413805	3	4310	183
chr1	230414013	230421316	7	28150	1272
chr1	230421551	230423856	5	7050	364
chr1	230435223	230436453	3	3176	153
chr1	230444859	230446465	3	3891	131
chr1	230451782	230455966	4	9568	418
chr1	230457111	230459737	6	10780	474
chr1	230461520	230464780	5	10897	537
chr1	230467986	230469813	2	3025	112
chr1	230480101	230482696	2	3776	173
chr1	230483601	230487265	5	14740	692
chr1	230487995	230489852	4	5180	230
chr1	230492528	230493604	2	2146	93
chr1	230497637	230499000	2	2258	82
chr1	230499841	230501941	2	3311	158
chr1	230511298	230512295	2	1677	69
chr1	230516926	230518479	2	2853	138
chr1	230534755	230538387	4	5932	240
chr1	230542370	230543159	5	3271	163
chr1	230559161	230561350	5	8263	370
chr1	230777328	230778243	2	1588	69
chr1	230779438	230781189	6	8753	407
chr1	230781261	230783497	3	4071	176
chr1	230790737	230792426	5	5183	233
chr1	230820403	230820979	2	1136	50
chr1	230828014	230829000	2	1683	69
chr1	230831018	230834928	5	12778	554
chr1	230835566	230844594	7	50545	2667
chr1	230865184	230866804	4	4903	257
chr1	230879613	230881079	2	2825	131
chr1	230887615	230889316	3	4354	208
chr1	230899899	230900724	3	2321	101
chr1	230984660	230987295	3	4314	195
chr1	231045636	231046566	3	2387	105
chr1	231104194	231105277	4	3864	175
chr1	231112855	231113772	2	1755	74
chr1	231118420	231119572	3	3087	139
chr1	231121285	231122639	3	3358	130
chr1	231155141	231159032	6	11503	496
chr1	231162276	231164225	4	5165	228
chr1	231171846	231172747	2	1721	68
chr1	231173229	231175294	5	6282	288
chr1	231176383	231179538	5	11432	510
chr1	231184601	231186167	5	5412	231
chr1	231188417	231189467	4	3655	196
chr1	231227197	231228190	4	3534	162
chr1	231347311	231349162	4	5501	212
chr1	231355794	231358049	4	6669	314
chr1	231361646	231363857	2	2444	107
chr1	231364861	231365899	2	1938	86
chr1	231366076	231369000	5	12130	608
chr1	231372312	231375056	6	10584	535
chr1	231378588	231379758	4	3993	200
chr1	231381567	231383188	4	4878	196
chr1	231383349	231384643	3	2617	117
chr1	231413837	231414854	2	1909	66
chr1	231471252	231472972	3	4102	163
chr1	231474771	231476706	5	6224	246
chr1	231491892	231493353	5	5807	252
chr1	231494312	231496216	5	6641	266
chr1	231504670	231505678	3	2561	112
chr1	231509933	231511352	5	4923	209
chr1	231511690	231513178	3	3727	152
chr1	231514803	231516269	5	6310	323
chr1	231516362	231517164	2	1330	59
chr1	231520087	231522227	3	5065	275
chr1	231522766	231523651	2	1728	71
chr1	231523914	231524903	3	2580	116
chr1	231527520	231528119	2	1180	54
chr1	231529973	231532666	3	7797	428
chr1	231533831	231535254	4	3945	169
chr1	231536170	231536923	2	1395	58
chr1	231542018	231542794	2	1500	77
chr1	231545516	231546513	2	1677	79
chr1	231546699	231550063	7	13112	622
chr1	231550084	231552938	5	9600	418
chr1	231662792	231664116	3	3333	145
chr1	231665522	231668431	5	10467	536
chr1	231668632	231669368	2	1345	66
chr1	231672221	231673260	2	1764	72
chr1	231706884	231708125	2	1925	75
chr1	231942173	231943522	4	4478	198
chr1	232636147	232637314	3	3052	118
chr1	232643598	232645313	4	5181	211
chr1	232660877	232661528	2	1273	54
chr1	232692308	232693327	2	1802	84
chr1	232706990	232708288	4	4494	197
chr1	232711071	232712335	2	2383	106
chr1	232736005	232736943	2	1760	88
chr1	232755495	232756356	3	2432	119
chr1	232766583	232770345	5	11167	540
chr1	232807434	232809601	3	4981	200
chr1	232813970	232815540	3	3632	169
chr1	232815641	232819496	4	6357	281
chr1	232840617	232842904	7	11744	542
chr1	232880021	232881955	3	5121	207
chr1	232902225	232904392	7	10724	564
chr1	232939957	232941027	4	3359	167
chr1	232941424	232943054	4	4745	218
chr1	232948710	232949496	2	1457	55
chr1	233003719	233004811	2	1774	70
chr1	233004928	233005948	2	1697	78
chr1	233084799	233085705	2	1298	60
chr1	233113393	233114375	2	1612	62
chr1	233115789	233118816	4	7840	344
chr1	233442812	233444347	2	1794	81
chr1	233464461	233465907	3	3998	218
chr1	233467602	233468578	2	1816	83
chr1	233476745	233477801	2	1931	107
chr1	233494313	233495255	2	1608	61
chr1	233497260	233498594	4	4122	198
chr1	233498879	233499985	4	4103	173
chr1	233502930	233504388	4	4906	259
chr1	233510515	233511356	2	1604	59
chr1	233577736	233578961	2	2217	95
chr1	233581315	233582827	2	2860	109
chr1	233590069	233591499	4	4436	183
chr1	233608200	233609352	4	3896	161
chr1	233622288	233623341	2	1850	85
chr1	233648208	233649116	2	1653	73
chr1	233743165	233744509	2	1445	57
chr1	233765122	233766252	2	2073	83
chr1	233766455	233768108	2	2344	87
chr1	233789550	233791353	2	3485	142
chr1	233797167	233798070	3	2588	104
chr1	233799281	233801532	5	6733	277
chr1	233803776	233805254	5	5367	257
chr1	233825932	233826919	3	2480	110
chr1	233856103	233856893	2	1485	68
chr1	234446950	234447899	2	1600	70
chr1	234456821	234457752	2	1644	71
chr1	234461931	234463036	2	1844	84
chr1	234510567	234512384	2	2736	132
chr1	234517688	234518748	3	2745	109
chr1	234593356	234594314	2	1615	56
chr1	234612366	234613728	3	3129	143
chr1	234634943	234637752	5	9526	521
chr1	234641649	234642870	3	2832	130
chr1	234643007	234645541	7	14497	742
chr1	234645938	234650097	5	14386	686
chr1	234650326	234651626	3	3373	168
chr1	234652163	234658731	6	24937	1304
chr1	234662872	234664357	2	2234	84
chr1	234665505	234667946	6	10003	536
chr1	234668257	234669894	4	5515	249
chr1	234670654	234674178	4	12069	577
chr1	234674246	234676833	6	11554	584
chr1	234676869	234680337	4	7906	356
chr1	234680449	234682901	6	11290	547
chr1	234688674	234690100	2	2507	104
chr1	234690237	234691774	2	2830	123
chr1	234692284	234693391	2	2174	100
chr1	234693870	234696281	2	3828	163
chr1	234697977	234699520	3	3508	141
chr1	234700185	234701047	2	1549	59
chr1	234716940	234719476	4	7008	339
chr1	234721266	234723499	4	6279	315
chr1	234736863	234737782	3	2456	105
chr1	234750291	234751205	6	4428	204
chr1	234756929	234758264	4	4071	225
chr1	234758496	234759874	2	2306	109
chr1	234760091	234761323	3	3037	149
chr1	234777378	234778982	2	2602	117
chr1	234779617	234781161	3	3346	174
chr1	234781379	234782359	5	3946	184
chr1	234791871	234793530	5	6612	316
chr1	234794161	234798534	5	9441	401
chr1	234824436	234825556	5	4606	243
chr1	234841872	234843019	2	2108	91
chr1	234843798	234846307	7	12931	667
chr1	234846658	234852269	4	15216	771
chr1	234855534	234857255	7	11107	677
chr1	234857589	234859481	7	10370	631
chr1	234860890	234864438	7	21059	1051
chr1	234868495	234869927	3	3508	135
chr1	234869949	234871923	5	7761	395
chr1	234879402	234881451	3	3166	138
chr1	234887223	234888998	2	2342	120
chr1	234895350	234897122	2	3234	148
chr1	234899410	234903158	5	8877	383
chr1	234903599	234905334	4	6022	291
chr1	234907539	234908907	2	2234	104
chr1	234937488	234939012	3	3547	149
chr1	234943016	234944196	2	2137	129
chr1	234954721	234956007	3	2288	100
chr1	234957959	234960644	5	7538	362
chr1	234963335	234965117	5	5914	262
chr1	234968313	234969548	3	3168	130
chr1	234970140	234971885	3	4308	201
chr1	234971920	234973437	3	4047	207
chr1	234980627	234981899	3	2885	113
chr1	234984710	234986542	4	5441	214
chr1	234997686	235001032	3	6520	334
chr1	235001462	235003668	5	8147	383
chr1	235004835	235012324	6	27182	1386
chr1	235012377	235016823	7	22373	1514
chr1	235022066	235023736	5	7003	307
chr1	235025692	235030230	6	13005	622
chr1	235031366	235037847	7	28598	1451
chr1	235041737	235042939	3	3411	171
chr1	235044006	235045049	2	1921	78
chr1	235048002	235051042	6	13649	594
chr1	235051514	235061875	7	41540	2192
chr1	235062081	235063512	5	5804	256
chr1	235064326	235067260	3	6700	287
chr1	235067374	235069667	7	12765	641
chr1	235069821	235070812	2	1728	73
chr1	235072334	235073317	2	1654	65
chr1	235078894	235080109	2	2290	92
chr1	235080660	235081618	2	1640	70
chr1	235088392	235091055	5	9922	467
chr1	235091097	235096114	7	24526	1460
chr1	235097255	235099211	4	5501	236
chr1	235101563	235105287	7	20068	1153
chr1	235107439	235109519	6	10429	598
chr1	235112134	235114580	7	13527	778
chr1	235114620	235118104	7	21177	1116
chr1	235118202	235124236	5	17355	848
chr1	235124460	235126123	3	4157	209
chr1	235126379	235127732	2	2536	105
chr1	235129593	235131009	3	4105	196
chr1	235131955	235132963	4	3508	171
chr1	235133175	235135849	7	14394	843
chr1	235147359	235148710	2	2296	113
chr1	235157919	235161225	3	6989	321
chr1	235161874	235163541	4	5881	320
chr1	235180672	235182444	3	4580	185
chr1	235183676	235192067	7	49561	2700
chr1	235242141	235243303	6	4720	215
chr1	235245203	235246975	4	5805	312
chr1	235247330	235249409	6	10353	530
chr1	235252237	235254607	2	2473	106
chr1	235254628	235257084	4	5954	259
chr1	235260094	235261599	3	3323	137
chr1	235262711	235264912	3	3965	165
chr1	235271757	235273378	4	4388	178
chr1	235279232	235280715	3	3414	135
chr1	235283310	235284308	2	1857	72
chr1	235286322	235288084	7	9487	456
chr1	235288160	235290950	7	14767	721
chr1	235292381	235293254	2	1672	83
chr1	235293722	235295226	4	4118	156
chr1	235306489	235307638	2	1939	80
chr1	235312805	235313941	2	2177	97
chr1	235316086	235317684	3	3015	99
chr1	235322163	235323952	4	5316	211
chr1	235325060	235326473	3	3105	131
chr1	235326572	235330878	6	19688	917
chr1	235331740	235333472	3	3987	182
chr1	235337339	235338364	2	1897	73
chr1	235346343	235347174	2	1553	65
chr1	235355903	235356813	4	3504	163
chr1	235357658	235359131	3	2641	90
chr1	235362930	235363971	4	3611	161
chr1	235365685	235366735	5	4199	191
chr1	235384017	235384698	3	1869	86
chr1	235389536	235390707	6	5699	237
chr1	235401734	235402732	2	1638	66
chr1	235404664	235405864	2	1721	83
chr1	235412009	235413520	3	3553	171
chr1	235418885	235420058	6	5524	263
chr1	235420798	235421841	3	2146	81
chr1	235424287	235425376	2	2028	82
chr1	235426631	235427682	2	1872	95
chr1	235427902	235429822	6	6822	277
chr1	235430018	235432400	7	10010	423
chr1	235432831	235433836	6	4428	246
chr1	235435992	235437528	3	3087	142
chr1	235438988	235440989	4	5050	231
chr1	235442122	235443478	3	2772	118
chr1	235443532	235445213	4	5454	236
chr1	235446721	235448084	6	6471	332
chr1	235449967	235450898	3	2211	101
chr1	235450991	235452066	5	3680	154
chr1	235452831	235455520	7	14079	732
chr1	235457581	235460177	5	8723	519
chr1	235461923	235465792	5	14546	714
chr1	235465917	235467835	3	5021	210
chr1	235468376	235473545	6	13799	619
chr1	235474603	235477262	6	10989	499
chr1	235481127	235483956	7	15545	751
chr1	235484002	235488397	7	17710	945
chr1	235493036	235497160	7	12960	547
chr1	235499087	235500000	4	3112	141
chr1	235504169	235504969	2	1462	55
chr1	235504997	235506006	2	1712	72
chr1	235508169	235510687	6	9225	428
chr1	235511011	235512669	3	3079	124
chr1	235529383	235530199	2	1459	57
chr1	235531023	235536344	6	22945	1105
chr1	235538889	235541244	2	3646	176
chr1	235541433	235543635	6	6892	360
chr1	235552510	235556079	4	7448	306
chr1	235556413	235557948	2	2693	124
chr1	235558832	235560096	4	4044	162
chr1	235560168	235561201	5	4471	204
chr1	235561316	235563356	3	4300	174
chr1	235563498	235568871	7	23463	1067
chr1	235569497	235572243	5	10069	466
chr1	235572843	235574367	5	6984	314
chr1	235575490	235578740	4	7148	332
chr1	235579014	235579873	2	1419	75
chr1	235585140	235588749	7	15832	784
chr1	235590735	235591877	5	4848	215
chr1	235594221	235595672	5	6040	279
chr1	235602559	235605102	4	4816	190
chr1	235610619	235612283	2	2965	136
chr1	235616510	235617698	3	2839	132
chr1	235639343	235640175	2	1558	64
chr1	235659169	235660540	3	2703	108
chr1	235665005	235666411	5	5922	349
chr1	235668626	235669832	2	2166	116
chr1	235821745	235822952	4	4076	169
chr1	235851467	235852319	2	1608	65
chr1	235901021	235901818	2	1465	58
chr1	235917263	235918174	3	2351	99
chr1	235945149	235946136	2	1799	73
chr1	235954950	235956214	3	2885	118
chr1	235980089	235981258	3	2961	141
chr1	235983339	235984057	2	1342	74
chr1	235986793	235987386	2	1115	49
chr1	235987602	235988495	3	2588	146
chr1	235991868	235992673	2	1324	67
chr1	235994125	235995020	4	2902	120
chr1	235999375	236001485	2	3294	120
chr1	236001858	236003112	3	2973	121
chr1	236008321	236009918	6	7075	348
chr1	236015883	236017472	4	3816	156
chr1	236024562	236028418	6	14350	661
chr1	236034931	236035872	2	1795	73
chr1	236051983	236053812	5	6399	285
chr1	236054746	236056210	3	3273	149
chr1	236058068	236062008	5	12143	574
chr1	236063158	236066681	3	8172	395
chr1	236068564	236071276	3	6175	267
chr1	236072557	236074324	3	3473	133
chr1	236074535	236077750	5	8370	373
chr1	236078061	236079313	5	5753	304
chr1	236079733	236080902	4	4027	188
chr1	236081050	236088193	7	32559	1533
chr1	236088257	236089566	6	6247	302
chr1	236092311	236095586	7	16762	892
chr1	236095664	236097647	5	6817	291
chr1	236098397	236111700	7	69959	3698
chr1	236111731	236113409	4	5255	248
chr1	236114405	236116373	6	10326	522
chr1	236117728	236120090	5	7068	309
chr1	236121957	236123283	2	2621	115
chr1	236131819	236134166	4	7556	376
chr1	236134375	236137541	6	10895	517
chr1	236139735	236141013	2	1374	57
chr1	236141927	236145525	6	12908	612
chr1	236147684	236149066	5	5615	263
chr1	236149694	236150564	3	2306	109
chr1	236151526	236152745	2	1938	85
chr1	236153512	236159252	6	16674	836
chr1	236160859	236163852	6	14153	701
chr1	236163917	236168615	7	23498	1163
chr1	236170591	236173139	6	9219	389
chr1	236179958	236185467	7	21688	1006
chr1	236185657	236188720	4	7226	340
chr1	236189042	236191268	4	5380	230
chr1	236192534	236193859	3	3638	147
chr1	236195567	236198351	4	6857	333
chr1	236199733	236202089	4	5827	316
chr1	236203211	236205963	5	11384	510
chr1	236206266	236207481	2	1777	67
chr1	236208640	236210376	6	8497	447
chr1	236210653	236216454	7	17154	777
chr1	236217859	236221395	7	14755	752
chr1	236222672	236224060	3	3308	154
chr1	236224074	236226767	6	10706	529
chr1	236229834	236233549	6	14474	646
chr1	236235034	236237194	4	6841	303
chr1	236238025	236239398	3	2378	100
chr1	236272269	236275209	3	5021	231
chr1	236306385	236308637	7	11108	531
chr1	236309799	236317169	7	28164	1386
chr1	236317346	236322097	3	9516	429
chr1	236322398	236324450	5	7220	376
chr1	236325599	236328005	2	3935	167
chr1	236328120	236329797	2	3166	125
chr1	236329872	236331074	2	1693	78
chr1	236369516	236371235	3	2484	103
chr1	236373483	236374296	2	1553	70
chr1	236413166	236413915	2	1312	61
chr1	236442217	236443246	2	1848	73
chr1	236496563	236499178	5	11671	521
chr1	236506692	236507842	2	2122	104
chr1	236561396	236563037	2	2568	126
chr1	236650293	236652169	3	4307	203
chr1	236654051	236655767	5	6513	308
chr1	236656875	236658274	3	3452	143
chr1	236663700	236665540	2	2670	111
chr1	236666423	236667612	3	3180	145
chr1	236673062	236676401	5	7611	377
chr1	236678990	236680862	6	9560	419
chr1	236684384	236685518	2	1938	93
chr1	236688389	236689128	2	1354	63
chr1	236690745	236691953	4	4430	207
chr1	236692288	236693503	2	2176	126
chr1	236694115	236698699	6	17367	845
chr1	236699126	236701315	6	10330	514
chr1	236701892	236704642	6	11032	534
chr1	236705014	236708183	4	8870	436
chr1	236710154	236711740	2	2233	80
chr1	236716556	236718374	2	3268	136
chr1	236721030	236722117	3	2736	122
chr1	236768044	236769242	5	5030	225
chr1	236923092	236925149	5	7548	422
chr1	236925277	236926204	3	2468	126
chr1	236968635	236969983	2	2449	107
chr1	236970543	236972400	5	5082	279
chr1	236997158	236999013	3	3363	157
chr1	237004830	237005746	2	1752	77
chr1	237009620	237010692	3	2552	106
chr1	237013800	237014867	2	1721	82
chr1	237021134	237022873	3	4089	161
chr1	237026303	237027449	4	4168	184
chr1	237043022	237044309	4	4325	188
chr1	237051884	237052914	2	2014	89
chr1	237053168	237054229	2	1947	88
chr1	237056938	237058038	3	2810	122
chr1	237912864	237913817	4	3180	120
chr1	238365366	238366770	2	2536	122
chr1	238488967	238490557	2	1886	77
chr1	238511204	238512128	2	1656	74
chr1	238531781	238532655	2	1656	59
chr1	238533850	238534883	5	3531	140
chr1	239344099	239345240	2	2131	79
chr1	239346096	239347896	4	5773	246
chr1	240094394	240095364	2	1638	53
chr1	240650836	240652448	2	2127	70
chr1	240655007	240657663	5	8732	404
chr1	240657838	240662813	5	13278	567
chr1	240672065	240673912	2	2280	84
chr1	240676300	240677985	4	4883	206
chr1	240684366	240685099	2	1369	55
chr1	240687966	240690626	4	7875	331
chr1	240694353	240695566	3	2927	108
chr1	240700449	240702374	2	2638	115
chr1	240722432	240724542	5	7102	289
chr1	240725821	240727121	5	5436	239
chr1	240734356	240735782	3	3683	157
chr1	240738615	240739998	4	4079	187
chr1	240741118	240743484	2	4453	213
chr1	240743677	240744870	5	5104	232
chr1	240745138	240747433	5	6993	306
chr1	240748389	240749277	2	1704	61
chr1	240749739	240750975	2	2436	104
chr1	240751060	240755220	6	17360	812
chr1	240755704	240757922	5	6327	300
chr1	240763236	240764469	4	3950	170
chr1	240765459	240766541	2	1897	84
chr1	240767154	240769139	4	4691	191
chr1	240769635	240771328	5	6145	255
chr1	240807325	240808585	3	3453	139
chr1	240812069	240813388	2	2022	94
chr1	240815530	240816504	2	1787	66
chr1	241090017	241091130	2	1926	89
chr1	241666717	241667712	2	1750	61
chr1	241679541	241680851	4	4156	183
chr1	241689099	241689803	4	2427	119
chr1	241693358	241694137	2	1419	67
chr1	241697094	241698328	3	2753	120
chr1	241702102	241703463	3	3784	180
chr1	241705329	241707892	4	6416	274
chr1	241708623	241710533	3	3336	141
chr1	241712742	241713722	2	1696	63
chr1	241717222	241718663	5	5334	256
chr1	241718851	241721021	5	8890	382
chr1	241728507	241730743	3	4139	159
chr1	241734884	241735724	3	2318	103
chr1	241749484	241752240	4	7154	356
chr1	241752731	241753731	2	1546	58
chr1	241757125	241758213	3	2883	130
chr1	241767289	241771081	5	10269	504
chr1	241779104	241780099	3	2766	121
chr1	241785651	241786460	2	1506	74
chr1	241794970	241796360	3	3261	171
chr1	241803679	241806204	7	10024	597
chr1	241994951	241995928	3	2551	105
chr1	243285886	243287402	4	4621	193
chr1	243384114	243384839	2	1305	52
chr1	243389809	243391050	4	4050	160
chr1	243401885	243402748	2	1571	79
chr1	243405121	243406675	5	6479	319
chr1	243408330	243409982	2	2351	124
chr1	243410324	243411899	4	5684	264
chr1	243412877	243413837	3	2666	104
chr1	243421625	243423525	6	10690	495
chr1	243429389	243431901	6	11304	509
chr1	243432015	243433882	2	2500	100
chr1	243447146	243448814	2	3122	132
chr1	243484853	243487982	5	10727	458
chr1	243490835	243492229	2	2642	134
chr1	243516231	243517164	2	1675	68
chr1	243528162	243528741	3	1602	68
chr1	243531091	243531665	3	1521	79
chr1	243554787	243557024	3	4697	195
chr1	243562136	243563622	3	3920	144
chr1	243569924	243570973	3	2454	101
chr1	243574720	243576120	4	4501	210
chr1	243576751	243578249	4	4486	194
chr1	243578479	243579910	4	5038	236
chr1	243584207	243585557	6	5975	333
chr1	243593559	243595028	3	3715	177
chr1	243596110	243597704	3	4545	209
chr1	243600617	243602864	4	7118	355
chr1	243605423	243606277	3	2229	108
chr1	243607393	243608234	3	2224	122
chr1	243612457	243616827	6	14889	673
chr1	243621429	243624801	6	15648	815
chr1	243626679	243627637	2	1804	64
chr1	243627677	243629080	2	2533	122
chr1	243629721	243632057	2	4064	143
chr1	243633146	243635453	6	10271	484
chr1	243636517	243638523	5	6829	304
chr1	243638801	243643224	5	15736	709
chr1	243644199	243646705	6	10020	562
chr1	243646821	243657314	7	50947	2604
chr1	243657448	243665216	7	31093	1584
chr1	243666174	243667750	4	4440	196
chr1	243669323	243670835	2	2359	93
chr1	243873673	243874905	6	5328	258
chr1	243893179	243894831	5	7348	380
chr1	243895048	243896006	2	1800	68
chr1	243905318	243906316	4	3289	128
chr1	244216527	244218700	7	12195	659
chr1	244219674	244220459	2	1542	72
chr1	244225890	244227403	2	2093	84
chr1	244229870	244231372	5	6040	310
chr1	244231416	244233218	3	3803	199
chr1	244239782	244241276	3	3709	181
chr1	244250192	244252724	6	11062	453
chr1	244255986	244256920	2	1574	69
chr1	244258965	244261730	6	10728	526
chr1	244262049	244263595	5	5608	230
chr1	244267396	244270562	4	9129	442
chr1	244373625	244376051	4	8001	373
chr1	244387585	244388456	2	1608	73
chr1	244416971	244418022	2	1982	83
chr1	244434185	244436047	5	7406	332
chr1	244440239	244441442	2	2009	82
chr1	244444175	244445417	2	1957	108
chr1	244445455	244446555	3	2644	105
chr1	244449169	244450355	2	2125	90
chr1	244462960	244464086	4	3819	182
chr1	244466010	244468517	4	7332	373
chr1	244602013	244603607	2	2568	134
chr1	244604687	244605646	5	3682	164
chr1	244623060	244624662	3	4405	249
chr1	244624809	244625991	6	5807	272
chr1	244814532	244816009	4	4920	211
chr1	244819131	244822299	4	8327	345
chr1	244822964	244823962	3	2881	137
chr1	244826124	244828091	4	6217	285
chr1	244829696	244831119	2	1933	98
chr1	244831996	244833187	2	2034	89
chr1	244835380	244836788	4	4098	198
chr1	244839270	244840038	2	1411	60
chr1	244841857	244843301	4	3794	146
chr1	244844351	244847335	3	5646	249
chr1	244852658	244854318	3	3462	146
chr1	244857192	244858368	2	2222	100
chr1	244891973	244893252	3	3105	148
chr1	244954899	244958251	5	11326	588
chr1	244964607	244965596	2	1714	74
chr1	244981316	244982107	3	2123	106
chr1	244985805	244986891	3	2579	112
chr1	244991821	244993284	4	5432	224
chr1	244995096	244997150	7	10906	495
chr1	245000571	245002983	7	11702	522
chr1	245003440	245005565	3	4191	189
chr1	245006272	245007010	3	1962	100
chr1	245007409	245010689	7	13648	712
chr1	245010736	245011810	2	1820	77
chr1	245012036	245012749	2	1321	61
chr1	245020209	245022041	6	6183	298
chr1	245022194	245024004	4	5210	222
chr1	245032104	245033443	4	4232	199
chr1	245130942	245132306	4	3998	199
chr1	245135470	245136450	7	5744	278
chr1	245139761	245140769	4	3376	157
chr1	245158223	245160253	3	4487	197
chr1	245162899	245164438	6	7330	345
chr1	245168581	245169871	2	2094	88
chr1	245170822	245171636	3	2280	101
chr1	245202530	245203980	2	2315	90
chr1	245204033	245205951	4	4473	186
chr1	245209458	245211686	4	6264	305
chr1	245217145	245218262	2	2120	86
chr1	245221655	245223829	4	5938	281
chr1	245249828	245250594	2	1473	59
chr1	245253447	245254764	3	3296	154
chr1	245269952	245275584	7	17817	898
chr1	245420382	245421784	2	2727	116
chr1	246117822	246118814	2	1948	82
chr1	246612317	246613470	2	2217	97
chr1	246669177	246670078	2	1782	85
chr1	246670639	246672948	4	5460	251
chr1	246707958	246709111	4	3923	172
chr1	246713601	246715426	5	6461	257
chr1	246716002	246718317	6	11782	641
chr1	246720035	246721677	4	4721	222
chr1	246727095	246729239	5	7413	351
chr1	246732570	246733980	3	3340	149
chr1	246734284	246735149	5	3758	164
chr1	246736632	246738035	6	7428	319
chr1	246739098	246742249	4	8719	377
chr1	246743634	246745270	5	7334	436
chr1	246747033	246748614	3	3662	168
chr1	246753180	246753908	3	2119	107
chr1	246754585	246756024	7	8112	364
chr1	246756447	246757469	2	1915	86
chr1	246758227	246759018	2	1445	67
chr1	246760118	246761787	3	3994	171
chr1	246762764	246766346	6	13434	568
chr1	246766774	246767801	3	2513	101
chr1	246768184	246774752	7	36961	1876
chr1	246775171	246776860	3	4156	166
chr1	246777524	246779589	4	6392	285
chr1	246783524	246784519	4	3429	160
chr1	246784888	246786261	2	2179	92
chr1	246786578	246788462	4	5446	247
chr1	246788636	246790451	3	4170	190
chr1	246793808	246797150	4	9136	401
chr1	246797730	246798721	2	1879	78
chr1	246798752	246803632	6	14968	647
chr1	246808582	246811397	5	9866	418
chr1	246822337	246824839	3	4118	186
chr1	246831621	246834609	5	10347	452
chr1	246836237	246838344	4	5807	258
chr1	246853154	246854209	2	2041	87
chr1	246857615	246863770	6	21898	1071
chr1	246866475	246867819	3	3449	157
chr1	246868545	246869520	4	3703	146
chr1	246870185	246871347	2	1926	92
chr1	246871494	246872755	3	2522	123
chr1	246873436	246875281	3	5046	217
chr1	246886067	246887416	2	2241	101
chr1	246888541	246889908	2	2354	100
chr1	246890988	246894789	5	11595	560
chr1	246900822	246903552	7	14675	635
chr1	246904520	246906373	5	5499	225
chr1	246907447	246910324	6	11343	505
chr1	246910555	246913950	6	14148	650
chr1	246916544	246918059	4	5076	191
chr1	246918424	246919736	4	4288	172
chr1	246920023	246920963	5	3840	180
chr1	246923755	246926786	4	9383	400
chr1	246927121	246927788	3	1891	91
chr1	246931436	246934473	6	11774	545
chr1	246936193	246937049	2	1671	77
chr1	246938163	246941353	3	6066	256
chr1	246941767	246946548	7	26654	1330
chr1	246946900	246956131	7	44959	2330
chr1	246957667	246959727	3	4742	208
chr1	247000780	247001600	2	1481	53
chr1	247031208	247032683	2	2712	99
chr1	247039691	247040565	2	1583	75
chr1	247044490	247046498	2	2874	117
chr1	247064415	247065678	3	3211	132
chr1	247071563	247072491	2	1646	68
chr1	247082328	247087504	7	21564	1052
chr1	247089573	247091907	7	13676	766
chr1	247092009	247094286	7	14010	773
chr1	247134216	247135596	2	2180	89
chr1	247239810	247240827	3	2686	123
chr1	247267851	247269052	2	1900	92
chr1	247273176	247274591	2	2352	101
chr1	247275330	247277123	3	3634	162
chr1	247278089	247279444	2	2117	71
chr1	247282127	247283601	3	3132	127
chr1	247495763	247497445	6	8243	421
chr1	247497464	247498723	2	1908	85
chr1	247535256	247536814	2	2652	116
chr1	249104199	249109006	7	22054	1119
chr1	249109713	249111834	2	3349	128
chr1	249115339	249117329	4	6059	297
chr1	249121019	249122057	3	2970	157
chr1	249133356	249137851	7	16215	777
chr1	249138342	249139704	4	4605	215
chr1	249140838	249145417	7	20312	1061
chr1	249153460	249155243	3	3681	155
chr1	249210795	249212704	3	3456	129
chr1	249217563	249218834	4	3653	172
chr1	249238908	249240104	3	2692	128
chr10	133178	133966	2	1493	62
chr10	175552	176548	2	1624	58
chr10	182299	183333	3	2950	122
chr10	183825	185307	3	2810	115
chr10	185320	186308	3	2634	121
chr10	188106	189444	2	1816	77
chr10	196774	197930	2	2060	86
chr10	198203	199204	4	3032	117
chr10	202979	204406	7	7578	389
chr10	219494	221451	4	5137	217
chr10	237054	238452	2	2399	98
chr10	242717	243439	6	3821	192
chr10	259892	260718	2	1437	62
chr10	262984	263921	3	2653	116
chr10	280366	282487	4	6888	316
chr10	287157	288517	3	3633	130
chr10	302993	304863	3	4555	213
chr10	305602	306565	2	1857	81
chr10	317524	320272	3	4541	207
chr10	324908	326380	3	3470	147
chr10	329755	332178	5	8003	380
chr10	335534	337227	3	4026	160
chr10	339633	340757	2	2213	93
chr10	342775	344794	3	4110	194
chr10	345201	347618	3	4798	206
chr10	347816	350316	3	5509	243
chr10	352248	356807	7	21360	1184
chr10	356884	358454	6	7965	406
chr10	365755	367660	2	3577	143
chr10	369628	374698	6	21413	1054
chr10	378686	379866	2	1711	65
chr10	383205	386119	4	8170	345
chr10	386263	387933	5	5908	241
chr10	390487	391509	3	2593	124
chr10	404761	408598	4	9023	431
chr10	409003	410849	2	2739	104
chr10	411201	412661	2	2519	99
chr10	416950	419408	7	10663	495
chr10	421493	422839	3	3315	141
chr10	425403	428520	4	7796	369
chr10	431483	435033	5	11054	522
chr10	435243	436562	2	2216	75
chr10	436937	441198	6	17430	841
chr10	441247	442490	2	2227	101
chr10	442505	444008	5	6399	255
chr10	461133	462903	3	3429	130
chr10	462985	463730	2	1373	53
chr10	465327	466775	3	3718	162
chr10	467136	469225	2	2278	92
chr10	481846	483069	6	6474	315
chr10	484639	485671	3	2854	113
chr10	487490	488472	2	1733	68
chr10	494704	497773	6	12777	578
chr10	498101	499254	2	1798	70
chr10	500576	501780	3	3062	138
chr10	505281	506353	2	1766	73
chr10	513649	514971	2	2265	93
chr10	515578	516999	3	3512	149
chr10	519140	523330	6	15016	706
chr10	524284	529800	6	19526	925
chr10	531333	541224	7	43936	2124
chr10	541411	545733	6	15433	709
chr10	545818	546747	2	1785	86
chr10	548151	551398	4	6546	317
chr10	552218	558361	7	34076	1644
chr10	558999	562322	6	13116	606
chr10	563045	564826	3	4468	211
chr10	565220	566451	2	2322	82
chr10	567555	570269	3	3437	151
chr10	570919	576453	6	17495	755
chr10	576507	578301	5	6747	291
chr10	578952	581772	4	4979	217
chr10	587046	591077	6	15141	701
chr10	596733	599546	5	8620	353
chr10	600977	602014	4	3435	169
chr10	602294	603657	4	4077	175
chr10	603788	604835	4	3675	155
chr10	605634	608712	4	10109	475
chr10	609715	610964	2	2111	73
chr10	611315	613981	5	9256	475
chr10	615739	622754	7	22879	1033
chr10	626299	627406	3	2889	137
chr10	627420	630113	5	11128	545
chr10	630239	633813	6	13038	524
chr10	635188	637561	6	9795	457
chr10	638413	654140	7	61807	2924
chr10	655606	657076	3	3722	151
chr10	657253	668209	7	49924	2300
chr10	668315	674922	7	26870	1192
chr10	676261	678539	6	11274	528
chr10	678673	684302	5	18613	870
chr10	684499	690902	7	27768	1258
chr10	691263	695564	6	18254	832
chr10	695864	700967	6	22723	1134
chr10	705848	710670	7	23528	1215
chr10	711232	714569	6	16206	804
chr10	714756	718690	5	12446	561
chr10	718704	720168	6	6868	307
chr10	725363	727267	4	6023	273
chr10	727662	731637	7	16946	854
chr10	733246	734617	5	5561	273
chr10	736014	737940	4	6175	304
chr10	831017	832665	2	2424	96
chr10	832758	836534	6	13176	569
chr10	837559	838482	2	1767	73
chr10	848110	856920	7	45258	2208
chr10	857835	859915	3	4178	178
chr10	860269	864107	6	14551	664
chr10	868786	871163	7	9278	472
chr10	871355	874822	6	14301	672
chr10	878943	880179	4	3984	184
chr10	880826	882101	2	1986	81
chr10	882499	884169	5	5826	250
chr10	885456	886525	3	2972	132
chr10	889855	891249	3	3030	126
chr10	891848	896433	7	18518	820
chr10	896965	898418	4	3998	188
chr10	899272	900667	4	4538	216
chr10	901310	902924	4	5296	226
chr10	906355	907483	3	2921	134
chr10	915112	920659	7	28555	1563
chr10	922866	924815	3	4603	230
chr10	925154	926612	3	3338	152
chr10	926992	927982	3	2521	119
chr10	933291	936169	6	12834	586
chr10	945754	950055	6	13662	555
chr10	953798	955413	3	3865	159
chr10	963911	969645	6	23018	1109
chr10	969785	973404	7	13840	605
chr10	973491	974657	3	2974	145
chr10	974889	975911	3	2575	105
chr10	978427	981445	3	6804	342
chr10	1014094	1016347	7	11438	519
chr10	1017080	1018491	2	2500	95
chr10	1031651	1033390	2	2373	102
chr10	1034833	1037412	4	7044	329
chr10	1037697	1040758	5	11214	534
chr10	1041482	1042589	2	1817	78
chr10	1044532	1045926	2	2185	73
chr10	1049712	1051830	6	8552	370
chr10	1057386	1059210	2	2815	125
chr10	1061583	1062827	2	1857	88
chr10	1065238	1067317	3	4341	185
chr10	1067499	1069386	2	2006	80
chr10	1080072	1085443	7	19442	961
chr10	1087641	1089004	3	2344	105
chr10	1089196	1092242	7	12787	621
chr10	1097207	1098337	2	2074	89
chr10	1100307	1101389	3	2758	137
chr10	1103452	1104493	3	2857	146
chr10	1104600	1108169	5	9702	465
chr10	1109372	1111348	6	9173	388
chr10	1111807	1113421	5	5643	222
chr10	1113464	1114613	3	3054	141
chr10	1115579	1116335	2	1326	68
chr10	1116539	1117645	4	3996	185
chr10	1117949	1118856	3	2321	92
chr10	1119470	1121563	7	11949	575
chr10	1127938	1128898	3	2526	127
chr10	1129273	1131738	6	11288	469
chr10	1132462	1133494	3	2661	116
chr10	1134339	1137295	2	3820	173
chr10	1140786	1141965	2	1942	69
chr10	1143850	1149113	6	27965	1364
chr10	1149224	1154844	7	19532	982
chr10	1155113	1159830	7	16473	788
chr10	1160539	1164091	3	8108	386
chr10	1166324	1167373	3	2799	131
chr10	1168959	1170540	2	2428	106
chr10	1175259	1177197	4	6407	287
chr10	1827085	1827943	2	1617	63
chr10	1828448	1829650	2	1945	90
chr10	3111263	3112603	2	1847	79
chr10	3127974	3129929	2	2885	134
chr10	3133370	3134288	2	1597	81
chr10	3135340	3136325	2	1787	72
chr10	3142833	3144607	4	5578	274
chr10	3144923	3148564	7	17410	831
chr10	3150096	3156903	7	19435	836
chr10	3160540	3161645	3	2955	127
chr10	3171250	3173173	5	6015	280
chr10	3173320	3175970	3	4473	198
chr10	3177565	3181350	5	9588	447
chr10	3182135	3183182	2	1900	77
chr10	3185343	3186699	2	2233	85
chr10	3212576	3214417	3	4231	211
chr10	3215454	3217398	6	9642	492
chr10	3235067	3236088	2	1800	87
chr10	3507613	3508912	4	4249	199
chr10	3509162	3510352	2	2239	115
chr10	3598505	3599440	2	1604	61
chr10	3708351	3710715	4	6136	288
chr10	3711158	3713969	6	10873	525
chr10	3722506	3723520	2	1854	83
chr10	3757988	3760398	3	5339	242
chr10	3761144	3764781	6	13789	747
chr10	3768374	3769563	3	2966	144
chr10	3770823	3773427	5	7855	380
chr10	3785813	3790459	7	23657	1218
chr10	3790479	3793668	7	15146	790
chr10	3796757	3798432	2	2569	111
chr10	3799587	3802081	3	4184	192
chr10	3807676	3809367	5	7146	415
chr10	3810925	3812530	2	2586	119
chr10	3814310	3819959	7	28484	1649
chr10	3820011	3825133	7	29879	1842
chr10	3828498	3831661	6	13119	675
chr10	3843551	3845285	2	3161	131
chr10	3845465	3851777	6	21596	1042
chr10	3853860	3855093	5	5543	244
chr10	3867294	3868840	6	7616	360
chr10	3869300	3871312	6	9576	444
chr10	3871543	3873309	4	6139	313
chr10	3880558	3881849	2	2166	113
chr10	3891500	3893829	4	6597	316
chr10	3894792	3896849	4	6548	339
chr10	3898481	3900071	3	3166	150
chr10	3910265	3911464	2	2078	91
chr10	3913513	3914821	2	2576	125
chr10	3929296	3930991	3	4337	201
chr10	3936171	3937381	2	2014	98
chr10	3976448	3977960	5	6418	319
chr10	3978283	3979488	2	2100	98
chr10	4055402	4056559	4	4074	184
chr10	4144189	4145154	3	2334	94
chr10	4693275	4694719	3	3126	136
chr10	4701859	4702612	2	1411	55
chr10	4704387	4706434	3	4708	204
chr10	4720249	4722119	3	2492	100
chr10	4867434	4868746	6	6111	262
chr10	4889674	4891956	4	4367	180
chr10	4892232	4894215	6	9786	565
chr10	4926638	4929290	4	5225	223
chr10	4932892	4934182	2	2174	95
chr10	4935917	4938194	2	3011	132
chr10	4943437	4944706	5	4945	252
chr10	4944809	4946119	6	6089	301
chr10	4951083	4953781	3	6954	313
chr10	4958764	4960061	3	2918	107
chr10	4982008	4984331	3	4130	187
chr10	4992841	4994432	2	1928	64
chr10	5007220	5008507	3	3213	136
chr10	5010522	5012015	3	3710	155
chr10	5014252	5015572	4	3402	160
chr10	5023566	5027969	6	15617	784
chr10	5028055	5029274	3	2936	113
chr10	5033199	5033933	3	2084	89
chr10	5034548	5035393	2	1462	52
chr10	5039995	5042400	3	4129	156
chr10	5047163	5048042	2	1555	83
chr10	5056368	5057177	2	1455	66
chr10	5059087	5061451	3	4451	187
chr10	5061979	5063608	2	2216	114
chr10	5080455	5084154	4	9387	454
chr10	5084602	5090010	6	16853	804
chr10	5093008	5094479	2	2088	91
chr10	5121845	5123357	5	5512	244
chr10	5133083	5133697	2	1191	49
chr10	5141282	5142816	6	7526	393
chr10	5143840	5145346	4	3768	175
chr10	5147979	5149083	3	2952	157
chr10	5149382	5150937	2	2397	107
chr10	5151509	5152989	5	5492	239
chr10	5154793	5155463	2	1237	56
chr10	5157816	5159576	3	3963	167
chr10	5178218	5178956	2	1406	63
chr10	5184015	5185060	2	1650	57
chr10	5195397	5196253	2	1414	57
chr10	5199343	5200330	3	2769	139
chr10	5201035	5202076	2	1734	78
chr10	5204518	5206273	3	3005	143
chr10	5222204	5223377	4	3650	154
chr10	5227646	5228474	2	1449	61
chr10	5246897	5248112	2	1784	78
chr10	5252124	5253392	3	2714	115
chr10	5254594	5255508	3	2207	88
chr10	5262064	5263563	5	5671	264
chr10	5263781	5265828	5	6641	340
chr10	5301510	5304241	4	6576	281
chr10	5333122	5334722	2	3025	126
chr10	5456904	5458451	3	3017	106
chr10	5458541	5459851	3	3361	163
chr10	5462284	5463146	3	2353	94
chr10	5469737	5471369	4	3988	165
chr10	5493611	5495059	3	2236	105
chr10	5495403	5497298	2	2643	102
chr10	5497715	5499243	5	6139	273
chr10	5499694	5500518	4	2605	104
chr10	5501030	5505808	5	15779	751
chr10	5506049	5507307	4	4272	186
chr10	5507456	5509869	3	5177	264
chr10	5521221	5522899	2	2790	96
chr10	5529518	5531387	7	10938	518
chr10	5534809	5536086	2	2179	101
chr10	5536099	5537565	3	3953	182
chr10	5540037	5541712	2	2462	91
chr10	5545940	5547247	3	2694	117
chr10	5549351	5551391	4	5826	242
chr10	5555942	5558595	3	4475	197
chr10	5558742	5559791	3	2761	103
chr10	5565916	5570054	7	20857	1094
chr10	5572163	5577336	7	25499	1409
chr10	5577589	5581391	5	13225	663
chr10	5587355	5593326	7	22530	1262
chr10	5593483	5600210	7	27846	1360
chr10	5604934	5609987	4	13603	610
chr10	5611185	5618192	6	26094	1384
chr10	5618239	5619355	2	1841	79
chr10	5619794	5620933	2	2166	93
chr10	5621082	5622061	2	1891	90
chr10	5630859	5632271	2	2319	93
chr10	5633463	5637309	4	10292	442
chr10	5644207	5646787	5	9294	462
chr10	5646846	5651605	4	8642	397
chr10	5651706	5652643	4	3311	142
chr10	5653051	5658338	6	23505	1195
chr10	5659505	5663462	7	16979	737
chr10	5666181	5667729	3	3945	178
chr10	5668635	5671125	3	4895	277
chr10	5671798	5673413	4	5189	240
chr10	5674924	5679018	3	9387	426
chr10	5679609	5687150	7	33304	1663
chr10	5687345	5694036	7	35360	1924
chr10	5694373	5707625	7	68636	3464
chr10	5708577	5709760	2	2120	121
chr10	5728945	5731871	7	12242	563
chr10	5732191	5733312	4	3561	149
chr10	5733475	5734595	6	5513	238
chr10	5737745	5738827	4	3588	181
chr10	5748408	5749498	4	3901	174
chr10	5757322	5758163	3	2295	108
chr10	5761047	5761874	2	1390	54
chr10	5764362	5765444	2	1766	72
chr10	5773863	5775234	2	2277	94
chr10	5777666	5778721	5	4245	182
chr10	5778736	5779734	2	1811	83
chr10	5785608	5787246	3	3250	146
chr10	5790089	5792435	5	6411	321
chr10	5793231	5798447	4	12709	708
chr10	5798652	5800736	4	4535	198
chr10	5800820	5804688	3	9582	433
chr10	5805512	5809506	4	9690	383
chr10	5809560	5811886	4	7283	347
chr10	5813514	5815110	3	4356	172
chr10	5815925	5818623	5	9570	428
chr10	5818647	5820633	5	7437	331
chr10	5820709	5824079	7	12933	569
chr10	5827536	5834027	6	22935	1069
chr10	5835422	5837761	3	5760	252
chr10	5838953	5839790	3	2409	104
chr10	5841019	5845568	7	17725	894
chr10	5845893	5848594	5	10414	558
chr10	5849133	5851454	7	13477	707
chr10	5856661	5858354	4	4830	221
chr10	5913033	5917324	5	12369	578
chr10	5923765	5927390	4	7764	327
chr10	5929297	5930834	3	4051	163
chr10	5932712	5935699	6	11573	596
chr10	5937405	5938559	3	2862	119
chr10	5938907	5941360	5	8529	402
chr10	5941982	5944261	4	6156	260
chr10	5944273	5945966	6	8323	390
chr10	5947789	5949515	4	5591	218
chr10	5951543	5953429	3	4112	185
chr10	5957045	5958774	4	5922	250
chr10	5959161	5961175	3	5783	258
chr10	5962679	5964340	4	5074	252
chr10	5968634	5969981	3	3622	146
chr10	5970445	5973558	5	7642	381
chr10	5973611	5975707	4	6942	330
chr10	5976269	5982212	7	21546	1035
chr10	5982216	5984987	5	9871	526
chr10	5985115	5987143	5	6825	340
chr10	5987184	5989125	5	8619	418
chr10	5990849	5994415	4	10493	472
chr10	5994419	5996079	4	4983	235
chr10	5997441	5999979	5	6653	287
chr10	6000299	6011189	7	39693	1887
chr10	6011266	6012682	4	3909	177
chr10	6014557	6015466	2	1617	69
chr10	6017130	6018620	7	7381	427
chr10	6020129	6021147	2	1787	77
chr10	6021950	6023609	3	3223	145
chr10	6091395	6092808	3	4078	201
chr10	6132766	6133792	5	3615	149
chr10	6134970	6138669	6	17106	804
chr10	6139111	6141198	3	5761	287
chr10	6141337	6142560	3	3142	151
chr10	6144478	6145316	2	1634	81
chr10	6145487	6147401	4	5214	222
chr10	6149070	6151315	4	5727	238
chr10	6151642	6153759	4	5611	244
chr10	6153773	6154918	4	3831	168
chr10	6156796	6157763	2	1854	80
chr10	6161996	6164911	7	11631	575
chr10	6167052	6169429	4	7526	328
chr10	6183961	6186630	6	11481	631
chr10	6187420	6191758	7	19071	1038
chr10	6191792	6193592	5	7763	364
chr10	6194001	6196742	4	8296	393
chr10	6199107	6200944	2	3554	163
chr10	6204385	6205506	2	2054	95
chr10	6206401	6225566	7	95946	5178
chr10	6225588	6227835	5	6827	317
chr10	6230427	6234321	6	13168	738
chr10	6234732	6239168	5	14100	732
chr10	6239869	6242593	4	5942	289
chr10	6246335	6248090	4	5680	310
chr10	6248828	6252446	7	16600	777
chr10	6252839	6255016	4	7405	417
chr10	6255134	6257048	2	3012	146
chr10	6263007	6269194	7	20585	1016
chr10	6269507	6270969	3	3555	180
chr10	6272023	6273718	2	2697	112
chr10	6273916	6277524	5	11665	546
chr10	6277884	6280148	3	5715	284
chr10	6294788	6299020	5	13649	686
chr10	6311559	6313831	6	11454	619
chr10	6313897	6318262	4	12289	671
chr10	6318911	6321064	3	4961	261
chr10	6321606	6322961	6	6427	334
chr10	6340587	6341939	2	2583	129
chr10	6342197	6346034	3	7297	338
chr10	6435465	6437452	2	3137	141
chr10	6441049	6443699	3	4848	233
chr10	7567651	7568447	2	1482	73
chr10	7604657	7606252	2	2912	129
chr10	7607784	7608540	2	1430	66
chr10	7728218	7729433	2	2045	80
chr10	7739329	7742692	6	14647	734
chr10	7743319	7744571	7	6985	329
chr10	7750592	7752437	3	4516	215
chr10	7752539	7761868	7	37326	1860
chr10	7762457	7765651	7	16564	820
chr10	7769275	7770286	2	1664	60
chr10	7770364	7771293	2	1726	71
chr10	7771955	7778418	6	22472	1006
chr10	7780190	7783799	5	11533	578
chr10	7783985	7785902	3	3250	136
chr10	7785922	7787294	4	3988	168
chr10	7787381	7792945	7	22340	1078
chr10	7795493	7797224	6	8918	501
chr10	7798110	7798866	3	2050	76
chr10	7808888	7809788	2	1628	63
chr10	7811383	7812543	2	2116	86
chr10	7819031	7821270	3	4592	175
chr10	7824252	7824883	2	1208	56
chr10	7827042	7828299	2	2249	87
chr10	7832353	7834054	4	5704	298
chr10	7834727	7835794	3	2836	149
chr10	7838396	7839875	4	5435	270
chr10	7840202	7841199	4	3264	146
chr10	7868968	7870122	2	1818	76
chr10	7880231	7881315	5	4598	204
chr10	7887530	7888366	3	2065	89
chr10	7893173	7894781	3	3627	164
chr10	7897088	7898925	2	2926	140
chr10	7900202	7901263	2	1761	75
chr10	7907272	7909051	3	3976	165
chr10	7915445	7916152	2	1337	55
chr10	7919572	7920424	2	1630	84
chr10	7928709	7929550	2	1565	62
chr10	7932560	7933175	3	1569	68
chr10	7945655	7948074	4	6483	275
chr10	7949604	7950917	2	2316	104
chr10	7956740	7957998	2	2427	101
chr10	7971239	7972316	3	2699	115
chr10	7984675	7985598	2	1757	76
chr10	8216073	8217469	3	3477	142
chr10	8309605	8310427	2	1557	71
chr10	11455138	11456450	2	2503	83
chr10	11493274	11495342	3	4845	199
chr10	11495424	11497932	4	7279	277
chr10	11500978	11502013	2	1907	78
chr10	11503731	11507074	7	15078	716
chr10	11510019	11510950	3	2415	106
chr10	11511556	11512521	3	2446	103
chr10	11512608	11513609	2	1801	62
chr10	11516818	11517925	2	1365	63
chr10	11518716	11519574	4	2729	104
chr10	11533376	11534803	3	3806	179
chr10	11536086	11537535	5	5463	236
chr10	11538995	11540473	2	2350	86
chr10	11552025	11553261	3	3087	127
chr10	11559715	11563222	6	11161	550
chr10	11563298	11563927	4	2206	104
chr10	11567227	11568606	6	6826	373
chr10	11570347	11571215	2	1558	72
chr10	11572912	11573822	3	2615	134
chr10	11575851	11576954	4	3660	166
chr10	11583976	11587768	5	8224	352
chr10	11588046	11590123	6	8902	416
chr10	11594923	11596246	5	5115	245
chr10	11596376	11597496	3	2786	131
chr10	11599259	11600267	5	4443	182
chr10	11603785	11604807	4	3493	149
chr10	11606442	11609392	5	11055	481
chr10	11609641	11610652	3	2710	117
chr10	11611190	11613599	6	8900	387
chr10	11616511	11618768	3	4467	196
chr10	11618926	11620441	7	8343	389
chr10	11621374	11622295	2	1659	70
chr10	11623458	11624693	7	6827	356
chr10	11624949	11626918	6	9860	515
chr10	11628681	11629252	2	1082	41
chr10	11631561	11633490	6	7070	317
chr10	11635310	11636449	5	4753	217
chr10	11637880	11638972	4	3803	170
chr10	11639125	11639809	2	1232	69
chr10	11640588	11643181	7	11424	509
chr10	11643192	11645169	3	5196	217
chr10	11648652	11649197	3	1447	69
chr10	11650154	11651863	6	9153	510
chr10	11660186	11661212	2	1824	98
chr10	11681139	11682438	5	5401	260
chr10	11682490	11685534	6	11697	600
chr10	11688184	11689658	5	6259	272
chr10	11689937	11692589	3	5482	262
chr10	11715218	11717273	3	5694	230
chr10	11728547	11735980	7	32429	1595
chr10	11736395	11739678	7	16997	791
chr10	11739756	11741102	5	4925	234
chr10	11741502	11751828	7	54206	2784
chr10	11752113	11753231	2	1980	83
chr10	11753351	11758002	7	23298	1293
chr10	11758483	11763270	6	19510	958
chr10	11763294	11764701	3	4083	179
chr10	11765360	11767279	4	5884	255
chr10	11782438	11784315	5	8555	399
chr10	11785383	11789201	6	15910	693
chr10	11790447	11792261	3	3221	124
chr10	11796730	11799506	6	12871	662
chr10	11800046	11808842	7	31398	1416
chr10	11809553	11811559	3	4793	185
chr10	11834689	11835911	2	2242	116
chr10	11836009	11838187	4	6397	349
chr10	11855622	11857403	4	4881	232
chr10	11861798	11863219	4	2956	141
chr10	11867987	11872812	7	19771	996
chr10	11874921	11883000	7	39597	2226
chr10	11883500	11884493	3	2400	129
chr10	11884672	11886104	6	6756	306
chr10	11886246	11888557	5	9315	440
chr10	11888654	11893276	7	25494	1555
chr10	11893317	11907067	7	70437	3466
chr10	11907133	11914205	7	32247	1741
chr10	11914353	11916714	3	6977	369
chr10	11918079	11921370	7	16664	872
chr10	11921759	11924519	6	12190	679
chr10	11927751	11929710	3	4407	197
chr10	11934161	11935455	2	2123	75
chr10	11935612	11936864	2	2044	91
chr10	11936937	11948209	7	49191	2448
chr10	11948441	11952349	5	6772	291
chr10	11954400	11955828	3	3668	145
chr10	11957618	11959438	3	3577	154
chr10	11960105	11962447	5	6713	282
chr10	11962639	11964500	5	8485	363
chr10	11964681	11965906	2	2338	93
chr10	11965957	11967421	3	3135	106
chr10	11972118	11974289	3	4414	205
chr10	11975887	11978337	3	5765	228
chr10	11980595	11981293	2	1344	56
chr10	11992164	11993542	3	1986	90
chr10	12000980	12003926	4	7591	337
chr10	12012311	12012979	3	1867	92
chr10	12012988	12013959	2	1609	66
chr10	12021239	12022317	4	3059	134
chr10	12025001	12028606	6	13338	597
chr10	12028855	12031165	2	3150	145
chr10	12031359	12033289	3	4420	196
chr10	12053817	12055966	5	7275	348
chr10	12058063	12059154	4	4033	184
chr10	12059386	12061009	4	5181	248
chr10	12061203	12063258	6	7698	400
chr10	12065225	12069619	7	17058	760
chr10	12071031	12073320	5	6004	282
chr10	12073437	12075524	4	6414	260
chr10	12076727	12077938	3	2680	120
chr10	12079776	12081235	4	4632	202
chr10	12081366	12083016	5	5330	258
chr10	12085418	12087348	7	11458	568
chr10	12087535	12088933	4	5027	245
chr10	12089105	12091159	3	3939	172
chr10	12094387	12098339	6	11758	554
chr10	12107879	12110834	6	10127	535
chr10	12115496	12130020	7	76777	3916
chr10	12130222	12132315	4	5759	280
chr10	12132516	12135605	6	10638	501
chr10	12135647	12137306	3	4855	235
chr10	12137362	12138944	3	3500	153
chr10	12139001	12142894	4	12364	591
chr10	12143982	12146764	3	5435	218
chr10	12147533	12150717	4	9927	504
chr10	12151730	12152572	2	1554	69
chr10	12153985	12158643	7	19676	916
chr10	12159109	12161556	4	6686	290
chr10	12161678	12166582	7	23188	1115
chr10	12166584	12168810	5	7854	368
chr10	12168970	12171363	7	11669	596
chr10	12172524	12173647	2	1751	75
chr10	12173954	12175191	2	2432	93
chr10	12180487	12181483	2	1911	92
chr10	12190335	12192570	4	7296	313
chr10	12192598	12195575	6	12651	583
chr10	12197449	12198396	2	1685	81
chr10	12199239	12201870	6	10039	435
chr10	12202882	12204568	3	4776	195
chr10	12206870	12209470	2	4438	209
chr10	12209567	12211988	5	8023	352
chr10	12214414	12217074	3	5118	215
chr10	12217859	12220104	4	6154	288
chr10	12226909	12229445	6	9281	427
chr10	12229570	12233785	7	24831	1341
chr10	12235519	12236746	6	5661	291
chr10	12244483	12246195	3	3193	136
chr10	12260385	12264572	6	15439	708
chr10	12264695	12266348	4	4435	186
chr10	12266419	12267846	3	3105	135
chr10	12267924	12269403	2	1850	75
chr10	12270009	12272128	2	2801	126
chr10	12276022	12277559	2	2229	93
chr10	12278245	12279261	2	1815	91
chr10	12280628	12283391	4	6479	303
chr10	12283616	12287915	5	9944	437
chr10	12289301	12290742	3	3028	124
chr10	12292719	12293971	3	3526	172
chr10	12294502	12297260	5	7350	327
chr10	12305775	12308889	5	8941	401
chr10	12308977	12310184	3	3091	135
chr10	12311929	12315702	6	15111	733
chr10	12315729	12317051	4	4140	191
chr10	12317614	12319492	2	2468	105
chr10	12319788	12322030	2	3533	166
chr10	12329557	12331849	3	5013	200
chr10	12339672	12344996	7	23532	1147
chr10	12348246	12349630	2	2518	111
chr10	12358050	12359142	6	5758	268
chr10	12359995	12361392	4	3852	163
chr10	12361872	12364547	2	4716	227
chr10	12364856	12366761	7	10253	500
chr10	12367025	12369438	3	5550	258
chr10	12370136	12371071	2	1786	84
chr10	12373069	12374729	3	3533	160
chr10	12375069	12377321	3	5016	258
chr10	12386051	12390674	7	17519	812
chr10	12393079	12401665	7	43585	2253
chr10	12401937	12410165	7	38778	1915
chr10	12410446	12414271	4	10228	529
chr10	12414496	12419511	7	22565	1073
chr10	12421187	12424226	4	8273	398
chr10	12429439	12431648	5	8929	468
chr10	12432238	12433647	3	3821	200
chr10	12434731	12436548	3	4570	213
chr10	12437684	12439865	4	6837	329
chr10	12441671	12443080	3	3885	175
chr10	12443989	12445746	3	3307	166
chr10	12446460	12447464	3	2611	122
chr10	12448379	12452243	7	16142	806
chr10	12452248	12454461	2	3292	149
chr10	12459305	12463780	6	17506	894
chr10	12463788	12468962	6	17614	856
chr10	12471809	12480527	5	22595	1167
chr10	12480612	12486892	4	13641	711
chr10	12490092	12492166	6	9081	449
chr10	12493564	12494346	2	1329	60
chr10	12494580	12497857	3	6224	297
chr10	12498262	12502494	7	16800	806
chr10	12502742	12507947	6	16482	862
chr10	12507966	12509699	4	4388	204
chr10	12509866	12511857	3	4778	231
chr10	12512229	12513436	3	2949	147
chr10	12513547	12516020	7	13827	663
chr10	12516024	12525341	4	20323	932
chr10	12525613	12529376	6	15857	844
chr10	12530378	12532597	2	3343	189
chr10	12533458	12537435	5	11653	590
chr10	12538649	12539688	2	1962	87
chr10	12540808	12542678	3	4269	211
chr10	12542689	12545947	7	15142	699
chr10	12546134	12551874	4	16942	822
chr10	12551940	12558942	5	17228	915
chr10	12565209	12566731	2	2749	119
chr10	12567394	12569032	2	2425	128
chr10	12569145	12570180	2	1902	113
chr10	12570298	12573836	6	13634	629
chr10	12574133	12577576	4	9722	492
chr10	12578895	12581390	7	12022	604
chr10	12581903	12585568	7	15646	906
chr10	12587011	12588597	4	4741	255
chr10	12588859	12597854	4	22807	1114
chr10	12598874	12599934	2	1953	82
chr10	12601253	12603819	3	5365	280
chr10	12604241	12605922	3	3046	158
chr10	12607064	12610218	4	9262	489
chr10	12613906	12614777	2	1400	58
chr10	12619550	12620859	2	2450	128
chr10	12621219	12622523	2	2192	102
chr10	12629840	12630914	2	1769	73
chr10	12630957	12632972	3	5340	254
chr10	12633139	12638740	7	28136	1488
chr10	12639168	12647729	6	31511	1587
chr10	12647820	12650027	7	13467	768
chr10	12652893	12656278	5	10040	442
chr10	12657120	12660651	6	10867	502
chr10	12661999	12663000	3	2430	108
chr10	12663997	12665079	2	2106	102
chr10	12665404	12668166	4	7633	369
chr10	12668336	12670298	2	2456	116
chr10	12671278	12677923	6	26636	1345
chr10	12677955	12681822	5	11647	541
chr10	12684953	12686140	3	3209	159
chr10	12690250	12694399	6	18738	868
chr10	12698829	12702657	4	9351	456
chr10	12703869	12705872	2	2857	132
chr10	12706126	12707207	2	1975	86
chr10	12711572	12712496	2	1756	71
chr10	12713815	12715370	3	3419	149
chr10	12722453	12724479	2	3621	170
chr10	12726533	12727703	2	1839	93
chr10	12730131	12734191	5	11159	524
chr10	12734676	12735891	2	2253	113
chr10	12737043	12738898	4	5500	266
chr10	12739065	12740480	4	4337	204
chr10	12740530	12741375	2	1602	64
chr10	12741704	12746153	6	15055	776
chr10	12746508	12749426	2	3779	193
chr10	12749451	12751482	4	6859	333
chr10	12751532	12753166	4	4821	238
chr10	12757830	12759078	2	2467	125
chr10	12759987	12762287	3	5393	276
chr10	12764467	12765653	2	2110	100
chr10	12769288	12771313	2	3085	129
chr10	12771672	12774489	3	6459	291
chr10	12777032	12779107	2	3367	156
chr10	12781866	12782833	2	1646	71
chr10	12783930	12786199	2	3166	131
chr10	12787728	12789926	2	4336	213
chr10	12791476	12794313	2	3554	146
chr10	12802248	12804293	2	3951	149
chr10	12805242	12806606	3	3354	135
chr10	12809147	12812125	2	5005	263
chr10	12813980	12816016	2	2734	120
chr10	12816106	12817149	2	1802	87
chr10	12822103	12824007	3	4849	219
chr10	12824101	12827502	3	7318	309
chr10	12828994	12830998	2	2872	125
chr10	12836661	12838385	2	3237	145
chr10	12847667	12850659	3	5881	263
chr10	12858298	12859595	2	2280	85
chr10	12862702	12864595	2	2538	106
chr10	12871007	12873240	3	4033	189
chr10	12873722	12877281	4	7582	333
chr10	12879711	12882189	4	8060	375
chr10	12907175	12909073	3	3354	154
chr10	12912057	12914666	5	8149	336
chr10	12915331	12917200	3	4537	216
chr10	12917701	12919751	3	3935	188
chr10	12943399	12944374	2	1783	67
chr10	12999523	13000492	2	1813	70
chr10	13033308	13035018	2	2944	111
chr10	13035807	13037734	2	2871	116
chr10	13101686	13102592	2	1464	60
chr10	13144438	13148071	4	8508	423
chr10	13148392	13153133	6	16006	729
chr10	13158721	13161047	5	7729	325
chr10	13161096	13163543	4	7372	326
chr10	13175296	13177077	2	1844	79
chr10	13178173	13179351	2	2092	91
chr10	13214050	13215216	3	3231	141
chr10	13216391	13217914	3	3000	136
chr10	13245072	13246690	3	4008	184
chr10	13312812	13313786	2	1729	70
chr10	13314491	13320119	4	16242	753
chr10	13321615	13325047	5	7053	291
chr10	13325721	13333741	6	27309	1319
chr10	13333831	13336946	5	8105	354
chr10	13337028	13339003	6	7975	396
chr10	13339260	13340978	7	9654	487
chr10	13342193	13343971	5	7067	417
chr10	13344430	13345610	5	5003	228
chr10	13345735	13349200	5	10044	426
chr10	13349926	13351422	4	4221	165
chr10	13354516	13356759	2	2845	116
chr10	13357676	13360102	4	5168	233
chr10	13360321	13361666	2	1870	72
chr10	13362060	13366046	4	7212	302
chr10	13376767	13379370	4	8925	411
chr10	13381591	13384755	5	7721	346
chr10	13384881	13388584	7	16320	815
chr10	13432949	13434293	3	3591	175
chr10	13489485	13490709	3	2848	118
chr10	13541702	13543397	3	4229	185
chr10	13544179	13545950	3	3368	146
chr10	13546429	13548176	2	2624	117
chr10	13550429	13552017	3	4127	189
chr10	13557409	13558900	5	6793	350
chr10	13562913	13563977	2	1988	85
chr10	13567594	13568657	2	1874	83
chr10	13571299	13573110	3	4526	205
chr10	13669627	13671133	2	1518	66
chr10	13675392	13676907	3	3752	146
chr10	13677819	13679203	4	4012	162
chr10	13686594	13689657	4	7833	389
chr10	13690142	13691142	2	1758	89
chr10	13697473	13699853	4	6522	301
chr10	13700114	13701803	6	9106	416
chr10	13701908	13705294	6	10718	500
chr10	13706286	13707630	5	5887	308
chr10	13707658	13709023	2	2309	111
chr10	13709195	13716517	7	30628	1480
chr10	13719967	13721656	3	3752	171
chr10	13722082	13723228	4	3875	175
chr10	13723637	13729891	7	26353	1366
chr10	13736506	13748717	7	72298	3950
chr10	13749760	13751845	2	2680	105
chr10	13753925	13754903	2	1804	77
chr10	13757455	13758996	3	3522	131
chr10	13760539	13763065	5	10552	517
chr10	13765618	13767257	3	4397	207
chr10	13770564	13771852	5	5342	200
chr10	13771908	13776267	4	7097	299
chr10	13792077	13793834	2	3147	168
chr10	13800284	13802544	3	4600	201
chr10	13805304	13806432	2	2180	91
chr10	13808304	13810753	4	8331	387
chr10	13814870	13816353	2	2378	80
chr10	13946037	13947019	2	1695	70
chr10	14023048	14028229	7	19085	913
chr10	14055461	14056934	5	5565	260
chr10	14083145	14084804	2	2518	106
chr10	14089892	14091093	3	3035	127
chr10	14092420	14093811	2	2686	127
chr10	14479231	14480129	2	1783	70
chr10	14541119	14543443	6	12249	560
chr10	14549500	14551369	6	8303	359
chr10	14554508	14555756	2	2283	107
chr10	14558484	14559528	3	2720	129
chr10	14562420	14566647	7	19768	889
chr10	14567373	14569697	7	9684	467
chr10	14571226	14577139	5	20316	1059
chr10	14577182	14581521	6	17058	913
chr10	14581609	14585101	6	14281	758
chr10	14585720	14587698	5	8509	461
chr10	14587922	14592661	7	24715	1284
chr10	14592938	14593614	3	1839	108
chr10	14593670	14595267	6	8411	477
chr10	14597535	14604442	7	33484	1942
chr10	14606526	14611911	6	22891	1282
chr10	14612114	14613085	2	1928	107
chr10	14616115	14620669	7	23600	1388
chr10	14621613	14629209	7	44888	2710
chr10	14629275	14631432	6	7594	378
chr10	14631449	14644484	7	78123	4145
chr10	14646798	14648549	2	2591	119
chr10	14649646	14651159	3	3365	158
chr10	14651615	14652659	5	4475	192
chr10	14654649	14657230	7	12736	609
chr10	14659648	14661438	2	3129	143
chr10	14665100	14669126	4	7664	310
chr10	14676539	14678370	2	2735	137
chr10	14724625	14725881	3	2950	134
chr10	14738899	14740003	2	1926	88
chr10	14740254	14741211	2	1671	72
chr10	14744991	14746225	2	2074	97
chr10	14760623	14761458	2	1444	59
chr10	14778590	14781118	7	12877	605
chr10	14789975	14792503	2	4555	210
chr10	14824394	14825368	2	1881	79
chr10	14850531	14851969	2	2055	83
chr10	14862244	14863865	4	5724	235
chr10	14871454	14873232	3	4007	168
chr10	14878279	14879678	6	6593	278
chr10	14881439	14882071	2	1194	49
chr10	14887087	14888222	3	2714	115
chr10	14903668	14904681	2	1731	61
chr10	14909950	14911531	5	6018	232
chr10	14916234	14917067	2	1513	46
chr10	14917757	14919663	3	3016	131
chr10	14937758	14938566	3	2196	98
chr10	14974193	14975664	3	3875	163
chr10	14983946	14985491	3	3363	168
chr10	14991300	14992403	3	3009	149
chr10	14994211	14996137	3	4130	146
chr10	14996735	14997681	3	2461	116
chr10	15002397	15003673	2	2501	113
chr10	15008162	15009486	3	3395	163
chr10	15125465	15128405	3	5860	258
chr10	15129243	15130116	2	1638	67
chr10	15139990	15147610	7	28873	1444
chr10	15147751	15150634	4	10329	502
chr10	15151729	15153635	5	7283	313
chr10	15154301	15155452	3	2592	121
chr10	15157790	15158821	3	2837	116
chr10	15159886	15163125	5	8158	339
chr10	15164921	15167195	3	3507	128
chr10	15172396	15175850	5	12128	545
chr10	15177163	15179213	2	3633	169
chr10	15181954	15184805	7	12110	582
chr10	15186112	15188855	2	4142	139
chr10	15191470	15194431	7	15020	734
chr10	15195105	15199659	7	17692	762
chr10	15199728	15201176	5	4098	184
chr10	15201384	15204149	6	9822	463
chr10	15204871	15208325	6	12801	564
chr10	15211061	15212454	5	5817	313
chr10	15218647	15223229	3	8781	375
chr10	15235741	15238628	2	2898	132
chr10	15245867	15247555	2	2319	91
chr10	15253635	15256985	5	12042	525
chr10	15273003	15277388	4	9480	398
chr10	15306971	15311492	4	11679	518
chr10	15319066	15320985	4	5482	218
chr10	15321728	15323293	3	3464	162
chr10	15338357	15339551	4	4287	186
chr10	15340714	15342662	4	5707	226
chr10	15343028	15344827	2	3434	166
chr10	15345245	15347664	4	5551	235
chr10	15347754	15349918	4	6368	314
chr10	15350129	15351869	4	5639	285
chr10	15352081	15353410	4	4466	211
chr10	15353480	15357836	7	21831	1036
chr10	15357879	15360645	4	8952	386
chr10	15364416	15373826	6	35659	1681
chr10	15373861	15374751	2	1665	81
chr10	15374870	15376462	3	4305	193
chr10	15377891	15380287	2	3418	168
chr10	15380503	15381376	3	2268	97
chr10	15382533	15383659	2	1872	84
chr10	15383785	15386008	3	5300	280
chr10	15386126	15389885	4	9205	445
chr10	15390721	15392540	4	5174	210
chr10	15394373	15397808	7	14617	681
chr10	15398397	15399660	2	2223	105
chr10	15400684	15402386	2	3017	151
chr10	15406608	15407619	3	2550	115
chr10	15407779	15408665	3	2393	91
chr10	15408731	15412285	5	9790	456
chr10	15413473	15414331	2	1566	67
chr10	15840209	15841127	3	2379	105
chr10	15868752	15869661	2	1598	72
chr10	15873271	15874427	2	2113	88
chr10	15888636	15889293	2	1130	50
chr10	15890997	15891799	2	1395	53
chr10	15893183	15894179	2	1849	67
chr10	15898146	15899033	3	2223	102
chr10	16479702	16480962	4	3935	220
chr10	16481837	16484080	2	4069	193
chr10	16484265	16485279	2	1753	65
chr10	16498528	16500071	5	6233	260
chr10	16503869	16505132	2	2113	75
chr10	16802669	16804232	2	2570	109
chr10	16810025	16811198	3	2845	133
chr10	16840593	16842326	3	4426	172
chr10	16852020	16854516	2	3317	131
chr10	16857528	16858741	3	3365	122
chr10	17142467	17143085	2	1122	57
chr10	17144271	17145026	3	2057	76
chr10	17155813	17158898	3	7522	340
chr10	17160171	17161073	3	2258	102
chr10	17687609	17688678	2	2055	91
chr10	17697411	17699314	4	6871	300
chr10	17708248	17709811	3	4353	187
chr10	17711312	17712447	3	2889	140
chr10	17764092	17765258	2	1775	76
chr10	17775558	17777740	3	3782	152
chr10	18543675	18544915	2	2411	101
chr10	18603511	18605094	2	2105	104
chr10	18613274	18614541	3	2708	111
chr10	18615582	18617057	3	3420	170
chr10	18634774	18636118	2	2262	99
chr10	18801473	18802701	2	2437	111
chr10	18804825	18806234	3	3229	148
chr10	18809109	18810647	3	3685	160
chr10	18821863	18822974	2	1922	64
chr10	18827940	18828937	2	1833	78
chr10	18834705	18835630	2	1707	69
chr10	18870013	18872666	4	6446	243
chr10	18875049	18876932	2	1895	76
chr10	18881617	18884163	3	6097	268
chr10	18886921	18888665	3	3398	138
chr10	18890755	18891887	3	2867	115
chr10	18897097	18898447	3	3587	156
chr10	18898674	18899689	3	2540	159
chr10	18901775	18902918	3	3168	158
chr10	18905778	18907512	5	7389	326
chr10	18910784	18912017	3	3186	150
chr10	18913122	18916112	6	11505	607
chr10	18916908	18918131	5	4652	214
chr10	18923117	18925108	3	5552	277
chr10	18925151	18926389	3	3559	197
chr10	18930060	18931135	2	1923	74
chr10	18931937	18934258	3	4801	188
chr10	18934494	18935913	4	4563	222
chr10	18946379	18947171	4	2537	157
chr10	18949641	18954923	7	24739	1217
chr10	18957189	18958378	5	4700	199
chr10	18961798	18962365	2	1079	53
chr10	18971721	18973709	3	4120	181
chr10	18989148	18990281	2	1989	94
chr10	20117732	20118704	2	1681	78
chr10	20170767	20171831	2	1711	63
chr10	20176052	20177924	2	2511	99
chr10	20217305	20218507	4	3752	176
chr10	20219120	20220741	4	4768	274
chr10	20221579	20223093	6	6598	349
chr10	20233379	20234311	2	1630	83
chr10	20241496	20242729	2	1923	79
chr10	20283467	20284923	4	4958	206
chr10	20289692	20291292	3	2791	127
chr10	20293007	20296385	5	9664	428
chr10	20296793	20297678	2	1539	74
chr10	20318753	20320192	2	2036	78
chr10	20403129	20404545	3	2882	121
chr10	21222079	21223933	4	4393	189
chr10	21232504	21233575	3	2602	119
chr10	21234593	21236012	5	5631	297
chr10	21260311	21261132	2	1451	68
chr10	21273350	21274349	5	4107	163
chr10	21307846	21311342	5	12328	504
chr10	21386661	21387539	2	1532	65
chr10	21782095	21783687	5	6745	359
chr10	21787686	21788759	3	2951	143
chr10	21789366	21790618	4	3952	174
chr10	21794941	21799299	5	13720	702
chr10	21824050	21825712	7	8622	405
chr10	21825812	21827451	4	4952	233
chr10	21829596	21832412	6	14064	644
chr10	21833597	21837902	6	14886	666
chr10	21837937	21842096	7	16159	739
chr10	21842195	21846153	6	19657	950
chr10	21847888	21856329	7	38765	1828
chr10	21856636	21857334	4	2574	140
chr10	21857412	21859638	7	11700	570
chr10	21860095	21860807	2	1343	63
chr10	21862290	21863117	6	3788	181
chr10	21863980	21867490	7	17365	794
chr10	21869058	21872469	7	13324	621
chr10	21872589	21873826	5	5166	286
chr10	21874112	21875471	5	5101	246
chr10	21878747	21879822	5	4624	206
chr10	21879831	21882100	5	6267	284
chr10	21882869	21883780	2	1785	67
chr10	21887273	21888412	6	6236	308
chr10	21891404	21892408	3	2525	125
chr10	21896149	21896819	2	1173	50
chr10	21899875	21901118	2	2307	92
chr10	21902270	21903185	2	1572	76
chr10	21909506	21910575	5	4856	241
chr10	21914302	21915957	4	4577	187
chr10	21917238	21918625	3	3875	179
chr10	21922678	21923595	3	2421	102
chr10	21930607	21931730	4	3323	130
chr10	21931824	21932663	2	1448	59
chr10	21934593	21936272	4	5725	234
chr10	21944216	21945372	2	2134	87
chr10	21947441	21949961	5	8268	332
chr10	21952958	21955868	6	8415	357
chr10	21968034	21968716	2	1281	44
chr10	21983645	21984531	3	2315	107
chr10	21990478	21991706	6	5622	254
chr10	21999838	22001033	2	2307	102
chr10	22007245	22008198	4	3283	137
chr10	22008831	22009571	3	1882	80
chr10	22012257	22013643	2	1848	56
chr10	22013979	22015398	7	7900	446
chr10	22016188	22017899	5	5306	228
chr10	22020662	22021529	2	1575	62
chr10	22022497	22023251	5	3516	173
chr10	22023967	22025122	5	5020	235
chr10	22025765	22028981	5	10714	462
chr10	22032372	22035372	7	13523	644
chr10	22037225	22045078	6	24401	1088
chr10	22045479	22046336	2	1619	74
chr10	22051267	22053190	2	3053	130
chr10	22053668	22055129	2	2046	89
chr10	22081801	22082480	2	1196	58
chr10	22198966	22199836	3	2245	100
chr10	22227545	22228377	3	2225	95
chr10	22241118	22241980	5	3783	213
chr10	22262576	22263392	2	1369	60
chr10	22283000	22283856	3	2269	97
chr10	22287833	22290381	4	6835	284
chr10	22608289	22609196	4	3163	138
chr10	22612378	22613770	5	6230	290
chr10	22621768	22623946	5	7010	289
chr10	22724260	22726067	6	8755	432
chr10	22755200	22756899	2	2484	100
chr10	22825188	22827303	6	9350	448
chr10	22850793	22852268	6	6609	337
chr10	22858795	22859762	2	1829	74
chr10	22860312	22861924	4	4607	220
chr10	22863560	22867862	6	14413	611
chr10	22871847	22873146	3	3139	128
[truncated: 3,681,694 more chars]
